# Supplementary material for: Potential Target Analysis of Triptolide Based on Transcriptome-Wide m6A Methylome in Rheumatoid Arthritis
Source: Front Pharmacol. 2022 Mar 25;13:843358. doi: 10.3389/fphar.2022.843358 (PMC8993230; doi:10.3389/fphar.2022.843358)
Supplement: Supplementary file 1 [file Table2.xlsx]

## Sheet: Primers of RT-PCR
Table S1. Primers used for quantitative real-time-PCR.
Gene	Primer	Gene sequence
IGF2BP3	Forward	GAGGCGCTTTCAGGTAAAATAG
	Reverse	AATGAGGCGGGATATTTCGTAT
