# Supplementary material for: Potential Target Analysis of Triptolide Based on Transcriptome-Wide m6A Methylome in Rheumatoid Arthritis
Source: Front Pharmacol. 2022 Mar 25;13:843358. doi: 10.3389/fphar.2022.843358 (PMC8993230; doi:10.3389/fphar.2022.843358)
Supplement: Supplementary file 2 [file Table3.xlsx]

## Sheet: Differentially methylated peaks
seqnames	start	end	width	geneId	transcriptId	transcript_biotype	distanceToTSS	geneName	Description	GO	KEGG	score	blockCount	blockSizes	blockStarts	diff.lg.fdr	diff.p	diff.log2.fc	annotation	geneChr	geneStart	geneEnd	geneLength	geneStrand	m6A regulation
chr1	52857116	52860845	3730	ENSG00000203995	ENST00000612017	protein_coding	14605	ZYG11A	zyg-11 family member A, cell cycle regulator [Source:HGNC Symbol;Acc:HGNC:32058]	GO:0031462(Cul2-RING ubiquitin ligase complex)	NA	3.5e-10	2	634,115,	0,3615	-0.983	0.0229087	1.67	5' UTR	1	52842511	52894991	52481	1	up
chr1	55013819	55014088	270	ENSG00000162399	ENST00000651561	protein_coding	14886	BSND	barttin CLCNK type accessory subunit beta [Source:HGNC Symbol;Acc:HGNC:16512]	GO:0005254(chloride channel activity);GO:0005515(protein binding);GO:0005737(cytoplasm);GO:0005886(plasma membrane);GO:0005887(integral component of plasma membrane);GO:0006821(chloride transport);GO:0016020(membrane);GO:0016021(integral component of membrane);GO:0016323(basolateral plasma membrane);GO:0017081(chloride channel regulator activity);GO:0032991(protein-containing complex);GO:0034220(…	NA	1.4e-08	1	270,	0	-1.28	0.00891251	3.6	3' UTR	1	54998933	55017172	18240	1	up
chr1	77942055	77942517	463	ENSG00000162614	ENST00000330010	protein_coding	53540	NEXN	nexilin F-actin binding protein [Source:HGNC Symbol;Acc:HGNC:29557]	GO:0003779(actin binding);GO:0005515(protein binding);GO:0005737(cytoplasm);GO:0005856(cytoskeleton);GO:0005886(plasma membrane);GO:0005912(adherens junction);GO:0005925(focal adhesion);GO:0007155(cell adhesion);GO:0007156(homophilic cell adhesion via plasma membrane adhesion molecules);GO:0007411(axon guidance);GO:0008307(structural constituent of muscle);GO:0009617(response to bacterium);GO:001…	NA	1.3e-25	2	154,57,	0,406	-9.3	7.94328e-12	1.45	Exon (ENST00000330010/ENSG00000162614, exon 11 of 12)	1	77888515	77943891	55377	1	up
chr1	112973674	112973884	211	ENSG00000226419	ENST00000428411	lncRNA	17259	SLC16A1-AS1	SLC16A1 antisense RNA 1 [Source:HGNC Symbol;Acc:HGNC:49445]	NA	NA	1.7e-05	1	211,	0	-3.65	1.25893e-05	3.84	Exon (ENST00000428411/ENSG00000226419, exon 3 of 3)	1	112956415	112975430	19016	1	up
chr1	113683588	113683707	120	ENSG00000081026	ENST00000307546	protein_coding	293073	MAGI3	membrane associated guanylate kinase, WW and PDZ domain containing 3 [Source:HGNC Symbol;Acc:HGNC:29647]	GO:0000166(nucleotide binding);GO:0004385(guanylate kinase activity);GO:0005515(protein binding);GO:0005524(ATP binding);GO:0005634(nucleus);GO:0005737(cytoplasm);GO:0005886(plasma membrane);GO:0005911(cell-cell junction);GO:0005923(bicellular tight junction);GO:0006915(apoptotic process);GO:0007165(signal transduction);GO:0016020(membrane);GO:0016032(viral process);GO:0030054(cell junction);GO:0…	04015(Rap1 signaling pathway)	6.6e-05	1	120,	0	-1.16	0.0128825	1.29	3' UTR	1	113390515	113685923	295409	1	up
chr1	156932177	156932385	209	ENSG00000160838	ENST00000337428	protein_coding	11545	LRRC71	leucine rich repeat containing 71 [Source:HGNC Symbol;Acc:HGNC:26556]	GO:0005515(protein binding)	NA	3.2e-11	1	209,	0	-1.32	0.00776247	1.2	Exon (ENST00000472465/ENSG00000160838, exon 1 of 2)	1	156920632	156933094	12463	1	up
chr1	162381926	162382196	271	ENSG00000239887	ENST00000426197	protein_coding	3085	C1orf226	chromosome 1 open reading frame 226 [Source:HGNC Symbol;Acc:HGNC:34351]	NA	NA	3.7e-08	1	271,	0	-1.53	0.00416869	2.83	3' UTR	1	162378841	162383711	4871	1	up
chr1	164682414	164682654	241	ENSG00000185630	ENST00000420696	protein_coding	123230	PBX1	PBX homeobox 1 [Source:HGNC Symbol;Acc:HGNC:8632]	GO:0000790(nuclear chromatin);GO:0000977(RNA polymerase II regulatory region sequence-specific DNA binding);GO:0000978(RNA polymerase II cis-regulatory region sequence-specific DNA binding);GO:0000981(DNA-binding transcription factor activity, RNA polymerase II-specific);GO:0001228(DNA-binding transcription activator activity, RNA polymerase II-specific);GO:0001654(eye development);GO:0001655(uro…	04927(Cortisol synthesis and secretion);04934(Cushing syndrome);05202(Transcriptional misregulation in cancer)	7.8e-05	1	241,	0	-1.66	0.00281838	3.84	Exon (ENST00000498497/ENSG00000185630, exon 3 of 3)	1	164559184	164851831	292648	1	up
chr1	172407838	172408048	211	ENSG00000135845	ENST00000489002	processed_transcript	7278	PIGC	phosphatidylinositol glycan anchor biosynthesis class C [Source:HGNC Symbol;Acc:HGNC:8960]	GO:0000506(glycosylphosphatidylinositol-N-acetylglucosaminyltransferase (GPI-GnT) complex);GO:0003824(catalytic activity);GO:0005783(endoplasmic reticulum);GO:0005789(endoplasmic reticulum membrane);GO:0006506(GPI anchor biosynthetic process);GO:0016020(membrane);GO:0016021(integral component of membrane);GO:0016254(preassembly of GPI anchor in ER membrane);GO:0016740(transferase activity);GO:001…	00563(Glycosylphosphatidylinositol (GPI)-anchor biosynthesis)	5e-22	1	211,	0	-6.26	1.62181e-08	1.29	3' UTR	1	172370189	172415326	45138	2	up
chr1	180887976	180888066	91	ENSG00000143324	ENST00000367590	protein_coding	255954	XPR1	xenotropic and polytropic retrovirus receptor 1 [Source:HGNC Symbol;Acc:HGNC:12827]	GO:0000822(inositol hexakisphosphate binding);GO:0001618(virus receptor activity);GO:0004888(transmembrane signaling receptor activity);GO:0004930(G protein-coupled receptor activity);GO:0005737(cytoplasm);GO:0005794(Golgi apparatus);GO:0005886(plasma membrane);GO:0006817(phosphate ion transport);GO:0007186(G protein-coupled receptor signaling pathway);GO:0009615(response to virus);GO:0015114(pho…	NA	4.5e-06	1	91,	0	-2.66	0.000177828	1.59	3' UTR	1	180632022	180890279	258258	1	up
chr1	206101856	206102330	475	ENSG00000263961	ENST00000331555	protein_coding	48683	RHEX	regulator of hemoglobinization and erythroid cell expansion [Source:HGNC Symbol;Acc:HGNC:25341]	GO:0005128(erythropoietin receptor binding);GO:0005515(protein binding);GO:0005886(plasma membrane);GO:0016020(membrane);GO:0016021(integral component of membrane);GO:0030154(cell differentiation);GO:0036018(cellular response to erythropoietin);GO:0038162(erythropoietin-mediated signaling pathway);GO:0043249(erythrocyte maturation);GO:0045648(positive regulation of erythrocyte differentiation)	NA	3.2e-18	1	475,	0	-1.7	0.0025704	1.14	3' UTR	1	206053173	206102449	49277	1	up
chr1	232979207	232979507	301	ENSG00000135778	ENST00000366628	protein_coding	28596	NTPCR	nucleoside-triphosphatase, cancer-related [Source:HGNC Symbol;Acc:HGNC:28204]	GO:0000166(nucleotide binding);GO:0003723(RNA binding);GO:0005524(ATP binding);GO:0016020(membrane);GO:0016311(dephosphorylation);GO:0016787(hydrolase activity);GO:0017111(nucleoside-triphosphatase activity);GO:0098519(nucleotide phosphatase activity, acting on free nucleotides)	00230(Purine metabolism);00730(Thiamine metabolism)	8.1e-07	1	301,	0	-1.86	0.00162181	1.81	3' UTR	1	232950611	232983882	33272	1	up
chr1	235839835	235840095	261	ENSG00000143669	ENST00000389793	protein_coding	26811	LYST	lysosomal trafficking regulator [Source:HGNC Symbol;Acc:HGNC:1968]	GO:0005515(protein binding);GO:0005737(cytoplasm);GO:0005829(cytosol);GO:0006909(phagocytosis);GO:0007040(lysosome organization);GO:0008104(protein localization);GO:0015031(protein transport);GO:0015630(microtubule cytoskeleton);GO:0016020(membrane);GO:0019901(protein kinase binding);GO:0030595(leukocyte chemotaxis);GO:0032438(melanosome organization);GO:0032510(endosome to lysosome transport via…	NA	2e-89	1	261,	0	-14.5	2.51189e-17	1.15	Exon (ENST00000412098/ENSG00000229463, exon 2 of 2)	1	235661041	235866906	205866	2	up
chr1	245702515	245702994	480	ENSG00000162849	ENST00000407071	protein_coding	547530	KIF26B	kinesin family member 26B [Source:HGNC Symbol;Acc:HGNC:25484]	GO:0000166(nucleotide binding);GO:0003774(motor activity);GO:0003777(microtubule motor activity);GO:0005524(ATP binding);GO:0005737(cytoplasm);GO:0005856(cytoskeleton);GO:0005871(kinesin complex);GO:0005874(microtubule);GO:0007018(microtubule-based movement);GO:0007275(multicellular organism development);GO:0008017(microtubule binding);GO:0022409(positive regulation of cell-cell adhesion);GO:0030…	NA	3e-08	1	480,	0	-1.63	0.0030903	1.37	3' UTR	1	245154985	245709432	554448	1	up
chr1	16685910	16686055	146	ENSG00000236698	ENST00000419267	processed_pseudogene	0	EIF1AXP1	EIF1AX pseudogene 1 [Source:HGNC Symbol;Acc:HGNC:19900]	NA	NA	0.00013	1	146,	0	-2.27	0.000501187	1.04	Exon (ENST00000419267/ENSG00000236698, exon 1 of 1)	1	16685621	16686055	435	2	up
chr1	21298858	21345035	46178	ENSG00000117298	ENST00000481130	protein_coding	0	ECE1	endothelin converting enzyme 1 [Source:HGNC Symbol;Acc:HGNC:3146]	GO:0001921(positive regulation of receptor recycling);GO:0003100(regulation of systemic arterial blood pressure by endothelin);GO:0004175(endopeptidase activity);GO:0004222(metalloendopeptidase activity);GO:0005515(protein binding);GO:0005765(lysosomal membrane);GO:0005768(endosome);GO:0005886(plasma membrane);GO:0006508(proteolysis);GO:0007507(heart development);GO:0008233(peptidase activity);GO…	NA	1.1e-10	2	142,99,	0,46079	-3.99	5.12861e-06	1.35	5' UTR	1	21272746	21298999	26254	2	up
chr1	35751257	35753765	2509	ENSG00000092853	ENST00000251195	protein_coding	16202	CLSPN	claspin [Source:HGNC Symbol;Acc:HGNC:19715]	GO:0000076(DNA replication checkpoint);GO:0000077(DNA damage checkpoint);GO:0000217(DNA secondary structure binding);GO:0003677(DNA binding);GO:0005515(protein binding);GO:0005634(nucleus);GO:0005654(nucleoplasm);GO:0005794(Golgi apparatus);GO:0006260(DNA replication);GO:0006281(DNA repair);GO:0006974(cellular response to DNA damage stimulus);GO:0007049(cell cycle);GO:0007095(mitotic G2 DNA damag…	NA	1.6e-13	2	250,21,	0,2488	-1.33	0.00758578	1.39	Exon (ENST00000251195/ENSG00000092853, exon 9 of 25)	1	35720218	35769967	49750	2	up
chr1	43453840	43453989	150	ENSG00000178922	ENST00000372425	protein_coding	0	HYI	hydroxypyruvate isomerase (putative) [Source:HGNC Symbol;Acc:HGNC:26948]	GO:0003674(molecular_function);GO:0005515(protein binding);GO:0005575(cellular_component);GO:0008150(biological_process);GO:0008903(hydroxypyruvate isomerase activity);GO:0016853(isomerase activity);GO:0046487(glyoxylate metabolic process)	00630(Glyoxylate and dicarboxylate metabolism)	1.9e-05	1	150,	0	-0.947	0.025704	1.4	5' UTR	1	43451003	43453989	2987	2	up
chr1	53975176	53975588	413	ENSG00000219102	ENST00000437410	processed_pseudogene	443	HNRNPA3P12	heterogeneous nuclear ribonucleoprotein A3 pseudogene 12 [Source:HGNC Symbol;Acc:HGNC:48758]	NA	NA	2.5e-46	1	413,	0	-1.68	0.00269153	1.32	Exon (ENST00000437410/ENSG00000219102, exon 1 of 1)	1	53974969	53976031	1063	2	up
chr1	92297522	92297672	151	ENSG00000174842	ENST00000370360	protein_coding	1315	GLMN	glomulin, FKBP associated protein [Source:HGNC Symbol;Acc:HGNC:14373]	GO:0001570(vasculogenesis);GO:0001843(neural tube closure);GO:0005102(signaling receptor binding);GO:0005171(hepatocyte growth factor receptor binding);GO:0005515(protein binding);GO:0005737(cytoplasm);GO:0007166(cell surface receptor signaling pathway);GO:0008285(negative regulation of cell population proliferation);GO:0031397(negative regulation of protein ubiquitination);GO:0031461(cullin-RING…	NA	0.0003	1	151,	0	-0.883	0.0316228	1.02	Exon (ENST00000370360/ENSG00000174842, exon 3 of 19)	1	92246402	92298987	52586	2	up
chr1	95163982	95164072	91	ENSG00000152078	ENST00000370203	protein_coding	46627	TLCD4	TLC domain containing 4 [Source:HGNC Symbol;Acc:HGNC:26477]	GO:0003674(molecular_function);GO:0005515(protein binding);GO:0005575(cellular_component);GO:0008150(biological_process);GO:0016020(membrane);GO:0016021(integral component of membrane)	NA	0.0045	1	91,	0	-0.926	0.0275423	4.49	Exon (ENST00000663020/ENSG00000226026, exon 5 of 5)	1	95117355	95197607	80253	1	up
chr1	100260522	100260972	451	ENSG00000224616	ENST00000650038	lncRNA	5207	RTCA-AS1	RTCA antisense RNA 1 [Source:HGNC Symbol;Acc:HGNC:50573]	NA	NA	6.5e-07	1	451,	0	-2.08	0.000870964	1.38	Exon (ENST00000670421/ENSG00000224616, exon 2 of 2)	1	100251528	100266179	14652	2	up
chr1	144891884	144893450	1567	ENSG00000196369	ENST00000612199	protein_coding	202078	SRGAP2B	SLIT-ROBO Rho GTPase activating protein 2B [Source:HGNC Symbol;Acc:HGNC:35237]	GO:0005515(protein binding);GO:0005737(cytoplasm);GO:0007399(nervous system development);GO:0030336(negative regulation of cell migration);GO:0048365(Rac GTPase binding)	NA	1e-123	2	498,43,	0,1524	-18.7	1e-21	1.63	3' UTR	1	144887265	145095528	208264	2	up
chr1	145093196	145095348	2153	ENSG00000196369	ENST00000619678	protein_coding	0	SRGAP2B	SLIT-ROBO Rho GTPase activating protein 2B [Source:HGNC Symbol;Acc:HGNC:35237]	GO:0005515(protein binding);GO:0005737(cytoplasm);GO:0007399(nervous system development);GO:0030336(negative regulation of cell migration);GO:0048365(Rac GTPase binding)	NA	4e-17	3	248,107,126,	0,1677,2027	-12.2	7.94328e-15	1.75	5' UTR	1	144892049	145093246	201198	2	up
chr1	154163682	154163741	60	ENSG00000143549	ENST00000611659	protein_coding	19508	TPM3	tropomyosin 3 [Source:HGNC Symbol;Acc:HGNC:12012]	GO:0001725(stress fiber);GO:0003674(molecular_function);GO:0003779(actin binding);GO:0005515(protein binding);GO:0005737(cytoplasm);GO:0005829(cytosol);GO:0005856(cytoskeleton);GO:0005862(muscle thin filament tropomyosin);GO:0005884(actin filament);GO:0006936(muscle contraction);GO:0007015(actin filament organization);GO:0015629(actin cytoskeleton);GO:0030049(muscle filament sliding);GO:0051015(a…	04260(Cardiac muscle contraction);04261(Adrenergic signaling in cardiomyocytes);05200(Pathways in cancer);05216(Thyroid cancer);05410(Hypertrophic cardiomyopathy (HCM));05414(Dilated cardiomyopathy (DCM))	0.004	1	60,	0	-1.07	0.017378	1.59	3' UTR	1	154155304	154183249	27946	2	up
chr1	158765499	158765798	300	ENSG00000197403	ENST00000641189	processed_transcript	6397	OR6N1	olfactory receptor family 6 subfamily N member 1 [Source:HGNC Symbol;Acc:HGNC:15034]	GO:0004930(G protein-coupled receptor activity);GO:0004984(olfactory receptor activity);GO:0005886(plasma membrane);GO:0007165(signal transduction);GO:0007186(G protein-coupled receptor signaling pathway);GO:0007608(sensory perception of smell);GO:0016020(membrane);GO:0016021(integral component of membrane);GO:0050896(response to stimulus);GO:0050911(detection of chemical stimulus involved in sen…	04740(Olfactory transduction)	2.7e-09	1	300,	0	-3.9	6.45654e-06	3.35	3' UTR	1	158747814	158772195	24382	2	up
chr1	219609565	219609715	151	ENSG00000215817	ENST00000651890	protein_coding	3430	ZC3H11B	zinc finger CCCH-type containing 11B [Source:HGNC Symbol;Acc:HGNC:25659]	GO:0000346(transcription export complex);GO:0003729(mRNA binding);GO:0016973(poly(A)+ mRNA export from nucleus);GO:0046872(metal ion binding)	NA	6.9e-08	1	151,	0	-3.88	6.76083e-06	3.69	3' UTR	1	219608010	219613145	5136	2	up
chr2	15942289	15942378	90	ENSG00000134323	ENST00000281043	protein_coding	1739	MYCN	MYCN proto-oncogene, bHLH transcription factor [Source:HGNC Symbol;Acc:HGNC:7559]	GO:0000785(chromatin);GO:0000790(nuclear chromatin);GO:0000978(RNA polymerase II cis-regulatory region sequence-specific DNA binding);GO:0000981(DNA-binding transcription factor activity, RNA polymerase II-specific);GO:0001228(DNA-binding transcription activator activity, RNA polymerase II-specific);GO:0001502(cartilage condensation);GO:0002053(positive regulation of mesenchymal cell proliferatio…	05202(Transcriptional misregulation in cancer)	0.003	1	90,	0	-0.834	0.0371535	4.29	Exon (ENST00000281043/ENSG00000134323, exon 2 of 3)	2	15940550	15947004	6455	1	up
chr2	24213633	24213753	121	ENSG00000198399	ENST00000361999	protein_coding	146556	ITSN2	intersectin 2 [Source:HGNC Symbol;Acc:HGNC:6184]	GO:0005085(guanyl-nucleotide exchange factor activity);GO:0005509(calcium ion binding);GO:0005515(protein binding);GO:0005737(cytoplasm);GO:0005813(centrosome);GO:0005905(clathrin-coated pit);GO:0006897(endocytosis);GO:0016032(viral process);GO:0016197(endosomal transport);GO:0030154(cell differentiation);GO:0046872(metal ion binding);GO:0060090(molecular adaptor activity);GO:0070062(extracellula…	NA	0.00042	1	121,	0	-1.01	0.020893	1.47	Exon (ENST00000662667/ENSG00000242628, exon 1 of 2)	2	24202864	24360309	157446	2	up
chr2	32203849	32203999	151	ENSG00000152683	ENST00000357055	protein_coding	38008	SLC30A6	solute carrier family 30 member 6 [Source:HGNC Symbol;Acc:HGNC:19305]	GO:0000139(Golgi membrane);GO:0005385(zinc ion transmembrane transporter activity);GO:0005794(Golgi apparatus);GO:0006811(ion transport);GO:0006812(cation transport);GO:0006829(zinc ion transport);GO:0008324(cation transmembrane transporter activity);GO:0016020(membrane);GO:0016021(integral component of membrane);GO:0055085(transmembrane transport);GO:0071577(zinc ion transmembrane transport);GO:…	NA	5.6e-06	1	151,	0	-1.59	0.00354813	1.21	Exon (ENST00000438163/ENSG00000229816, exon 1 of 1)	2	32165841	32224112	58272	1	up
chr2	96367277	96367337	61	ENSG00000121152	ENST00000240423	protein_coding	31511	NCAPH	non-SMC condensin I complex subunit H [Source:HGNC Symbol;Acc:HGNC:1112]	GO:0000796(condensin complex);GO:0000799(nuclear condensin complex);GO:0003682(chromatin binding);GO:0005515(protein binding);GO:0005634(nucleus);GO:0005654(nucleoplasm);GO:0005694(chromosome);GO:0005737(cytoplasm);GO:0005829(cytosol);GO:0007049(cell cycle);GO:0007076(mitotic chromosome condensation);GO:0007143(female meiotic nuclear division);GO:0010032(meiotic chromosome condensation);GO:001602…	NA	0.00093	1	61,	0	-1.31	0.00812831	3.22	Exon (ENST00000240423/ENSG00000121152, exon 15 of 18)	2	96335766	96377091	41326	1	up
chr2	97283714	97284940	1227	ENSG00000277701	ENST00000612307	lncRNA	0	AC159540	novel transcript	NA	NA	1.6e-13	2	1072,63,	0,1164	-13.9	1.25893e-16	3.97	Exon (ENST00000656264/ENSG00000277701, exon 1 of 3)	2	97283902	97291721	7820	1	up
chr2	108662357	108662776	420	ENSG00000169756	ENST00000544547	protein_coding	128002	LIMS1	LIM zinc finger domain containing 1 [Source:HGNC Symbol;Acc:HGNC:6616]	GO:0005515(protein binding);GO:0005737(cytoplasm);GO:0005829(cytosol);GO:0005886(plasma membrane);GO:0005911(cell-cell junction);GO:0005925(focal adhesion);GO:0007569(cell aging);GO:0008270(zinc ion binding);GO:0010628(positive regulation of gene expression);GO:0010811(positive regulation of cell-substrate adhesion);GO:0016020(membrane);GO:0019901(protein kinase binding);GO:0030054(cell junction)…	NA	1e-105	1	420,	0	-9.78	2.51189e-12	1.18	3' UTR	2	108534355	108687238	152884	1	up
chr2	108684377	108684527	151	ENSG00000169756	ENST00000544547	protein_coding	150022	LIMS1	LIM zinc finger domain containing 1 [Source:HGNC Symbol;Acc:HGNC:6616]	GO:0005515(protein binding);GO:0005737(cytoplasm);GO:0005829(cytosol);GO:0005886(plasma membrane);GO:0005911(cell-cell junction);GO:0005925(focal adhesion);GO:0007569(cell aging);GO:0008270(zinc ion binding);GO:0010628(positive regulation of gene expression);GO:0010811(positive regulation of cell-substrate adhesion);GO:0016020(membrane);GO:0019901(protein kinase binding);GO:0030054(cell junction)…	NA	1e-26	1	151,	0	-8.05	1.77828e-10	1.15	3' UTR	2	108534355	108687238	152884	1	up
chr2	173211968	173212297	330	ENSG00000091436	ENST00000539448	protein_coding	136533	MAP3K20	mitogen-activated protein kinase kinase kinase 20 [Source:HGNC Symbol;Acc:HGNC:17797]	GO:0000077(DNA damage checkpoint);GO:0000165(MAPK cascade);GO:0000166(nucleotide binding);GO:0000186(activation of MAPKK activity);GO:0000287(magnesium ion binding);GO:0003723(RNA binding);GO:0004672(protein kinase activity);GO:0004674(protein serine/threonine kinase activity);GO:0004709(MAP kinase kinase kinase activity);GO:0005515(protein binding);GO:0005524(ATP binding);GO:0005634(nucleus);GO:…	04010(MAPK signaling pathway)	2e-07	1	330,	0	-1.82	0.0018197	1.39	Exon (ENST00000476618/ENSG00000091436, exon 10 of 10)	2	173075435	173222204	146770	1	up
chr2	173267775	173267985	211	ENSG00000091436	ENST00000375213	protein_coding	191929	MAP3K20	mitogen-activated protein kinase kinase kinase 20 [Source:HGNC Symbol;Acc:HGNC:17797]	GO:0000077(DNA damage checkpoint);GO:0000165(MAPK cascade);GO:0000166(nucleotide binding);GO:0000186(activation of MAPKK activity);GO:0000287(magnesium ion binding);GO:0003723(RNA binding);GO:0004672(protein kinase activity);GO:0004674(protein serine/threonine kinase activity);GO:0004709(MAP kinase kinase kinase activity);GO:0005515(protein binding);GO:0005524(ATP binding);GO:0005634(nucleus);GO:…	04010(MAPK signaling pathway)	1.5e-08	1	211,	0	-2.63	0.000190546	2.15	3' UTR	2	173075846	173268015	192170	1	up
chr2	190202615	190202675	61	ENSG00000187699	ENST00000340623	protein_coding	21752	C2orf88	chromosome 2 open reading frame 88 [Source:HGNC Symbol;Acc:HGNC:28191]	GO:0005515(protein binding);GO:0005886(plasma membrane);GO:0016020(membrane);GO:0034237(protein kinase A regulatory subunit binding)	NA	0.002	1	61,	0	-4.91	4.89779e-07	1.11	3' UTR	2	190180863	190203484	22622	1	up
chr2	200480317	200480497	181	ENSG00000196141	ENST00000358677	protein_coding	174331	SPATS2L	spermatogenesis associated serine rich 2 like [Source:HGNC Symbol;Acc:HGNC:24574]	GO:0003723(RNA binding);GO:0005515(protein binding);GO:0005634(nucleus);GO:0005654(nucleoplasm);GO:0005730(nucleolus);GO:0005737(cytoplasm);GO:0005829(cytosol);GO:0032991(protein-containing complex)	NA	7.1e-05	1	181,	0	-1.43	0.00562341	2.07	3' UTR	2	200305986	200482263	176278	1	up
chr2	3570354	3570623	270	ENSG00000287126	ENST00000656939	lncRNA	4477	AC108488	novel transcript	NA	NA	4e-15	1	270,	0	-1.25	0.00977237	1.58	Exon (ENST00000656939/ENSG00000287126, exon 2 of 2)	2	3568505	3575100	6596	2	up
chr2	11181019	11181169	151	ENSG00000134318	ENST00000315872	protein_coding	163467	ROCK2	Rho associated coiled-coil containing protein kinase 2 [Source:HGNC Symbol;Acc:HGNC:10252]	GO:0000166(nucleotide binding);GO:0000281(mitotic cytokinesis);GO:0001934(positive regulation of protein phosphorylation);GO:0002931(response to ischemia);GO:0003180(aortic valve morphogenesis);GO:0003723(RNA binding);GO:0004672(protein kinase activity);GO:0004674(protein serine/threonine kinase activity);GO:0005198(structural molecule activity);GO:0005515(protein binding);GO:0005524(ATP binding)…	04022(cGMP-PKG signaling pathway);04024(cAMP signaling pathway);04062(Chemokine signaling pathway);04071(Sphingolipid signaling pathway);04270(Vascular smooth muscle contraction);04310(Wnt signaling pathway);04360(Axon guidance);04510(Focal adhesion);04530(Tight junction);04611(Platelet activation);04670(Leukocyte transendothelial migration);04810(Regulation of actin cytoskeleton);04921(Oxytocin …	0.00046	1	151,	0	-1.84	0.0017378	1.14	3' UTR	2	11179759	11344636	164878	2	up
chr2	11444375	11444614	240	ENSG00000169016	ENST00000428221	nonsense_mediated_decay	21532	E2F6	E2F transcription factor 6 [Source:HGNC Symbol;Acc:HGNC:3120]	GO:0000083(regulation of transcription involved in G1/S transition of mitotic cell cycle);GO:0000122(negative regulation of transcription by RNA polymerase II);GO:0000790(nuclear chromatin);GO:0000977(RNA polymerase II regulatory region sequence-specific DNA binding);GO:0000981(DNA-binding transcription factor activity, RNA polymerase II-specific);GO:0001227(DNA-binding transcription repressor ac…	NA	2.4e-07	1	240,	0	-0.771	0.0467735	1.58	3' UTR	2	11444375	11466146	21772	2	up
chr2	27356884	27357034	151	ENSG00000115207	ENST00000264720	protein_coding	0	GTF3C2	general transcription factor IIIC subunit 2 [Source:HGNC Symbol;Acc:HGNC:4665]	GO:0000127(transcription factor TFIIIC complex);GO:0003677(DNA binding);GO:0005515(protein binding);GO:0005634(nucleus);GO:0005654(nucleoplasm);GO:0006383(transcription by RNA polymerase III);GO:0042791(5S class rRNA transcription by RNA polymerase III);GO:0042797(tRNA transcription by RNA polymerase III)	NA	7.2e-07	1	151,	0	-1.03	0.0199526	1.35	5' UTR	2	27325849	27357034	31186	2	up
chr2	74506523	74506789	267	ENSG00000115289	ENST00000465993	processed_transcript	362	PCGF1	polycomb group ring finger 1 [Source:HGNC Symbol;Acc:HGNC:17615]	GO:0000122(negative regulation of transcription by RNA polymerase II);GO:0005515(protein binding);GO:0005634(nucleus);GO:0005654(nucleoplasm);GO:0006342(chromatin silencing);GO:0006355(regulation of transcription, DNA-templated);GO:0008022(protein C-terminus binding);GO:0031519(PcG protein complex);GO:0035102(PRC1 complex);GO:0035518(histone H2A monoubiquitination);GO:0036353(histone H2A-K119 mon…	04550(Signaling pathways regulating pluripotency of stem cells)	6.3e-27	1	267,	0	-2.56	0.000234423	1.07	Exon (ENST00000465993/ENSG00000115289, exon 2 of 6)	2	74505043	74507151	2109	2	up
chr2	86791049	86808187	17139	ENSG00000153563	ENST00000409511	protein_coding	209	CD8A	CD8a molecule [Source:HGNC Symbol;Acc:HGNC:1706]	GO:0002250(adaptive immune response);GO:0002376(immune system process);GO:0002456(T cell mediated immunity);GO:0005515(protein binding);GO:0005576(extracellular region);GO:0005886(plasma membrane);GO:0005887(integral component of plasma membrane);GO:0006955(immune response);GO:0007166(cell surface receptor signaling pathway);GO:0007169(transmembrane receptor protein tyrosine kinase signaling path…	04514(Cell adhesion molecules (CAMs));04612(Antigen processing and presentation);04640(Hematopoietic cell lineage);04660(T cell receptor signaling pathway);05340(Primary immunodeficiency)	1e-05	4	47,147,336,69,	0,10462,16398,17070	-1.17	0.0125893	1	5' UTR	2	86784611	86808396	23786	2	up
chr2	87477495	87477914	420	ENSG00000222041	ENST00000642796	lncRNA	22714	CYTOR	cytoskeleton regulator RNA [Source:HGNC Symbol;Acc:HGNC:28717]	NA	NA	6.3e-76	1	420,	0	-32.1	1.99526e-35	1.44	Exon (ENST00000608142/ENSG00000273445, exon 1 of 1)	2	87454781	87630751	175971	1	up
chr2	165943296	165945628	2333	ENSG00000123607	ENST00000652557	nonsense_mediated_decay	8188	TTC21B	tetratricopeptide repeat domain 21B [Source:HGNC Symbol;Acc:HGNC:25660]	GO:0000790(nuclear chromatin);GO:0005515(protein binding);GO:0005737(cytoplasm);GO:0005856(cytoskeleton);GO:0005929(cilium);GO:0006357(regulation of transcription by RNA polymerase II);GO:0007224(smoothened signaling pathway);GO:0008589(regulation of smoothened signaling pathway);GO:0010628(positive regulation of gene expression);GO:0021549(cerebellum development);GO:0021591(ventricular system de…	NA	4.8e-07	2	46,105,	0,2228	-5.19	2.34423e-07	1.07	Exon (ENST00000652557/ENSG00000123607, exon 4 of 29)	2	165867381	165953816	86436	2	up
chr2	187466956	187467016	61	ENSG00000003436	ENST00000392365	protein_coding	46625	TFPI	tissue factor pathway inhibitor [Source:HGNC Symbol;Acc:HGNC:11760]	GO:0004866(endopeptidase inhibitor activity);GO:0004867(serine-type endopeptidase inhibitor activity);GO:0005576(extracellular region);GO:0005615(extracellular space);GO:0005783(endoplasmic reticulum);GO:0005886(plasma membrane);GO:0005901(caveola);GO:0007596(blood coagulation);GO:0007598(blood coagulation, extrinsic pathway);GO:0007599(hemostasis);GO:0009986(cell surface);GO:0010466(negative reg…	04610(Complement and coagulation cascades)	0.0011	1	61,	0	-0.981	0.0229087	1.98	Exon (ENST00000392365/ENSG00000003436, exon 8 of 8)	2	187464230	187513641	49412	2	up
chr2	200489437	200489646	210	ENSG00000155729	ENST00000359878	protein_coding	20422	KCTD18	potassium channel tetramerization domain containing 18 [Source:HGNC Symbol;Acc:HGNC:26446]	GO:0051260(protein homooligomerization)	NA	1.3e-23	1	210,	0	-13.1	7.94328e-16	1.63	3' UTR	2	200488958	200510068	21111	2	up
chr2	223755945	223756184	240	ENSG00000152056	ENST00000443700	protein_coding	81418	AP1S3	adaptor related protein complex 1 subunit sigma 3 [Source:HGNC Symbol;Acc:HGNC:18971]	GO:0000139(Golgi membrane);GO:0005515(protein binding);GO:0005765(lysosomal membrane);GO:0005794(Golgi apparatus);GO:0005829(cytosol);GO:0005905(clathrin-coated pit);GO:0006605(protein targeting);GO:0006886(intracellular protein transport);GO:0015031(protein transport);GO:0016020(membrane);GO:0016192(vesicle-mediated transport);GO:0019886(antigen processing and presentation of exogenous peptide a…	04142(Lysosome);05170(Human immunodeficiency virus 1 infection)	2.4e-06	1	240,	0	-1.32	0.00776247	1.47	3' UTR	2	223751686	223837602	85917	2	up
chr2	230573225	230573371	147	ENSG00000183022	ENST00000330554	processed_pseudogene	438	TPM3P8	tropomyosin 3 pseudogene 8 [Source:HGNC Symbol;Acc:HGNC:39171]	NA	NA	0.0035	1	147,	0	-1.41	0.0060256	2.28	Exon (ENST00000330554/ENSG00000183022, exon 1 of 1)	2	230573167	230573809	643	2	up
chr3	3799461	3799850	390	ENSG00000175928	ENST00000472075	retained_intron	0	LRRN1	leucine rich repeat neuronal 1 [Source:HGNC Symbol;Acc:HGNC:20980]	GO:0005515(protein binding);GO:0005615(extracellular space);GO:0016020(membrane);GO:0016021(integral component of membrane);GO:0031012(extracellular matrix);GO:0051965(positive regulation of synapse assembly)	NA	1e-13	1	390,	0	-1.19	0.0114815	2.18	5' UTR	3	3799696	3804192	4497	1	up
chr3	9397675	9397795	121	ENSG00000168137	ENST00000431285	nonsense_mediated_decay	60	SETD5	SET domain containing 5 [Source:HGNC Symbol;Acc:HGNC:25566]	GO:0005515(protein binding);GO:0005634(nucleus);GO:0005654(nucleoplasm);GO:0005694(chromosome);GO:0005719(nuclear euchromatin);GO:0006325(chromatin organization);GO:0008168(methyltransferase activity);GO:0016569(covalent chromatin modification);GO:0016593(Cdc73/Paf1 complex);GO:0016740(transferase activity);GO:0032259(methylation);GO:0032784(regulation of DNA-templated transcription, elongation);…	NA	3.6e-05	1	121,	0	-0.922	0.0281838	2.13	5' UTR	3	9397615	9440698	43084	1	up
chr3	40464514	40464634	121	ENSG00000188846	ENST00000338970	protein_coding	7222	RPL14	ribosomal protein L14 [Source:HGNC Symbol;Acc:HGNC:10305]	GO:0000184(nuclear-transcribed mRNA catabolic process, nonsense-mediated decay);GO:0003723(RNA binding);GO:0003735(structural constituent of ribosome);GO:0005515(protein binding);GO:0005829(cytosol);GO:0005840(ribosome);GO:0006364(rRNA processing);GO:0006412(translation);GO:0006413(translational initiation);GO:0006614(SRP-dependent cotranslational protein targeting to membrane);GO:0016020(membran…	03010(Ribosome)	6.3e-06	1	121,	0	-1.37	0.00676083	1.14	3' UTR	3	40457292	40468587	11296	1	up
chr3	43721093	43721213	121	ENSG00000011198	ENST00000649763	nonsense_mediated_decay	30200	ABHD5	abhydrolase domain containing 5, lysophosphatidic acid acyltransferase [Source:HGNC Symbol;Acc:HGNC:21396]	GO:0003841(1-acylglycerol-3-phosphate O-acyltransferase activity);GO:0005515(protein binding);GO:0005737(cytoplasm);GO:0005811(lipid droplet);GO:0005829(cytosol);GO:0006508(proteolysis);GO:0006629(lipid metabolic process);GO:0006631(fatty acid metabolic process);GO:0006654(phosphatidic acid biosynthetic process);GO:0008233(peptidase activity);GO:0008654(phospholipid biosynthetic process);GO:00108…	04923(Regulation of lipolysis in adipocytes)	0.003	1	121,	0	-1.31	0.00794328	1.14	3' UTR	3	43690893	43734364	43472	1	up
chr3	98534473	98534681	209	ENSG00000154165	ENST00000284311	protein_coding	2495	GPR15	G protein-coupled receptor 15 [Source:HGNC Symbol;Acc:HGNC:4469]	GO:0001618(virus receptor activity);GO:0004930(G protein-coupled receptor activity);GO:0005515(protein binding);GO:0005737(cytoplasm);GO:0005768(endosome);GO:0005886(plasma membrane);GO:0005887(integral component of plasma membrane);GO:0007165(signal transduction);GO:0007186(G protein-coupled receptor signaling pathway);GO:0015026(coreceptor activity);GO:0016020(membrane);GO:0016021(integral comp…	NA	7.8e-05	1	209,	0	-2.28	0.000501187	2.4	3' UTR	3	98531978	98534681	2704	1	up
chr3	127639497	127661155	21659	ENSG00000114631	ENST00000342480	protein_coding	10312	PODXL2	podocalyxin like 2 [Source:HGNC Symbol;Acc:HGNC:17936]	GO:0005515(protein binding);GO:0005539(glycosaminoglycan binding);GO:0005796(Golgi lumen);GO:0005887(integral component of plasma membrane);GO:0007155(cell adhesion);GO:0016020(membrane);GO:0016021(integral component of membrane);GO:0050901(leukocyte tethering or rolling)	NA	1.3e-12	2	27,778,	0,20881	-3.02	6.76083e-05	1.06	Exon (ENST00000342480/ENSG00000114631, exon 2 of 8)	3	127629185	127672802	43618	1	up
chr3	129123676	129124003	328	ENSG00000261796	ENST00000418265	protein_coding	37033	ISY1-RAB43	ISY1-RAB43 readthrough [Source:HGNC Symbol;Acc:HGNC:42969]	GO:0000350(generation of catalytic spliceosome for second transesterification step)	03040(Spliceosome)	4e-27	1	328,	0	-4.41	1.7378e-06	1.11	Exon (ENST00000608909/ENSG00000273174, exon 1 of 1)	3	129087575	129161036	73462	2	up
chr3	15796670	15796850	181	ENSG00000206560	ENST00000498524	retained_intron	0	ANKRD28	ankyrin repeat domain 28 [Source:HGNC Symbol;Acc:HGNC:29024]	GO:0000139(Golgi membrane);GO:0005515(protein binding);GO:0005634(nucleus);GO:0005654(nucleoplasm);GO:0005829(cytosol);GO:0048208(COPII vesicle coating)	NA	1e-11	1	181,	0	-4.71	8.12831e-07	1.17	Exon (ENST00000498524/ENSG00000206560, exon 1 of 20)	3	15683742	15796826	113085	2	up
chr3	40293379	40293588	210	ENSG00000280739	ENST00000657703	lncRNA	7738	EIF1B-AS1	EIF1B antisense RNA 1 [Source:HGNC Symbol;Acc:HGNC:44555]	NA	NA	6.3e-13	1	210,	0	-0.823	0.0389045	1.49	Exon (ENST00000668232/ENSG00000280739, exon 3 of 3)	3	40061110	40301326	240217	2	up
chr3	44750345	44750525	181	ENSG00000163807	ENST00000484437	processed_transcript	10986	KIAA1143	KIAA1143 [Source:HGNC Symbol;Acc:HGNC:29198]	GO:0005515(protein binding)	NA	1e-22	1	181,	0	-2.63	0.000190546	1.07	3' UTR	3	44737661	44761511	23851	2	up
chr3	119240145	119240336	192	ENSG00000121578	ENST00000473887	protein_coding	0	B4GALT4	beta-1,4-galactosyltransferase 4 [Source:HGNC Symbol;Acc:HGNC:927]	GO:0000139(Golgi membrane);GO:0003945(N-acetyllactosamine synthase activity);GO:0005794(Golgi apparatus);GO:0005975(carbohydrate metabolic process);GO:0006486(protein glycosylation);GO:0006643(membrane lipid metabolic process);GO:0008378(galactosyltransferase activity);GO:0016020(membrane);GO:0016021(integral component of membrane);GO:0016740(transferase activity);GO:0016757(transferase activity,…	00533(Glycosaminoglycan biosynthesis - keratan sulfate);00601(Glycosphingolipid biosynthesis - lacto and neolacto series)	2.2e-07	2	13,138,	0,54	-1.05	0.018197	1.13	5' UTR	3	119230035	119240157	10123	2	up
chr3	123667118	123681199	14082	ENSG00000065534	ENST00000360772	protein_coding	203132	MYLK	myosin light chain kinase [Source:HGNC Symbol;Acc:HGNC:7590]	GO:0000166(nucleotide binding);GO:0001725(stress fiber);GO:0003779(actin binding);GO:0004672(protein kinase activity);GO:0004674(protein serine/threonine kinase activity);GO:0004687(myosin light chain kinase activity);GO:0005515(protein binding);GO:0005516(calmodulin binding);GO:0005524(ATP binding);GO:0005737(cytoplasm);GO:0005829(cytosol);GO:0005856(cytoskeleton);GO:0005886(plasma membrane);GO:…	04020(Calcium signaling pathway);04022(cGMP-PKG signaling pathway);04270(Vascular smooth muscle contraction);04371(Apelin signaling pathway);04510(Focal adhesion);04611(Platelet activation);04810(Regulation of actin cytoskeleton);04921(Oxytocin signaling pathway);04971(Gastric acid secretion)	1e-39	2	70,170,	0,13912	-3.06	6.0256e-05	1.27	3' UTR	3	123610049	123884331	274283	2	up
chr3	139583044	139583101	58	ENSG00000163864	ENST00000507242	processed_transcript	0	NMNAT3	nicotinamide nucleotide adenylyltransferase 3 [Source:HGNC Symbol;Acc:HGNC:20989]	GO:0000166(nucleotide binding);GO:0000309(nicotinamide-nucleotide adenylyltransferase activity);GO:0003824(catalytic activity);GO:0004515(nicotinate-nucleotide adenylyltransferase activity);GO:0005524(ATP binding);GO:0005634(nucleus);GO:0005739(mitochondrion);GO:0005759(mitochondrial matrix);GO:0008033(tRNA processing);GO:0009058(biosynthetic process);GO:0009165(nucleotide biosynthetic process);G…	00760(Nicotinate and nicotinamide metabolism)	0.0017	1	58,	0	-1.03	0.0194984	3.41	Exon (ENST00000643695/ENSG00000163864, exon 4 of 7)	3	139561087	139583077	21991	2	up
chr3	142491811	142492021	211	ENSG00000175054	ENST00000656590	nonsense_mediated_decay	69360	ATR	ATR serine/threonine kinase [Source:HGNC Symbol;Acc:HGNC:882]	GO:0000077(DNA damage checkpoint);GO:0000166(nucleotide binding);GO:0000723(telomere maintenance);GO:0000784(nuclear chromosome, telomeric region);GO:0003677(DNA binding);GO:0004672(protein kinase activity);GO:0004674(protein serine/threonine kinase activity);GO:0005515(protein binding);GO:0005524(ATP binding);GO:0005634(nucleus);GO:0005654(nucleoplasm);GO:0005694(chromosome);GO:0005794(Golgi app…	03460(Fanconi anemia pathway);04110(Cell cycle);04115(p53 signaling pathway);04218(Cellular senescence);05165(Human papillomavirus infection);05166(Human T-cell leukemia virus 1 infection);05170(Human immunodeficiency virus 1 infection)	1e-15	1	211,	0	-1.77	0.0020893	1.3	Exon (ENST00000653868/ENSG00000175054, exon 35 of 35)	3	142449235	142561381	112147	2	up
chr3	142818075	142818434	360	ENSG00000163710	ENST00000470310	nonsense_mediated_decay	11297	PCOLCE2	procollagen C-endopeptidase enhancer 2 [Source:HGNC Symbol;Acc:HGNC:8739]	GO:0005515(protein binding);GO:0005518(collagen binding);GO:0005576(extracellular region);GO:0008201(heparin binding);GO:0010952(positive regulation of peptidase activity);GO:0016504(peptidase activator activity);GO:1990830(cellular response to leukemia inhibitory factor)	NA	1e-05	1	360,	0	-0.97	0.0239883	2.87	3' UTR	3	142815922	142829731	13810	2	up
chr3	169945868	169946737	870	ENSG00000239219	ENST00000487580	lncRNA	19503	AC008040	novel transcript, antisense to SEC62	NA	NA	5e-14	1	870,	0	-1.3	0.00812831	1.68	Exon (ENST00000483289/ENSG00000239219, exon 2 of 2)	3	169939353	169966240	26888	2	up
chr3	183884799	183884889	91	ENSG00000175193	ENST00000317096	protein_coding	0	PARL	presenilin associated rhomboid like [Source:HGNC Symbol;Acc:HGNC:18253]	GO:0004175(endopeptidase activity);GO:0004252(serine-type endopeptidase activity);GO:0005515(protein binding);GO:0005634(nucleus);GO:0005739(mitochondrion);GO:0005743(mitochondrial inner membrane);GO:0006508(proteolysis);GO:0006851(mitochondrial calcium ion transmembrane transport);GO:0008233(peptidase activity);GO:0008236(serine-type peptidase activity);GO:0010821(regulation of mitochondrion org…	NA	8.9e-07	1	91,	0	-1.13	0.0141254	1.05	5' UTR	3	183829271	183884880	55610	2	up
chr3	183884814	183884933	120	ENSG00000175193	ENST00000317096	protein_coding	0	PARL	presenilin associated rhomboid like [Source:HGNC Symbol;Acc:HGNC:18253]	GO:0004175(endopeptidase activity);GO:0004252(serine-type endopeptidase activity);GO:0005515(protein binding);GO:0005634(nucleus);GO:0005739(mitochondrion);GO:0005743(mitochondrial inner membrane);GO:0006508(proteolysis);GO:0006851(mitochondrial calcium ion transmembrane transport);GO:0008233(peptidase activity);GO:0008236(serine-type peptidase activity);GO:0010821(regulation of mitochondrion org…	NA	1e-08	1	120,	0	-1.17	0.0123027	1.17	5' UTR	3	183829271	183884880	55610	2	up
chr3	185508295	185508564	270	ENSG00000163898	ENST00000296252	protein_coding	44024	LIPH	lipase H [Source:HGNC Symbol;Acc:HGNC:18483]	GO:0004465(lipoprotein lipase activity);GO:0004620(phospholipase activity);GO:0004806(triglyceride lipase activity);GO:0005576(extracellular region);GO:0005615(extracellular space);GO:0005886(plasma membrane);GO:0006629(lipid metabolic process);GO:0006633(fatty acid biosynthetic process);GO:0006654(phosphatidic acid biosynthetic process);GO:0008201(heparin binding);GO:0016020(membrane);GO:0016042…	NA	2.6e-10	1	270,	0	-1.63	0.0030903	1.31	3' UTR	3	185506262	185552588	46327	2	up
chr3	188941744	188941976	233	ENSG00000234076	ENST00000444488	lncRNA	5663	TPRG1-AS1	TPRG1 antisense RNA 1 [Source:HGNC Symbol;Acc:HGNC:42391]	NA	NA	1.3e-06	1	233,	0	-1.29	0.00870964	1.48	Exon (ENST00000444488/ENSG00000234076, exon 2 of 2)	3	188941715	188947639	5925	2	up
chr3	198223977	198224157	181	ENSG00000230304	ENST00000457191	processed_pseudogene	2153	CICP6	capicua transcriptional repressor pseudogene 6 [Source:HGNC Symbol;Acc:HGNC:37755]	NA	NA	0.00033	1	181,	0	-1.41	0.00588844	5.98	Exon (ENST00000457191/ENSG00000230304, exon 2 of 2)	3	198223497	198226310	2814	2	up
chr4	7042284	7042971	688	ENSG00000173011	ENST00000506692	protein_coding	385	TADA2B	transcriptional adaptor 2B [Source:HGNC Symbol;Acc:HGNC:30781]	GO:0003677(DNA binding);GO:0003682(chromatin binding);GO:0003713(transcription coactivator activity);GO:0005515(protein binding);GO:0005634(nucleus);GO:0005654(nucleoplasm);GO:0006338(chromatin remodeling);GO:0006357(regulation of transcription by RNA polymerase II);GO:0008270(zinc ion binding);GO:0016579(protein deubiquitination);GO:0030914(STAGA complex);GO:0035065(regulation of histone acetyla…	NA	2e-29	1	688,	0	-1.26	0.00933254	1.28	5' UTR	4	7041899	7054431	12533	1	up
chr4	84679109	84682420	3312	ENSG00000163625	ENST00000295888	protein_coding	284270	WDFY3	WD repeat and FYVE domain containing 3 [Source:HGNC Symbol;Acc:HGNC:20751]	GO:0003831(beta-N-acetylglucosaminylglycopeptide beta-1,4-galactosyltransferase activity);GO:0005515(protein binding);GO:0005545(1-phosphatidylinositol binding);GO:0005634(nucleus);GO:0005635(nuclear envelope);GO:0005654(nucleoplasm);GO:0005730(nucleolus);GO:0005737(cytoplasm);GO:0005776(autophagosome);GO:0005829(cytosol);GO:0005886(plasma membrane);GO:0006914(autophagy);GO:0007275(multicellular …	NA	1.3e-15	2	134,47,	0,3265	-8.89	2.51189e-11	1.1	Exon (ENST00000295888/ENSG00000163625, exon 64 of 68)	4	84669597	84966690	297094	2	up
chr4	152346959	152347019	61	ENSG00000109670	ENST00000393956	protein_coding	5807	FBXW7	F-box and WD repeat domain containing 7 [Source:HGNC Symbol;Acc:HGNC:16712]	GO:0000209(protein polyubiquitination);GO:0001570(vasculogenesis);GO:0001944(vasculature development);GO:0005515(protein binding);GO:0005634(nucleus);GO:0005654(nucleoplasm);GO:0005730(nucleolus);GO:0005737(cytoplasm);GO:0005739(mitochondrion);GO:0005783(endoplasmic reticulum);GO:0005794(Golgi apparatus);GO:0005829(cytosol);GO:0007062(sister chromatid cohesion);GO:0007219(Notch signaling pathway)…	04120(Ubiquitin mediated proteolysis)	0.0015	1	61,	0	-1.3	0.00812831	1.24	Exon (ENST00000393956/ENSG00000109670, exon 3 of 11)	4	152320544	152352826	32283	2	up
chr4	168172059	168172208	150	ENSG00000109511	ENST00000359299	protein_coding	79522	ANXA10	annexin A10 [Source:HGNC Symbol;Acc:HGNC:534]	GO:0005509(calcium ion binding);GO:0005515(protein binding);GO:0005544(calcium-dependent phospholipid binding);GO:0005737(cytoplasm)	NA	0.00048	1	150,	0	-1.87	0.00154882	3.1	Exon (ENST00000654434/ENSG00000287188, exon 2 of 2)	4	168092537	168187736	95200	1	up
chr4	169561855	169562190	336	ENSG00000137601	ENST00000507142	protein_coding	50393	NEK1	NIMA related kinase 1 [Source:HGNC Symbol;Acc:HGNC:7744]	GO:0000166(nucleotide binding);GO:0000242(pericentriolar material);GO:0004672(protein kinase activity);GO:0004674(protein serine/threonine kinase activity);GO:0004713(protein tyrosine kinase activity);GO:0005515(protein binding);GO:0005524(ATP binding);GO:0005634(nucleus);GO:0005654(nucleoplasm);GO:0005737(cytoplasm);GO:0005813(centrosome);GO:0005815(microtubule organizing center);GO:0005829(cyto…	NA	0.00076	2	37,54,	0,282	-1.36	0.00691831	1.4	Exon (ENST00000507142/ENSG00000137601, exon 13 of 36)	4	169392809	169612583	219775	2	up
chr5	33445334	33446614	1281	ENSG00000113407	ENST00000502553	protein_coding	4638	TARS1	threonyl-tRNA synthetase 1 [Source:HGNC Symbol;Acc:HGNC:11572]	GO:0000049(tRNA binding);GO:0000166(nucleotide binding);GO:0003723(RNA binding);GO:0004812(aminoacyl-tRNA ligase activity);GO:0004829(threonine-tRNA ligase activity);GO:0005515(protein binding);GO:0005524(ATP binding);GO:0005737(cytoplasm);GO:0005829(cytosol);GO:0006412(translation);GO:0006418(tRNA aminoacylation for protein translation);GO:0006435(threonyl-tRNA aminoacylation);GO:0008270(zinc io…	00970(Aminoacyl-tRNA biosynthesis)	7.9e-22	3	71,132,8,	0,732,1273	-11.9	1.58489e-14	1.72	5' UTR	5	33440696	33467933	27238	1	up
chr5	34915737	34918383	2647	ENSG00000113456	ENST00000628399	protein_coding	0	RAD1	RAD1 checkpoint DNA exonuclease [Source:HGNC Symbol;Acc:HGNC:9806]	GO:0000077(DNA damage checkpoint);GO:0003684(damaged DNA binding);GO:0004518(nuclease activity);GO:0004527(exonuclease activity);GO:0005515(protein binding);GO:0005634(nucleus);GO:0005654(nucleoplasm);GO:0005694(chromosome);GO:0006260(DNA replication);GO:0006281(DNA repair);GO:0006974(cellular response to DNA damage stimulus);GO:0008408(3'-5' exonuclease activity);GO:0008853(exodeoxyribonuclease …	04218(Cellular senescence)	1.3e-06	2	161,20,	0,2627	-2.25	0.000549541	1.21	5' UTR	5	34913970	34916769	2800	2	up
chr5	69566147	69566297	151	ENSG00000183474	ENST00000512736	protein_coding	5939	GTF2H2C	GTF2H2 family member C [Source:HGNC Symbol;Acc:HGNC:31394]	GO:0000439(transcription factor TFIIH core complex);GO:0003676(nucleic acid binding);GO:0005515(protein binding);GO:0005634(nucleus);GO:0005675(transcription factor TFIIH holo complex);GO:0006281(DNA repair);GO:0006289(nucleotide-excision repair);GO:0006351(transcription, DNA-templated);GO:0006357(regulation of transcription by RNA polymerase II);GO:0006974(cellular response to DNA damage stimulu…	03022(Basal transcription factors);03420(Nucleotide excision repair);05203(Viral carcinogenesis)	0.00031	1	151,	0	-4.77	7.07946e-07	5	Exon (ENST00000512736/ENSG00000183474, exon 3 of 8)	5	69560208	69572844	12637	1	up
chr5	80482810	80483049	240	ENSG00000039319	ENST00000505560	protein_coding	74746	ZFYVE16	zinc finger FYVE-type containing 16 [Source:HGNC Symbol;Acc:HGNC:20756]	GO:0005515(protein binding);GO:0005545(1-phosphatidylinositol binding);GO:0005547(phosphatidylinositol-3,4,5-trisphosphate binding);GO:0005737(cytoplasm);GO:0005768(endosome);GO:0005769(early endosome);GO:0005829(cytosol);GO:0006622(protein targeting to lysosome);GO:0007165(signal transduction);GO:0016020(membrane);GO:0016050(vesicle organization);GO:0016197(endosomal transport);GO:0030100(regula…	04144(Endocytosis);04350(TGF-beta signaling pathway)	0.0003	1	240,	0	-1.36	0.00691831	1	3' UTR	5	80408064	80483379	75316	1	up
chr5	96919433	96919703	271	ENSG00000164308	ENST00000437043	protein_coding	42933	ERAP2	endoplasmic reticulum aminopeptidase 2 [Source:HGNC Symbol;Acc:HGNC:29499]	GO:0002250(adaptive immune response);GO:0002376(immune system process);GO:0002474(antigen processing and presentation of peptide antigen via MHC class I);GO:0004177(aminopeptidase activity);GO:0005737(cytoplasm);GO:0005783(endoplasmic reticulum);GO:0005788(endoplasmic reticulum lumen);GO:0005789(endoplasmic reticulum membrane);GO:0005886(plasma membrane);GO:0006508(proteolysis);GO:0008217(regulat…	NA	1.6e-32	1	271,	0	-22.1	3.16228e-25	1.76	3' UTR	5	96876500	96919703	43204	1	up
chr5	111732634	111732814	181	ENSG00000134986	ENST00000514515	nonsense_mediated_decay	24380	NREP	neuronal regeneration related protein [Source:HGNC Symbol;Acc:HGNC:16834]	GO:0005515(protein binding);GO:0005634(nucleus);GO:0005737(cytoplasm);GO:0017015(regulation of transforming growth factor beta receptor signaling pathway);GO:0031103(axon regeneration);GO:0045664(regulation of neuron differentiation)	NA	4.8e-06	1	181,	0	-1.41	0.00588844	1.38	Exon (ENST00000500779/ENSG00000246859, exon 6 of 7)	5	111662621	111757194	94574	2	up
chr5	131203784	131203903	120	ENSG00000169567	ENST00000506207	processed_transcript	20565	HINT1	histidine triad nucleotide binding protein 1 [Source:HGNC Symbol;Acc:HGNC:4912]	GO:0000118(histone deacetylase complex);GO:0000166(nucleotide binding);GO:0003824(catalytic activity);GO:0005080(protein kinase C binding);GO:0005515(protein binding);GO:0005634(nucleus);GO:0005654(nucleoplasm);GO:0005737(cytoplasm);GO:0005829(cytosol);GO:0005856(cytoskeleton);GO:0005886(plasma membrane);GO:0006355(regulation of transcription, DNA-templated);GO:0006915(apoptotic process);GO:00071…	NA	0.00014	1	120,	0	-1.19	0.011749	1.06	3' UTR	5	131159474	131224468	64995	2	up
chr5	172777617	172777880	264	ENSG00000253736	ENST00000523005	lncRNA	14637	AC022217	novel transcript, antisense to DUSP1	NA	NA	3e-08	1	264,	0	-2.33	0.000436516	2.88	Exon (ENST00000523005/ENSG00000253736, exon 2 of 2)	5	172762980	172777774	14795	1	up
chr5	34915771	34915950	180	ENSG00000113456	ENST00000341754	protein_coding	3039	RAD1	RAD1 checkpoint DNA exonuclease [Source:HGNC Symbol;Acc:HGNC:9806]	GO:0000077(DNA damage checkpoint);GO:0003684(damaged DNA binding);GO:0004518(nuclease activity);GO:0004527(exonuclease activity);GO:0005515(protein binding);GO:0005634(nucleus);GO:0005654(nucleoplasm);GO:0005694(chromosome);GO:0006260(DNA replication);GO:0006281(DNA repair);GO:0006974(cellular response to DNA damage stimulus);GO:0008408(3'-5' exonuclease activity);GO:0008853(exodeoxyribonuclease …	04218(Cellular senescence)	3e-06	1	180,	0	-2.11	0.000794328	1.16	5' UTR	5	34908172	34918989	10818	2	up
chr5	65722855	65722975	121	ENSG00000123213	ENST00000380985	protein_coding	650	NLN	neurolysin [Source:HGNC Symbol;Acc:HGNC:16058]	GO:0004222(metalloendopeptidase activity);GO:0005576(extracellular region);GO:0005737(cytoplasm);GO:0005739(mitochondrion);GO:0005758(mitochondrial intermembrane space);GO:0005886(plasma membrane);GO:0006111(regulation of gluconeogenesis);GO:0006508(proteolysis);GO:0006518(peptide metabolic process);GO:0008233(peptidase activity);GO:0008237(metallopeptidase activity);GO:0016787(hydrolase activity…	04614(Renin-angiotensin system)	8.1e-05	1	121,	0	-0.831	0.0380189	1.3	5' UTR	5	65722205	65829283	107079	1	up
chr5	69902511	69902840	330	ENSG00000198237	ENST00000506490	unprocessed_pseudogene	27240	AC131392	glucuronidase, beta (GUSB) pseudogene	NA	NA	1e-13	1	330,	0	-8.49	6.30957e-11	3.39	Exon (ENST00000505635/ENSG00000251158, exon 1 of 1)	5	69875271	69920867	45597	1	up
chr5	77432210	77432270	61	ENSG00000164253	ENST00000514878	processed_transcript	685	WDR41	WD repeat domain 41 [Source:HGNC Symbol;Acc:HGNC:25601]	GO:0005515(protein binding);GO:0005737(cytoplasm);GO:0005765(lysosomal membrane);GO:0006914(autophagy);GO:0010506(regulation of autophagy);GO:0017112(Rab guanyl-nucleotide exchange factor activity);GO:0032045(guanyl-nucleotide exchange factor complex);GO:1990316(Atg1/ULK1 kinase complex)	NA	0.00031	1	61,	0	-1.74	0.00223872	1.13	3' UTR	5	77425970	77432955	6986	2	up
chr5	80482806	80483046	241	ENSG00000039319	ENST00000505560	protein_coding	74742	ZFYVE16	zinc finger FYVE-type containing 16 [Source:HGNC Symbol;Acc:HGNC:20756]	GO:0005515(protein binding);GO:0005545(1-phosphatidylinositol binding);GO:0005547(phosphatidylinositol-3,4,5-trisphosphate binding);GO:0005737(cytoplasm);GO:0005768(endosome);GO:0005769(early endosome);GO:0005829(cytosol);GO:0006622(protein targeting to lysosome);GO:0007165(signal transduction);GO:0016020(membrane);GO:0016050(vesicle organization);GO:0016197(endosomal transport);GO:0030100(regula…	04144(Endocytosis);04350(TGF-beta signaling pathway)	0.0004	1	241,	0	-1.36	0.00691831	1	3' UTR	5	80408064	80483379	75316	1	up
chr5	132696492	132696672	181	ENSG00000131437	ENST00000378746	protein_coding	40966	KIF3A	kinesin family member 3A [Source:HGNC Symbol;Acc:HGNC:6319]	GO:0000166(nucleotide binding);GO:0001701(in utero embryonic development);GO:0001822(kidney development);GO:0001947(heart looping);GO:0003341(cilium movement);GO:0003774(motor activity);GO:0003777(microtubule motor activity);GO:0005515(protein binding);GO:0005524(ATP binding);GO:0005737(cytoplasm);GO:0005813(centrosome);GO:0005814(centriole);GO:0005829(cytosol);GO:0005856(cytoskeleton);GO:0005871…	04340(Hedgehog signaling pathway)	0.00028	1	181,	0	-1.33	0.00758578	1.09	3' UTR	5	132692628	132737638	45011	2	up
chr5	145760107	145760405	299	ENSG00000186314	ENST00000510259	processed_transcript	4595	PRELID2	PRELI domain containing 2 [Source:HGNC Symbol;Acc:HGNC:28306]	GO:0005758(mitochondrial intermembrane space);GO:0015914(phospholipid transport);GO:0120009(intermembrane lipid transfer);GO:1990050(phosphatidic acid transfer activity)	NA	2.1e-06	1	299,	0	-0.805	0.0416869	1.68	3' UTR	5	145471799	145765000	293202	2	up
chr5	179596529	179598286	1758	ENSG00000176783	ENST00000502531	retained_intron	0	RUFY1	RUN and FYVE domain containing 1 [Source:HGNC Symbol;Acc:HGNC:19760]	GO:0005515(protein binding);GO:0005737(cytoplasm);GO:0005768(endosome);GO:0005829(cytosol);GO:0006661(phosphatidylinositol biosynthetic process);GO:0006897(endocytosis);GO:0007264(small GTPase mediated signal transduction);GO:0008289(lipid binding);GO:0015031(protein transport);GO:0016020(membrane);GO:0016607(nuclear speck);GO:0017124(SH3 domain binding);GO:0030100(regulation of endocytosis);GO:0…	04144(Endocytosis)	6.3e-41	3	65,140,34,	0,293,1724	-5.88	4.16869e-08	1.3	3' UTR	5	179596560	179606584	10025	1	up
chr6	11576789	11576879	91	ENSG00000205269	ENST00000379426	protein_coding	39040	TMEM170B	transmembrane protein 170B [Source:HGNC Symbol;Acc:HGNC:34244]	GO:0005515(protein binding);GO:0005886(plasma membrane);GO:0016020(membrane);GO:0016021(integral component of membrane);GO:0016055(Wnt signaling pathway);GO:0090090(negative regulation of canonical Wnt signaling pathway)	NA	2.4e-05	1	91,	0	-5.07	3.23594e-07	1.08	3' UTR	6	11537749	11583524	45776	1	up
chr6	107658974	107659273	300	ENSG00000112320	ENST00000317357	protein_coding	168857	SOBP	sine oculis binding protein homolog [Source:HGNC Symbol;Acc:HGNC:29256]	GO:0005634(nucleus);GO:0007605(sensory perception of sound);GO:0007626(locomotory behavior);GO:0032184(SUMO polymer binding);GO:0042472(inner ear morphogenesis);GO:0046872(metal ion binding);GO:0050890(cognition);GO:0090102(cochlea development)	NA	2.5e-11	1	300,	0	-1.55	0.00389045	2.8	3' UTR	6	107490117	107661306	171190	1	up
chr6	118907535	118907773	239	ENSG00000111875	ENST00000229595	protein_coding	13383	ASF1A	anti-silencing function 1A histone chaperone [Source:HGNC Symbol;Acc:HGNC:20995]	GO:0000790(nuclear chromatin);GO:0001649(osteoblast differentiation);GO:0003682(chromatin binding);GO:0005515(protein binding);GO:0005634(nucleus);GO:0005654(nucleoplasm);GO:0006281(DNA repair);GO:0006325(chromatin organization);GO:0006333(chromatin assembly or disassembly);GO:0006334(nucleosome assembly);GO:0006335(DNA replication-dependent nucleosome assembly);GO:0006336(DNA replication-indepen…	NA	3.2e-26	1	239,	0	-5.12	2.81838e-07	1.21	3' UTR	6	118894152	118909171	15020	1	up
chr6	151353201	151353321	121	ENSG00000131016	ENST00000402676	protein_coding	113234	AKAP12	A-kinase anchoring protein 12 [Source:HGNC Symbol;Acc:HGNC:370]	GO:0005515(protein binding);GO:0005516(calmodulin binding);GO:0005737(cytoplasm);GO:0005829(cytosol);GO:0005856(cytoskeleton);GO:0005886(plasma membrane);GO:0005925(focal adhesion);GO:0005938(cell cortex);GO:0006605(protein targeting);GO:0007165(signal transduction);GO:0007186(G protein-coupled receptor signaling pathway);GO:0007193(adenylate cyclase-inhibiting G protein-coupled receptor signalin…	NA	0.0019	1	121,	0	-1.42	0.00588844	2.18	Exon (ENST00000402676/ENSG00000131016, exon 4 of 5)	6	151239967	151358559	118593	1	up
chr6	5998325	5998563	239	ENSG00000124785	ENST00000244766	protein_coding	8362	NRN1	neuritin 1 [Source:HGNC Symbol;Acc:HGNC:17972]	GO:0005576(extracellular region);GO:0005615(extracellular space);GO:0005886(plasma membrane);GO:0007399(nervous system development);GO:0016020(membrane);GO:0030054(cell junction);GO:0031225(anchored component of membrane);GO:0032281(AMPA glutamate receptor complex);GO:0042802(identical protein binding);GO:0045202(synapse);GO:0046658(anchored component of plasma membrane);GO:1990138(neuron project…	NA	4.2e-07	1	239,	0	-0.948	0.025704	1.71	3' UTR	6	5997999	6006925	8927	2	up
chr6	6620890	6621249	360	ENSG00000112799	ENST00000379953	protein_coding	32782	LY86	lymphocyte antigen 86 [Source:HGNC Symbol;Acc:HGNC:16837]	GO:0002376(immune system process);GO:0005515(protein binding);GO:0005576(extracellular region);GO:0005615(extracellular space);GO:0006954(inflammatory response);GO:0006955(immune response);GO:0031666(positive regulation of lipopolysaccharide-mediated signaling pathway);GO:0045087(innate immune response)	NA	2.5e-14	1	360,	0	-2.46	0.000301995	1.21	Exon (ENST00000669477/ENSG00000216863, exon 2 of 7)	6	6588108	6654983	66876	1	up
chr6	26017177	26017380	204	ENSG00000124610	ENST00000244573	protein_coding	407	H1-1	H1.1 linker histone, cluster member [Source:HGNC Symbol;Acc:HGNC:4715]	GO:0000786(nucleosome);GO:0000790(nuclear chromatin);GO:0003677(DNA binding);GO:0003690(double-stranded DNA binding);GO:0005515(protein binding);GO:0005634(nucleus);GO:0005694(chromosome);GO:0005719(nuclear euchromatin);GO:0006334(nucleosome assembly);GO:0006355(regulation of transcription, DNA-templated);GO:0007283(spermatogenesis);GO:0008201(heparin binding);GO:0009986(cell surface);GO:0016584(…	NA	3.8e-06	1	204,	0	-2.17	0.000676083	2.34	Exon (ENST00000244573/ENSG00000124610, exon 1 of 1)	6	26017032	26017787	756	2	up
chr6	26215631	26216250	620	ENSG00000273802	ENST00000541790	protein_coding	442	H2BC8	H2B clustered histone 8 [Source:HGNC Symbol;Acc:HGNC:4746]	GO:0000786(nucleosome);GO:0002227(innate immune response in mucosa);GO:0003677(DNA binding);GO:0005515(protein binding);GO:0005615(extracellular space);GO:0005634(nucleus);GO:0005654(nucleoplasm);GO:0005694(chromosome);GO:0005829(cytosol);GO:0006334(nucleosome assembly);GO:0016567(protein ubiquitination);GO:0019731(antibacterial humoral response);GO:0042742(defense response to bacterium);GO:00428…	05034(Alcoholism);05203(Viral carcinogenesis);05322(Systemic lupus erythematosus)	2.5e-76	1	620,	0	-26.4	1.25893e-29	1.35	3' UTR	6	26215159	26216692	1534	2	up
chr6	26271488	26271755	268	ENSG00000273983	ENST00000614378	protein_coding	60	H3C8	H3 clustered histone 8 [Source:HGNC Symbol;Acc:HGNC:4772]	GO:0000183(chromatin silencing at rDNA);GO:0000228(nuclear chromosome);GO:0000786(nucleosome);GO:0000788(nuclear nucleosome);GO:0003677(DNA binding);GO:0005515(protein binding);GO:0005576(extracellular region);GO:0005634(nucleus);GO:0005654(nucleoplasm);GO:0005694(chromosome);GO:0006325(chromatin organization);GO:0006334(nucleosome assembly);GO:0006335(DNA replication-dependent nucleosome assembl…	05034(Alcoholism);05202(Transcriptional misregulation in cancer);05322(Systemic lupus erythematosus)	2e-13	1	268,	0	-2.43	0.000331131	2.89	5' UTR	6	26269405	26271815	2411	2	up
chr6	26277757	26277994	238	ENSG00000158406	ENST00000634956	nonsense_mediated_decay	7644	H4C8	H4 clustered histone 8 [Source:HGNC Symbol;Acc:HGNC:4788]	GO:0000183(chromatin silencing at rDNA);GO:0000228(nuclear chromosome);GO:0000784(nuclear chromosome, telomeric region);GO:0000786(nucleosome);GO:0000788(nuclear nucleosome);GO:0003677(DNA binding);GO:0003723(RNA binding);GO:0005515(protein binding);GO:0005576(extracellular region);GO:0005634(nucleus);GO:0005654(nucleoplasm);GO:0005694(chromosome);GO:0006303(double-strand break repair via nonhomo…	05034(Alcoholism);05203(Viral carcinogenesis);05322(Systemic lupus erythematosus)	4.7e-07	1	238,	0	-0.776	0.0457088	1.03	3' UTR	6	26277609	26285638	8030	2	up
chr6	53794725	53794874	150	ENSG00000227885	ENST00000666996	lncRNA	0	AL590652	novel transcript	NA	NA	0.0015	1	150,	0	-1.01	0.020893	1.92	5' UTR	6	53740631	53794840	54210	2	up
chr7	150684	150863	180	ENSG00000240859	ENST00000479592	lncRNA	1135	AC093627	novel transcript	NA	NA	1.4e-06	1	180,	0	-1.31	0.00812831	2.67	Exon (ENST00000484550/ENSG00000240859, exon 1 of 2)	7	149549	154990	5442	1	up
chr7	2244667	2248025	3359	ENSG00000106268	ENST00000356714	protein_coding	2445	NUDT1	nudix hydrolase 1 [Source:HGNC Symbol;Acc:HGNC:8048]	GO:0001669(acrosomal vesicle);GO:0003723(RNA binding);GO:0003924(GTPase activity);GO:0005515(protein binding);GO:0005615(extracellular space);GO:0005634(nucleus);GO:0005737(cytoplasm);GO:0005739(mitochondrion);GO:0005759(mitochondrial matrix);GO:0005829(cytosol);GO:0005886(plasma membrane);GO:0006195(purine nucleotide catabolic process);GO:0006203(dGTP catabolic process);GO:0006281(DNA repair);GO…	NA	0.0003	2	60,1,	0,3358	-0.966	0.0239883	1.19	Exon (ENST00000356714/ENSG00000106268, exon 2 of 4)	7	2242222	2251145	8924	1	up
chr7	2590014	2594958	4945	ENSG00000106012	ENST00000623361	protein_coding	31042	IQCE	IQ motif containing E [Source:HGNC Symbol;Acc:HGNC:29171]	GO:0005515(protein binding);GO:0005886(plasma membrane);GO:0005929(cilium);GO:0016020(membrane);GO:0035108(limb morphogenesis);GO:0042995(cell projection);GO:0060170(ciliary membrane)	NA	2.5e-34	3	93,105,73,	0,3008,4872	-3.14	4.89779e-05	1.17	3' UTR	7	2558972	2614733	55762	1	up
chr7	6673255	6673493	239	ENSG00000228010	ENST00000430844	lncRNA	9281	AC073343	novel transcript, antisense to ZNF12	NA	NA	2.9e-05	1	239,	0	-1.3	0.00831764	2.55	Exon (ENST00000430844/ENSG00000228010, exon 3 of 3)	7	6663974	6673601	9628	1	up
chr7	12689644	12689823	180	ENSG00000122644	ENST00000396663	protein_coding	2358	ARL4A	ADP ribosylation factor like GTPase 4A [Source:HGNC Symbol;Acc:HGNC:695]	GO:0000166(nucleotide binding);GO:0005515(protein binding);GO:0005525(GTP binding);GO:0005634(nucleus);GO:0005654(nucleoplasm);GO:0005730(nucleolus);GO:0005737(cytoplasm);GO:0005829(cytosol);GO:0005886(plasma membrane);GO:0006886(intracellular protein transport);GO:0016020(membrane);GO:0016192(vesicle-mediated transport);GO:0050873(brown fat cell differentiation)	NA	1.3e-16	1	180,	0	-1.47	0.00501187	1.48	3' UTR	7	12687286	12690934	3649	1	up
chr7	30134986	30135106	121	ENSG00000180354	ENST00000324453	protein_coding	0	MTURN	maturin, neural progenitor differentiation regulator homolog [Source:HGNC Symbol;Acc:HGNC:25457]	GO:0005515(protein binding);GO:0005737(cytoplasm);GO:0007275(multicellular organism development);GO:0032088(negative regulation of NF-kappaB transcription factor activity);GO:0045654(positive regulation of megakaryocyte differentiation);GO:0046330(positive regulation of JNK cascade);GO:0070374(positive regulation of ERK1 and ERK2 cascade)	NA	1.3e-12	1	121,	0	-0.796	0.042658	1.44	5' UTR	7	30134986	30162762	27777	1	up
chr7	35732341	35732580	240	ENSG00000227544	ENST00000585952	lncRNA	15904	AC018647	novel transcript	NA	NA	1.3e-13	1	240,	0	-0.858	0.0346737	1.66	Exon (ENST00000585952/ENSG00000227544, exon 2 of 3)	7	35716437	35734924	18488	1	up
chr7	69599645	69599765	121	ENSG00000158321	ENST00000644939	protein_coding	1349	AUTS2	activator of transcription and developmental regulator AUTS2 [Source:HGNC Symbol;Acc:HGNC:14262]	GO:0001764(neuron migration);GO:0003682(chromatin binding);GO:0005515(protein binding);GO:0005575(cellular_component);GO:0005634(nucleus);GO:0005737(cytoplasm);GO:0005856(cytoskeleton);GO:0010592(positive regulation of lamellipodium assembly);GO:0015629(actin cytoskeleton);GO:0030426(growth cone);GO:0031532(actin cytoskeleton reorganization);GO:0035022(positive regulation of Rac protein signal tr…	NA	0.00033	1	121,	0	-0.76	0.0489779	2.36	5' UTR	7	69598296	70792867	1194572	1	up
chr7	95772685	95802770	30086	ENSG00000158560	ENST00000537881	protein_coding	179	DYNC1I1	dynein cytoplasmic 1 intermediate chain 1 [Source:HGNC Symbol;Acc:HGNC:2963]	GO:0000775(chromosome, centromeric region);GO:0000776(kinetochore);GO:0000777(condensed chromosome kinetochore);GO:0000922(spindle pole);GO:0003774(motor activity);GO:0003777(microtubule motor activity);GO:0005515(protein binding);GO:0005634(nucleus);GO:0005694(chromosome);GO:0005737(cytoplasm);GO:0005829(cytosol);GO:0005856(cytoskeleton);GO:0005868(cytoplasmic dynein complex);GO:0005874(microtub…	04145(Phagosome);04962(Vasopressin-regulated water reabsorption);05132(Salmonella infection)	0.00085	2	89,91,	0,29995	-0.805	0.0416869	5.09	5' UTR	7	95772506	96110071	337566	1	up
chr7	134948102	134958076	9975	ENSG00000122786	ENST00000466704	protein_coding	0	CALD1	caldesmon 1 [Source:HGNC Symbol;Acc:HGNC:1441]	GO:0003779(actin binding);GO:0005515(protein binding);GO:0005516(calmodulin binding);GO:0005523(tropomyosin binding);GO:0005737(cytoplasm);GO:0005829(cytosol);GO:0005856(cytoskeleton);GO:0005886(plasma membrane);GO:0006936(muscle contraction);GO:0015629(actin cytoskeleton);GO:0016020(membrane);GO:0017022(myosin binding);GO:0030016(myofibril);GO:0030478(actin cap);GO:0045296(cadherin binding)	04270(Vascular smooth muscle contraction)	3.9e-05	3	1,141,8,	0,2272,9967	-3.16	4.57088e-05	1.58	3' UTR	7	134950375	134968875	18501	1	up
chr7	23312036	23312275	240	ENSG00000136231	ENST00000258729	protein_coding	158216	IGF2BP3	insulin like growth factor 2 mRNA binding protein 3 [Source:HGNC Symbol;Acc:HGNC:28868]	GO:0003676(nucleic acid binding);GO:0003723(RNA binding);GO:0003729(mRNA binding);GO:0003730(mRNA 3'-UTR binding);GO:0005515(protein binding);GO:0005634(nucleus);GO:0005737(cytoplasm);GO:0005829(cytosol);GO:0006412(translation);GO:0006417(regulation of translation);GO:0007399(nervous system development);GO:0009653(anatomical structure morphogenesis);GO:0010468(regulation of gene expression);GO:00…	NA	1.3e-19	1	240,	0	-2.81	0.00011749	1.18	3' UTR	7	23310209	23470491	160283	2	up
chr7	75185984	75186642	659	ENSG00000277053	ENST00000618412	retained_intron	4891	GTF2IP1	general transcription factor IIi pseudogene 1 [Source:HGNC Symbol;Acc:HGNC:4660]	NA	NA	3.2e-68	1	659,	0	-12.9	1.25893e-15	1.78	Exon (ENST00000618412/ENSG00000277053, exon 4 of 4)	7	75185385	75191533	6149	2	up
chr7	87324650	87324830	181	ENSG00000182165	ENST00000661943	lncRNA	20698	TP53TG1	TP53 target 1 [Source:HGNC Symbol;Acc:HGNC:17026]	NA	NA	2.3e-06	1	181,	0	-1.11	0.0151356	2.09	Exon (ENST00000661943/ENSG00000182165, exon 3 of 3)	7	87322943	87345528	22586	2	up
chr7	128028538	128028688	151	ENSG00000128594	ENST00000249363	protein_coding	2749	LRRC4	leucine rich repeat containing 4 [Source:HGNC Symbol;Acc:HGNC:15586]	GO:0005515(protein binding);GO:0005886(plasma membrane);GO:0016020(membrane);GO:0016021(integral component of membrane);GO:0030054(cell junction);GO:0043197(dendritic spine);GO:0044309(neuron spine);GO:0045202(synapse);GO:0045211(postsynaptic membrane);GO:0050804(modulation of chemical synaptic transmission);GO:0050808(synapse organization);GO:0060076(excitatory synapse);GO:0097119(postsynaptic d…	04360(Axon guidance);04514(Cell adhesion molecules (CAMs))	2e-21	1	151,	0	-4.22	2.88403e-06	1.32	3' UTR	7	128027071	128031437	4367	2	up
chr7	128028868	128029137	270	ENSG00000128594	ENST00000249363	protein_coding	2300	LRRC4	leucine rich repeat containing 4 [Source:HGNC Symbol;Acc:HGNC:15586]	GO:0005515(protein binding);GO:0005886(plasma membrane);GO:0016020(membrane);GO:0016021(integral component of membrane);GO:0030054(cell junction);GO:0043197(dendritic spine);GO:0044309(neuron spine);GO:0045202(synapse);GO:0045211(postsynaptic membrane);GO:0050804(modulation of chemical synaptic transmission);GO:0050808(synapse organization);GO:0060076(excitatory synapse);GO:0097119(postsynaptic d…	04360(Axon guidance);04514(Cell adhesion molecules (CAMs))	1e-129	1	270,	0	-5.79	5.24807e-08	1.04	Exon (ENST00000249363/ENSG00000128594, exon 2 of 2)	7	128027071	128031437	4367	2	up
chr7	140176863	140176983	121	ENSG00000006459	ENST00000397560	protein_coding	0	KDM7A	lysine demethylase 7A [Source:HGNC Symbol;Acc:HGNC:22224]	GO:0005506(iron ion binding);GO:0005634(nucleus);GO:0005654(nucleoplasm);GO:0005730(nucleolus);GO:0006325(chromatin organization);GO:0007399(nervous system development);GO:0008270(zinc ion binding);GO:0016491(oxidoreductase activity);GO:0016706(2-oxoglutarate-dependent dioxygenase activity);GO:0030901(midbrain development);GO:0032454(histone demethylase activity (H3-K9 specific));GO:0033169(histo…	NA	7.9e-22	1	121,	0	-0.8	0.0416869	1.23	5' UTR	7	140084746	140176983	92238	2	up
chr7	151813689	151814462	774	ENSG00000106617	ENST00000652159	protein_coding	0	PRKAG2	protein kinase AMP-activated non-catalytic subunit gamma 2 [Source:HGNC Symbol;Acc:HGNC:9386]	GO:0000166(nucleotide binding);GO:0004679(AMP-activated protein kinase activity);GO:0004862(cAMP-dependent protein kinase inhibitor activity);GO:0005524(ATP binding);GO:0005615(extracellular space);GO:0005634(nucleus);GO:0005654(nucleoplasm);GO:0005737(cytoplasm);GO:0005829(cytosol);GO:0005977(glycogen metabolic process);GO:0006110(regulation of glycolytic process);GO:0006468(protein phosphorylat…	04068(FoxO signaling pathway);04152(AMPK signaling pathway);04211(Longevity regulating pathway);04213(Longevity regulating pathway - multiple species);04371(Apelin signaling pathway);04530(Tight junction);04710(Circadian rhythm);04714(Thermogenesis);04910(Insulin signaling pathway);04920(Adipocytokine signaling pathway);04921(Oxytocin signaling pathway);04922(Glucagon signaling pathway);04931(Ins…	4.5e-08	2	44,47,	0,727	-0.862	0.0338844	1.55	5' UTR	7	151556201	151813732	257532	2	up
chr8	8241586	8241676	91	ENSG00000173295	ENST00000587202	processed_transcript	0	FAM86B3P	family with sequence similarity 86 member B3, pseudogene [Source:HGNC Symbol;Acc:HGNC:44371]	NA	NA	0.00063	1	91,	0	-0.792	0.0436516	1.62	Exon (ENST00000591069/ENSG00000173295, exon 3 of 4)	8	8241628	8244162	2535	1	up
chr8	19965523	19965763	241	ENSG00000175445	ENST00000650287	protein_coding	26270	LPL	lipoprotein lipase [Source:HGNC Symbol;Acc:HGNC:6677]	GO:0001523(retinoid metabolic process);GO:0004465(lipoprotein lipase activity);GO:0004620(phospholipase activity);GO:0004806(triglyceride lipase activity);GO:0005102(signaling receptor binding);GO:0005509(calcium ion binding);GO:0005515(protein binding);GO:0005576(extracellular region);GO:0005615(extracellular space);GO:0005886(plasma membrane);GO:0006629(lipid metabolic process);GO:0006631(fatty…	00561(Glycerolipid metabolism);03320(PPAR signaling pathway);04979(Cholesterol metabolism);05010(Alzheimer disease)	3e-07	1	241,	0	-1.33	0.0074131	1.67	3' UTR	8	19939253	19967259	28007	1	up
chr8	85224985	85230103	5119	ENSG00000258256	ENST00000546501	lncRNA	0	AC011773	novel transcript, antisense to CA13	NA	NA	5e-16	2	311,19,	0,5100	-2.4	0.000354813	1.44	Exon (ENST00000517831/ENSG00000185015, exon 2 of 4)	8	85222446	85229016	6571	2	up
chr8	103228011	103228338	328	ENSG00000164929	ENST00000438105	protein_coding	87298	BAALC	BAALC binder of MAP3K1 and KLF4 [Source:HGNC Symbol;Acc:HGNC:14333]	GO:0005654(nucleoplasm);GO:0005737(cytoplasm);GO:0005829(cytosol);GO:0014069(postsynaptic density);GO:0016020(membrane);GO:0030054(cell junction);GO:0043005(neuron projection);GO:0045121(membrane raft);GO:0045202(synapse)	NA	3.2e-23	1	328,	0	-0.812	0.040738	1.29	3' UTR	8	103140713	103230305	89593	1	up
chr8	12469791	12469941	151	ENSG00000255549	ENST00000529817	transcribed_unprocessed_pseudogene	41337	ENPP7P6	ectonucleotide pyrophosphatase/phosphodiesterase 7 pseudogene 6 [Source:HGNC Symbol;Acc:HGNC:48698]	NA	NA	0.00015	1	151,	0	-5.58	8.91251e-08	4.55	Exon (ENST00000641618/ENSG00000283674, exon 6 of 6)	8	12448013	12511278	63266	2	up
chr8	28250152	28250506	355	ENSG00000253690	ENST00000521731	lncRNA	88749	AC021678	novel transcript	NA	NA	1.8e-08	1	355,	0	-1.25	0.00977237	2.79	Exon (ENST00000521731/ENSG00000253690, exon 2 of 2)	8	28250063	28339255	89193	2	up
chr8	38412389	38412569	181	ENSG00000077782	ENST00000649678	nonsense_mediated_decay	55138	FGFR1	fibroblast growth factor receptor 1 [Source:HGNC Symbol;Acc:HGNC:3688]	GO:0000122(negative regulation of transcription by RNA polymerase II);GO:0000165(MAPK cascade);GO:0000166(nucleotide binding);GO:0001501(skeletal system development);GO:0001525(angiogenesis);GO:0001657(ureteric bud development);GO:0001701(in utero embryonic development);GO:0001759(organ induction);GO:0001764(neuron migration);GO:0001837(epithelial to mesenchymal transition);GO:0002053(positive re…	04010(MAPK signaling pathway);04014(Ras signaling pathway);04015(Rap1 signaling pathway);04151(PI3K-Akt signaling pathway);04520(Adherens junction);04550(Signaling pathways regulating pluripotency of stem cells);04714(Thermogenesis);04810(Regulation of actin cytoskeleton);04928(Parathyroid hormone synthesis, secretion and action);05200(Pathways in cancer);05205(Proteoglycans in cancer);05215(Pros…	1.3e-12	1	181,	0	-0.76	0.0489779	1.44	3' UTR	8	38400215	38467707	67493	2	up
chr8	52636066	52642789	6724	ENSG00000023287	ENST00000025008	protein_coding	71646	RB1CC1	RB1 inducible coiled-coil 1 [Source:HGNC Symbol;Acc:HGNC:15574]	GO:0000045(autophagosome assembly);GO:0000407(phagophore assembly site);GO:0000422(autophagy of mitochondrion);GO:0001889(liver development);GO:0001934(positive regulation of protein phosphorylation);GO:0005515(protein binding);GO:0005634(nucleus);GO:0005737(cytoplasm);GO:0005764(lysosome);GO:0005789(endoplasmic reticulum membrane);GO:0005829(cytosol);GO:0006914(autophagy);GO:0007049(cell cycle);…	04140(Autophagy - animal);04211(Longevity regulating pathway)	2.5e-32	3	4,241,86,	0,6285,6638	-11.3	6.30957e-14	1.02	Exon (ENST00000025008/ENSG00000023287, exon 17 of 24)	8	52622458	52714435	91978	2	up
chr8	53979095	53988115	9021	ENSG00000187735	ENST00000396401	protein_coding	34333	TCEA1	transcription elongation factor A1 [Source:HGNC Symbol;Acc:HGNC:11612]	GO:0003676(nucleic acid binding);GO:0003677(DNA binding);GO:0003746(translation elongation factor activity);GO:0005515(protein binding);GO:0005634(nucleus);GO:0005654(nucleoplasm);GO:0005669(transcription factor TFIID complex);GO:0005730(nucleolus);GO:0006283(transcription-coupled nucleotide-excision repair);GO:0006351(transcription, DNA-templated);GO:0006355(regulation of transcription, DNA-temp…	NA	1e-135	4	77,155,66,2,	0,5268,7865,9019	-19.4	1.99526e-22	1.04	Exon (ENST00000396401/ENSG00000187735, exon 4 of 9)	8	53966552	54022448	55897	2	up
chr8	54046457	54046546	90	ENSG00000120992	ENST00000316963	protein_coding	55401	LYPLA1	lysophospholipase 1 [Source:HGNC Symbol;Acc:HGNC:6737]	GO:0002084(protein depalmitoylation);GO:0004620(phospholipase activity);GO:0004622(lysophospholipase activity);GO:0005515(protein binding);GO:0005634(nucleus);GO:0005737(cytoplasm);GO:0005783(endoplasmic reticulum);GO:0005829(cytosol);GO:0005886(plasma membrane);GO:0006629(lipid metabolic process);GO:0006631(fatty acid metabolic process);GO:0008474(palmitoyl-(protein) hydrolase activity);GO:00160…	00564(Glycerophospholipid metabolism);05231(Choline metabolism in cancer)	0.00025	1	90,	0	-4.62	1.02329e-06	1.5	3' UTR	8	54046367	54101947	55581	2	up
chr8	73067116	73067296	181	ENSG00000164764	ENST00000297354	protein_coding	25876	SBSPON	somatomedin B and thrombospondin type 1 domain containing [Source:HGNC Symbol;Acc:HGNC:30362]	GO:0005201(extracellular matrix structural constituent);GO:0005576(extracellular region);GO:0062023(collagen-containing extracellular matrix)	NA	0.00078	1	181,	0	-2.93	8.51138e-05	1.97	3' UTR	8	73064543	73093172	28630	2	up
chr8	93715995	93716113	119	ENSG00000271971	ENST00000607706	lncRNA	0	AC120053	novel transcript, antisense to FAM92A1	NA	NA	0.0021	1	119,	0	-1.36	0.00676083	2.02	Exon (ENST00000607706/ENSG00000271971, exon 1 of 1)	8	93715378	93716113	736	2	up
chr8	142774006	142774395	390	ENSG00000180155	ENST00000614491	protein_coding	2933	LYNX1	Ly6/neurotoxin 1 [Source:HGNC Symbol;Acc:HGNC:29604]	GO:0005783(endoplasmic reticulum);GO:0005886(plasma membrane);GO:0007271(synaptic transmission, cholinergic);GO:0008200(ion channel inhibitor activity);GO:0016020(membrane);GO:0030425(dendrite);GO:0030548(acetylcholine receptor regulator activity);GO:0030550(acetylcholine receptor inhibitor activity);GO:0031225(anchored component of membrane);GO:0033130(acetylcholine receptor binding);GO:0042995(…	NA	2.5e-13	1	390,	0	-1.04	0.0190546	1.7	3' UTR	8	142771197	142777328	6132	2	up
chr9	21932769	21932859	91	ENSG00000099810	ENST00000580900	protein_coding	130120	MTAP	methylthioadenosine phosphorylase [Source:HGNC Symbol;Acc:HGNC:7413]	GO:0003824(catalytic activity);GO:0004645(1,4-alpha-oligoglucan phosphorylase activity);GO:0004731(purine-nucleoside phosphorylase activity);GO:0005515(protein binding);GO:0005634(nucleus);GO:0005737(cytoplasm);GO:0005829(cytosol);GO:0006139(nucleobase-containing compound metabolic process);GO:0006166(purine ribonucleoside salvage);GO:0009116(nucleoside metabolic process);GO:0016740(transferase a…	00270(Cysteine and methionine metabolism)	0.00071	1	91,	0	-1.49	0.00467735	2.68	3' UTR	9	21802649	21937651	135003	1	up
chr9	21933967	21934267	301	ENSG00000099810	ENST00000580900	protein_coding	131318	MTAP	methylthioadenosine phosphorylase [Source:HGNC Symbol;Acc:HGNC:7413]	GO:0003824(catalytic activity);GO:0004645(1,4-alpha-oligoglucan phosphorylase activity);GO:0004731(purine-nucleoside phosphorylase activity);GO:0005515(protein binding);GO:0005634(nucleus);GO:0005737(cytoplasm);GO:0005829(cytosol);GO:0006139(nucleobase-containing compound metabolic process);GO:0006166(purine ribonucleoside salvage);GO:0009116(nucleoside metabolic process);GO:0016740(transferase a…	00270(Cysteine and methionine metabolism)	4.8e-10	1	301,	0	-2.9	9.33254e-05	1.59	3' UTR	9	21802649	21937651	135003	1	up
chr9	107009665	107011807	2143	ENSG00000148143	ENST00000277225	protein_coding	146499	ZNF462	zinc finger protein 462 [Source:HGNC Symbol;Acc:HGNC:21684]	GO:0003676(nucleic acid binding);GO:0003677(DNA binding);GO:0005515(protein binding);GO:0005634(nucleus);GO:0006325(chromatin organization);GO:0010468(regulation of gene expression);GO:0043392(negative regulation of DNA binding);GO:0045944(positive regulation of transcription by RNA polymerase II);GO:0046872(metal ion binding)	NA	1.8e-10	2	4,985,	0,1158	-0.884	0.0316228	1.52	3' UTR	9	106863166	107013634	150469	1	up
chr9	125342249	125346048	3800	ENSG00000165219	ENST00000474637	retained_intron	0	GAPVD1	GTPase activating protein and VPS9 domains 1 [Source:HGNC Symbol;Acc:HGNC:23375]	GO:0005085(guanyl-nucleotide exchange factor activity);GO:0005096(GTPase activator activity);GO:0005768(endosome);GO:0005829(cytosol);GO:0005886(plasma membrane);GO:0006897(endocytosis);GO:0007165(signal transduction);GO:0016020(membrane);GO:0032794(GTPase activating protein binding);GO:0043087(regulation of GTPase activity);GO:0043547(positive regulation of GTPase activity);GO:0045296(cadherin b…	NA	3.2e-21	2	51,159,	0,3641	-6.97	2.69153e-09	1.01	Exon (ENST00000297933/ENSG00000165219, exon 19 of 28)	9	125345890	125363025	17136	1	up
chr9	127492803	127492953	151	ENSG00000148356	ENST00000300417	protein_coding	41317	LRSAM1	leucine rich repeat and sterile alpha motif containing 1 [Source:HGNC Symbol;Acc:HGNC:25135]	GO:0000209(protein polyubiquitination);GO:0004842(ubiquitin-protein transferase activity);GO:0005515(protein binding);GO:0005737(cytoplasm);GO:0005829(cytosol);GO:0006914(autophagy);GO:0015031(protein transport);GO:0016020(membrane);GO:0016567(protein ubiquitination);GO:0016740(transferase activity);GO:0030163(protein catabolic process);GO:0045806(negative regulation of endocytosis);GO:0046755(vi…	NA	9.5e-05	1	151,	0	-4.23	2.75423e-06	1.16	3' UTR	9	127451486	127503501	52016	1	up
chr9	127785917	127786214	298	ENSG00000136807	ENST00000373264	protein_coding	0	CDK9	cyclin dependent kinase 9 [Source:HGNC Symbol;Acc:HGNC:1780]	GO:0000166(nucleotide binding);GO:0000976(transcription regulatory region sequence-specific DNA binding);GO:0000978(RNA polymerase II cis-regulatory region sequence-specific DNA binding);GO:0001223(transcription coactivator binding);GO:0003677(DNA binding);GO:0003682(chromatin binding);GO:0004672(protein kinase activity);GO:0004674(protein serine/threonine kinase activity);GO:0004693(cyclin-depen…	05202(Transcriptional misregulation in cancer)	3.2e-12	1	298,	0	-1.66	0.00288403	1.2	5' UTR	9	127786034	127790792	4759	1	up
chr9	132888419	132888567	149	ENSG00000165698	ENST00000372136	protein_coding	10392	SPACA9	sperm acrosome associated 9 [Source:HGNC Symbol;Acc:HGNC:1367]	GO:0001669(acrosomal vesicle);GO:0005515(protein binding);GO:0005634(nucleus);GO:0005737(cytoplasm);GO:0005856(cytoskeleton);GO:0005881(cytoplasmic microtubule);GO:0005929(cilium);GO:0031410(cytoplasmic vesicle);GO:0031514(motile cilium);GO:0036064(ciliary basal body);GO:0036126(sperm flagellum);GO:0042995(cell projection);GO:0048306(calcium-dependent protein binding);GO:0097546(ciliary base)	NA	0.0005	1	149,	0	-0.791	0.0436516	2.31	Exon (ENST00000372136/ENSG00000165698, exon 4 of 4)	9	132878027	132890031	12005	1	up
chr9	108907178	108907298	121	ENSG00000070061	ENST00000675765	nonsense_mediated_decay	26824	ELP1	elongator complex protein 1 [Source:HGNC Symbol;Acc:HGNC:5959]	GO:0000049(tRNA binding);GO:0002098(tRNA wobble uridine modification);GO:0002926(tRNA wobble base 5-methoxycarbonylmethyl-2-thiouridinylation);GO:0005515(protein binding);GO:0005634(nucleus);GO:0005737(cytoplasm);GO:0005829(cytosol);GO:0008033(tRNA processing);GO:0033588(Elongator holoenzyme complex)	NA	2.6e-05	1	121,	0	-0.975	0.0234423	1.77	Exon (ENST00000675943/ENSG00000070061, exon 11 of 34)	9	108867516	108934122	66607	2	up
chr9	123878955	123930152	51198	ENSG00000119522	ENST00000373624	protein_coding	0	DENND1A	DENN domain containing 1A [Source:HGNC Symbol;Acc:HGNC:29324]	GO:0005085(guanyl-nucleotide exchange factor activity);GO:0005654(nucleoplasm);GO:0005829(cytosol);GO:0005886(plasma membrane);GO:0006897(endocytosis);GO:0008289(lipid binding);GO:0015031(protein transport);GO:0016020(membrane);GO:0017112(Rab guanyl-nucleotide exchange factor activity);GO:0017124(SH3 domain binding);GO:0017137(Rab GTPase binding);GO:0030054(cell junction);GO:0030136(clathrin-coat…	NA	1.3e-79	2	67,264,	0,50934	-3.34	2.88403e-05	1.15	5' UTR	9	123379654	123930107	550454	2	up
chr10	17823165	17823345	181	ENSG00000260314	ENST00000569591	protein_coding	13817	MRC1	mannose receptor C-type 1 [Source:HGNC Symbol;Acc:HGNC:7228]	GO:0001618(virus receptor activity);GO:0004888(transmembrane signaling receptor activity);GO:0005515(protein binding);GO:0005537(mannose binding);GO:0005768(endosome);GO:0005886(plasma membrane);GO:0005887(integral component of plasma membrane);GO:0006897(endocytosis);GO:0006898(receptor-mediated endocytosis);GO:0009986(cell surface);GO:0010008(endosome membrane);GO:0016020(membrane);GO:0016021(i…	04145(Phagosome);05152(Tuberculosis)	3.7e-08	1	181,	0	-1.53	0.0040738	2.81	Exon (ENST00000569591/ENSG00000260314, exon 2 of 30)	10	17809348	17911164	101817	1	up
chr10	35336555	35336854	300	ENSG00000108100	ENST00000490012	protein_coding	89530	CCNY	cyclin Y [Source:HGNC Symbol;Acc:HGNC:23354]	GO:0000079(regulation of cyclin-dependent protein serine/threonine kinase activity);GO:0000086(G2/M transition of mitotic cell cycle);GO:0000308(cytoplasmic cyclin-dependent protein kinase holoenzyme complex);GO:0005515(protein binding);GO:0005634(nucleus);GO:0005737(cytoplasm);GO:0005886(plasma membrane);GO:0007049(cell cycle);GO:0016020(membrane);GO:0016055(Wnt signaling pathway);GO:0016538(cyc…	NA	1e-20	1	300,	0	-2.42	0.000338844	1.56	5' UTR	10	35247025	35516575	269551	1	up
chr10	50067918	50068163	246	ENSG00000099290	ENST00000314664	protein_coding	0	WASHC2A	WASH complex subunit 2A [Source:HGNC Symbol;Acc:HGNC:23416]	GO:0005515(protein binding);GO:0005730(nucleolus);GO:0005768(endosome);GO:0005769(early endosome);GO:0005829(cytosol);GO:0005886(plasma membrane);GO:0008289(lipid binding);GO:0015031(protein transport);GO:0016020(membrane);GO:0031901(early endosome membrane);GO:0036010(protein localization to endosome);GO:0042147(retrograde transport, endosome to Golgi);GO:0043231(intracellular membrane-bounded o…	04144(Endocytosis)	3.2e-08	2	91,59,	0,187	-0.895	0.0301995	1.35	5' UTR	10	50067923	50133349	65427	1	up
chr10	72887605	72887694	90	ENSG00000156026	ENST00000373053	protein_coding	195474	MCU	mitochondrial calcium uniporter [Source:HGNC Symbol;Acc:HGNC:23526]	GO:0005262(calcium channel activity);GO:0005515(protein binding);GO:0005739(mitochondrion);GO:0005743(mitochondrial inner membrane);GO:0006811(ion transport);GO:0006816(calcium ion transport);GO:0006851(mitochondrial calcium ion transmembrane transport);GO:0015292(uniporter activity);GO:0016020(membrane);GO:0016021(integral component of membrane);GO:0019722(calcium-mediated signaling);GO:0031305(…	04020(Calcium signaling pathway);04218(Cellular senescence);04621(NOD-like receptor signaling pathway)	1.5e-05	1	90,	0	-1.97	0.0011749	2.74	3' UTR	10	72692131	72887694	195564	1	up
chr10	76270325	76270473	149	ENSG00000148655	ENST00000611255	protein_coding	838701	LRMDA	leucine rich melanocyte differentiation associated [Source:HGNC Symbol;Acc:HGNC:23405]	GO:0005515(protein binding);GO:0030154(cell differentiation);GO:0030318(melanocyte differentiation)	NA	0.00012	1	149,	0	-1	0.0213796	2.25	Exon (ENST00000622980/ENSG00000278992, exon 1 of 1)	10	75431624	76560168	1128545	1	up
chr10	133312389	133312568	180	ENSG00000198546	ENST00000361518	protein_coding	3475	ZNF511	zinc finger protein 511 [Source:HGNC Symbol;Acc:HGNC:28445]	GO:0000790(nuclear chromatin);GO:0000981(DNA-binding transcription factor activity, RNA polymerase II-specific);GO:0003676(nucleic acid binding);GO:0003677(DNA binding);GO:0005515(protein binding);GO:0005634(nucleus);GO:0006357(regulation of transcription by RNA polymerase II);GO:0046872(metal ion binding)	NA	2.1e-06	1	180,	0	-1.97	0.0011749	1.64	3' UTR	10	133308914	133313161	4248	1	up
chr10	1216578	1216728	151	ENSG00000185736	ENST00000381312	protein_coding	520797	ADARB2	adenosine deaminase RNA specific B2 (inactive) [Source:HGNC Symbol;Acc:HGNC:227]	GO:0003723(RNA binding);GO:0003725(double-stranded RNA binding);GO:0003726(double-stranded RNA adenosine deaminase activity);GO:0003727(single-stranded RNA binding);GO:0004000(adenosine deaminase activity);GO:0005634(nucleus);GO:0005730(nucleolus);GO:0005737(cytoplasm);GO:0006382(adenosine to inosine editing);GO:0006396(RNA processing);GO:0006397(mRNA processing);GO:0008251(tRNA-specific adenosin…	NA	1.9e-10	1	151,	0	-1.15	0.0131826	1.79	Exon (ENST00000469464/ENSG00000185736, exon 3 of 3)	10	1177313	1737525	560213	2	up
chr10	31839639	31843567	3929	ENSG00000165322	ENST00000497103	processed_transcript	0	ARHGAP12	Rho GTPase activating protein 12 [Source:HGNC Symbol;Acc:HGNC:16348]	GO:0001891(phagocytic cup);GO:0002011(morphogenesis of an epithelial sheet);GO:0005096(GTPase activator activity);GO:0005515(protein binding);GO:0005737(cytoplasm);GO:0005829(cytosol);GO:0006911(phagocytosis, engulfment);GO:0007015(actin filament organization);GO:0007165(signal transduction);GO:0043087(regulation of GTPase activity);GO:0043547(positive regulation of GTPase activity);GO:0051056(re…	NA	7.9e-26	2	73,107,	0,3822	-4.2	3.01995e-06	1	Exon (ENST00000344936/ENSG00000165322, exon 7 of 20)	10	31812636	31843556	30921	2	up
chr10	48532643	48532793	151	ENSG00000128805	ENST00000374172	protein_coding	23885	ARHGAP22	Rho GTPase activating protein 22 [Source:HGNC Symbol;Acc:HGNC:30320]	GO:0001525(angiogenesis);GO:0005096(GTPase activator activity);GO:0005515(protein binding);GO:0005634(nucleus);GO:0005737(cytoplasm);GO:0005829(cytosol);GO:0005925(focal adhesion);GO:0007165(signal transduction);GO:0007275(multicellular organism development);GO:0030154(cell differentiation);GO:0043547(positive regulation of GTPase activity);GO:0051056(regulation of small GTPase mediated signal tr…	NA	0.00055	1	151,	0	-1.08	0.0165959	2.31	Exon (ENST00000493012/ENSG00000128805, exon 3 of 3)	10	48446036	48556678	110643	2	up
chr10	87334245	87334545	301	ENSG00000223482	ENST00000659257	lncRNA	7957	NUTM2A-AS1	NUTM2A antisense RNA 1 [Source:HGNC Symbol;Acc:HGNC:45161]	NA	NA	1.2e-08	1	301,	0	-2.76	0.000134896	1.48	Exon (ENST00000653238/ENSG00000223482, exon 2 of 5)	10	87201647	87342502	140856	2	up
chr10	117005355	117126377	121023	ENSG00000187164	ENST00000615301	protein_coding	0	SHTN1	shootin 1 [Source:HGNC Symbol;Acc:HGNC:29319]	GO:0005515(protein binding);GO:0005737(cytoplasm);GO:0005856(cytoskeleton);GO:0005874(microtubule);GO:0005875(microtubule associated complex);GO:0006930(substrate-dependent cell migration, cell extension);GO:0007265(Ras protein signal transduction);GO:0007275(multicellular organism development);GO:0007409(axonogenesis);GO:0015630(microtubule cytoskeleton);GO:0019894(kinesin binding);GO:0030027(la…	NA	2e-12	3	223,66,71,	0,43090,120952	-0.823	0.0389045	1.43	5' UTR	10	116881482	117005365	123884	2	up
chr11	20119532	20119982	451	ENSG00000166833	ENST00000360655	protein_coding	768808	NAV2	neuron navigator 2 [Source:HGNC Symbol;Acc:HGNC:15997]	GO:0000166(nucleotide binding);GO:0003025(regulation of systemic arterial blood pressure by baroreceptor feedback);GO:0003678(DNA helicase activity);GO:0004386(helicase activity);GO:0005515(protein binding);GO:0005524(ATP binding);GO:0005614(interstitial matrix);GO:0005634(nucleus);GO:0005654(nucleoplasm);GO:0007399(nervous system development);GO:0007605(sensory perception of sound);GO:0007608(se…	NA	8.1e-10	1	451,	0	-1.04	0.0190546	1.98	3' UTR	11	19350724	20121598	770875	1	up
chr11	64241095	64241508	414	ENSG00000173486	ENST00000309366	protein_coding	0	FKBP2	FKBP prolyl isomerase 2 [Source:HGNC Symbol;Acc:HGNC:3718]	GO:0000413(protein peptidyl-prolyl isomerization);GO:0003755(peptidyl-prolyl cis-trans isomerase activity);GO:0005515(protein binding);GO:0005528(FK506 binding);GO:0005783(endoplasmic reticulum);GO:0005789(endoplasmic reticulum membrane);GO:0016020(membrane);GO:0016021(integral component of membrane);GO:0016853(isomerase activity)	NA	6.3e-27	1	414,	0	-1.68	0.00269153	2.03	5' UTR	11	64241095	64244132	3038	1	up
chr11	64266317	64266527	211	ENSG00000149782	ENST00000279230	protein_coding	14787	PLCB3	phospholipase C beta 3 [Source:HGNC Symbol;Acc:HGNC:9056]	GO:0003073(regulation of systemic arterial blood pressure);GO:0004435(phosphatidylinositol phospholipase C activity);GO:0004629(phospholipase C activity);GO:0005509(calcium ion binding);GO:0005515(protein binding);GO:0005516(calmodulin binding);GO:0005654(nucleoplasm);GO:0005829(cytosol);GO:0006629(lipid metabolic process);GO:0007165(signal transduction);GO:0007186(G protein-coupled receptor sign…	00562(Inositol phosphate metabolism);04015(Rap1 signaling pathway);04020(Calcium signaling pathway);04022(cGMP-PKG signaling pathway);04062(Chemokine signaling pathway);04070(Phosphatidylinositol signaling system);04071(Sphingolipid signaling pathway);04072(Phospholipase D signaling pathway);04261(Adrenergic signaling in cardiomyocytes);04270(Vascular smooth muscle contraction);04310(Wnt signalin…	0.00019	2	88,33,	0,178	-2.31	0.000457088	1.1	Exon (ENST00000279230/ENSG00000149782, exon 28 of 31)	11	64251530	64269398	17869	1	up
chr11	73930427	73930606	180	ENSG00000175575	ENST00000310571	protein_coding	53428	PAAF1	proteasomal ATPase associated factor 1 [Source:HGNC Symbol;Acc:HGNC:25687]	GO:0000502(proteasome complex);GO:0005515(protein binding);GO:0016020(membrane);GO:0016021(integral component of membrane);GO:0016032(viral process)	NA	9.8e-06	1	180,	0	-1.12	0.0144544	2.72	3' UTR	11	73876999	73931114	54116	1	up
chr11	75594370	75594517	148	ENSG00000171533	ENST00000304771	protein_coding	74603	MAP6	microtubule associated protein 6 [Source:HGNC Symbol;Acc:HGNC:6868]	GO:0000226(microtubule cytoskeleton organization);GO:0005515(protein binding);GO:0005516(calmodulin binding);GO:0005737(cytoplasm);GO:0005794(Golgi apparatus);GO:0005798(Golgi-associated vesicle);GO:0005801(cis-Golgi network);GO:0005856(cytoskeleton);GO:0005874(microtubule);GO:0008017(microtubule binding);GO:0016020(membrane);GO:0030424(axon);GO:0030425(dendrite);GO:0030658(transport vesicle memb…	NA	0.0018	1	148,	0	-1.15	0.0134896	5.49	Exon (ENST00000527803/ENSG00000255326, exon 2 of 2)	11	75586918	75669120	82203	2	up
chr11	76412072	76412581	510	ENSG00000179240	ENST00000662483	protein_coding	30769	GVQW3	GVQW motif containing 3 [Source:HGNC Symbol;Acc:HGNC:51239]	NA	NA	4.2e-05	1	510,	0	-1.57	0.00371535	3.78	3' UTR	11	76381303	76414612	33310	1	up
chr11	30495275	30504788	9514	ENSG00000066382	ENST00000448418	protein_coding	81493	MPPED2	metallophosphoesterase domain containing 2 [Source:HGNC Symbol;Acc:HGNC:1180]	GO:0000166(nucleotide binding);GO:0005515(protein binding);GO:0008081(phosphoric diester hydrolase activity);GO:0016208(AMP binding);GO:0016787(hydrolase activity);GO:0019002(GMP binding);GO:0030145(manganese ion binding);GO:0046872(metal ion binding)	NA	6.5e-07	2	247,53,	0,9461	-1.99	0.00112202	2.79	3' UTR	11	30384493	30586281	201789	2	up
chr11	31620425	31620515	91	ENSG00000109911	ENST00000639878	protein_coding	110670	ELP4	elongator acetyltransferase complex subunit 4 [Source:HGNC Symbol;Acc:HGNC:1171]	GO:0000993(RNA polymerase II complex binding);GO:0002098(tRNA wobble uridine modification);GO:0005515(protein binding);GO:0005634(nucleus);GO:0005654(nucleoplasm);GO:0005737(cytoplasm);GO:0006357(regulation of transcription by RNA polymerase II);GO:0006368(transcription elongation from RNA polymerase II promoter);GO:0008023(transcription elongation factor complex);GO:0008033(tRNA processing);GO:0…	NA	0.00026	1	91,	0	-0.979	0.0229087	1.72	Exon (ENST00000648611/ENSG00000228061, exon 10 of 10)	11	31509755	31707405	197651	1	up
chr11	60951486	60952530	1045	ENSG00000110446	ENST00000541505	nonsense_mediated_decay	0	SLC15A3	solute carrier family 15 member 3 [Source:HGNC Symbol;Acc:HGNC:18068]	GO:0005515(protein binding);GO:0005764(lysosome);GO:0005765(lysosomal membrane);GO:0006811(ion transport);GO:0015031(protein transport);GO:0015293(symporter activity);GO:0015833(peptide transport);GO:0016020(membrane);GO:0016021(integral component of membrane);GO:0022857(transmembrane transporter activity);GO:0043231(intracellular membrane-bounded organelle);GO:0055085(transmembrane transport)	NA	0	2	691,30,	0,1015	-4.48	1.47911e-06	1.04	5' UTR	11	60937084	60951646	14563	2	up
chr11	65892049	65892259	211	ENSG00000175592	ENST00000312562	protein_coding	8129	FOSL1	FOS like 1, AP-1 transcription factor subunit [Source:HGNC Symbol;Acc:HGNC:13718]	GO:0000790(nuclear chromatin);GO:0000977(RNA polymerase II regulatory region sequence-specific DNA binding);GO:0000978(RNA polymerase II cis-regulatory region sequence-specific DNA binding);GO:0000981(DNA-binding transcription factor activity, RNA polymerase II-specific);GO:0001228(DNA-binding transcription activator activity, RNA polymerase II-specific);GO:0001701(in utero embryonic development)…	04310(Wnt signaling pathway);04380(Osteoclast differentiation);04657(IL-17 signaling pathway);05166(Human T-cell leukemia virus 1 infection)	0.00017	1	211,	0	-1.65	0.00288403	1.78	3' UTR	11	65892049	65900388	8340	2	up
chr11	117908360	117908540	181	ENSG00000137747	ENST00000524993	protein_coding	20862	TMPRSS13	transmembrane serine protease 13 [Source:HGNC Symbol;Acc:HGNC:29808]	GO:0004252(serine-type endopeptidase activity);GO:0005044(scavenger receptor activity);GO:0005515(protein binding);GO:0006508(proteolysis);GO:0006897(endocytosis);GO:0008233(peptidase activity);GO:0008236(serine-type peptidase activity);GO:0016020(membrane);GO:0016021(integral component of membrane);GO:0016787(hydrolase activity);GO:0072562(blood microparticle)	05164(Influenza A)	0.00022	1	181,	0	-0.851	0.0354813	1.92	3' UTR	11	117900641	117929402	28762	2	up
chr12	8219826	8220126	301	ENSG00000275367	ENST00000618256	lncRNA	2068	AC092111	novel transcript	NA	NA	1.7e-06	1	301,	0	-2.92	8.91251e-05	2.1	Exon (ENST00000618256/ENSG00000275367, exon 1 of 1)	12	8217758	8221115	3358	1	up
chr12	42443283	42443493	211	ENSG00000134283	ENST00000337898	protein_coding	117138	PPHLN1	periphilin 1 [Source:HGNC Symbol;Acc:HGNC:19369]	GO:0003723(RNA binding);GO:0005515(protein binding);GO:0005634(nucleus);GO:0005654(nucleoplasm);GO:0005694(chromosome);GO:0005737(cytoplasm);GO:0005794(Golgi apparatus);GO:0005829(cytosol);GO:0031424(keratinization);GO:0045814(negative regulation of gene expression, epigenetic);GO:0045892(negative regulation of transcription, DNA-templated);GO:0090309(positive regulation of methylation-dependent …	NA	2.5e-07	1	211,	0	-2.05	0.000933254	1.3	Exon (ENST00000624028/ENSG00000134283, exon 1 of 1)	12	42326145	42445446	119302	1	up
chr12	59785987	59786287	301	ENSG00000118596	ENST00000547379	protein_coding	189958	SLC16A7	solute carrier family 16 member 7 [Source:HGNC Symbol;Acc:HGNC:10928]	GO:0005477(pyruvate secondary active transmembrane transporter activity);GO:0005515(protein binding);GO:0005886(plasma membrane);GO:0005887(integral component of plasma membrane);GO:0008028(monocarboxylic acid transmembrane transporter activity);GO:0015129(lactate transmembrane transporter activity);GO:0015293(symporter activity);GO:0015718(monocarboxylic acid transport);GO:0016020(membrane);GO:0…	NA	3.2e-52	1	301,	0	-2.58	0.000218776	1.17	3' UTR	12	59596029	59789841	193813	1	up
chr12	68779593	68779743	151	ENSG00000175782	ENST00000673712	nonsense_mediated_decay	33468	SLC35E3	solute carrier family 35 member E3 [Source:HGNC Symbol;Acc:HGNC:20864]	GO:0005338(nucleotide-sugar transmembrane transporter activity);GO:0005515(protein binding);GO:0005794(Golgi apparatus);GO:0015297(antiporter activity);GO:0015931(nucleobase-containing compound transport);GO:0016020(membrane);GO:0016021(integral component of membrane);GO:0022857(transmembrane transporter activity);GO:0055085(transmembrane transport);GO:1901264(carbohydrate derivative transport)	NA	4.4e-05	1	151,	0	-1.66	0.00288403	2.34	3' UTR	12	68746125	68793954	47830	1	up
chr12	69362832	69364239	1408	ENSG00000127337	ENST00000548020	protein_coding	3122	YEATS4	YEATS domain containing 4 [Source:HGNC Symbol;Acc:HGNC:24859]	GO:0000278(mitotic cell cycle);GO:0005200(structural constituent of cytoskeleton);GO:0005515(protein binding);GO:0005634(nucleus);GO:0005654(nucleoplasm);GO:0006325(chromatin organization);GO:0006355(regulation of transcription, DNA-templated);GO:0007010(cytoskeleton organization);GO:0008022(protein C-terminus binding);GO:0016363(nuclear matrix);GO:0031965(nuclear membrane);GO:0035267(NuA4 histon…	NA	4.7e-06	2	116,63,	0,1345	-2.63	0.000190546	1.01	5' UTR	12	69359710	69390631	30922	1	up
chr12	101486404	101486730	327	ENSG00000166211	ENST00000551346	protein_coding	11068	SPIC	Spi-C transcription factor [Source:HGNC Symbol;Acc:HGNC:29549]	GO:0000790(nuclear chromatin);GO:0000978(RNA polymerase II cis-regulatory region sequence-specific DNA binding);GO:0000981(DNA-binding transcription factor activity, RNA polymerase II-specific);GO:0001228(DNA-binding transcription activator activity, RNA polymerase II-specific);GO:0001824(blastocyst development);GO:0003677(DNA binding);GO:0003700(DNA-binding transcription factor activity);GO:0005…	NA	0.00037	1	327,	0	-1.06	0.0177828	5.81	Exon (ENST00000551346/ENSG00000166211, exon 6 of 6)	12	101475336	101486997	11662	1	up
chr12	121917758	121917848	91	ENSG00000110801	ENST00000261817	protein_coding	28987	PSMD9	proteasome 26S subunit, non-ATPase 9 [Source:HGNC Symbol;Acc:HGNC:9567]	GO:0000165(MAPK cascade);GO:0000209(protein polyubiquitination);GO:0002223(stimulatory C-type lectin receptor signaling pathway);GO:0002479(antigen processing and presentation of exogenous peptide antigen via MHC class I, TAP-dependent);GO:0003713(transcription coactivator activity);GO:0005515(protein binding);GO:0005634(nucleus);GO:0005654(nucleoplasm);GO:0005737(cytoplasm);GO:0005829(cytosol);G…	NA	0.0045	1	91,	0	-0.878	0.0323594	1.13	3' UTR	12	121888771	121917863	29093	1	up
chr12	4627422	4627780	359	ENSG00000111254	ENST00000545990	protein_coding	21267	AKAP3	A-kinase anchoring protein 3 [Source:HGNC Symbol;Acc:HGNC:373]	GO:0001669(acrosomal vesicle);GO:0001835(blastocyst hatching);GO:0005515(protein binding);GO:0005634(nucleus);GO:0005737(cytoplasm);GO:0007178(transmembrane receptor protein serine/threonine kinase signaling pathway);GO:0007338(single fertilization);GO:0007340(acrosome reaction);GO:0008104(protein localization);GO:0031410(cytoplasmic vesicle);GO:0031514(motile cilium);GO:0035686(sperm fibrous she…	NA	2.7e-10	1	359,	0	-1.09	0.0158489	2.02	Exon (ENST00000545990/ENSG00000111254, exon 5 of 6)	12	4615508	4649047	33540	2	up
chr12	6447695	6448085	391	ENSG00000215039	ENST00000417058	retained_intron	0	CD27-AS1	CD27 antisense RNA 1 [Source:HGNC Symbol;Acc:HGNC:43896]	NA	NA	1e-109	1	391,	0	-11.2	7.94328e-14	1.36	Exon (ENST00000535639/ENSG00000215039, exon 3 of 6)	12	6439165	6447773	8609	2	up
chr12	72272477	72272849	373	ENSG00000236333	ENST00000667465	lncRNA	0	TRHDE-AS1	TRHDE antisense RNA 1 [Source:HGNC Symbol;Acc:HGNC:27471]	NA	NA	1.7e-05	2	185,85,	0,288	-0.769	0.0467735	2.93	5' UTR	12	72249964	72272501	22538	2	up
chr12	88114472	88115512	1041	ENSG00000198707	ENST00000676363	retained_intron	17487	CEP290	centrosomal protein 290 [Source:HGNC Symbol;Acc:HGNC:29021]	GO:0000086(G2/M transition of mitotic cell cycle);GO:0000930(gamma-tubulin complex);GO:0005515(protein binding);GO:0005576(extracellular region);GO:0005634(nucleus);GO:0005737(cytoplasm);GO:0005813(centrosome);GO:0005814(centriole);GO:0005815(microtubule organizing center);GO:0005829(cytosol);GO:0005856(cytoskeleton);GO:0005929(cilium);GO:0010389(regulation of G2/M transition of mitotic cell cycl…	NA	1e-10	3	91,85,35,	0,626,1006	-1.49	0.00467735	1.06	3' UTR	12	88049016	88132999	83984	2	up
chr12	103763666	103763813	148	ENSG00000136011	ENST00000388887	protein_coding	176393	STAB2	stabilin 2 [Source:HGNC Symbol;Acc:HGNC:18629]	GO:0001525(angiogenesis);GO:0005041(low-density lipoprotein particle receptor activity);GO:0005044(scavenger receptor activity);GO:0005509(calcium ion binding);GO:0005515(protein binding);GO:0005540(hyaluronic acid binding);GO:0005737(cytoplasm);GO:0005829(cytosol);GO:0005886(plasma membrane);GO:0005887(integral component of plasma membrane);GO:0006897(endocytosis);GO:0006898(receptor-mediated en…	NA	0.0012	1	148,	0	-0.972	0.0234423	1.76	Exon (ENST00000550029/ENSG00000257681, exon 3 of 3)	12	103587273	103766719	179447	1	up
chr12	119730579	119734292	3714	ENSG00000122966	ENST00000261833	protein_coding	142996	CIT	citron rho-interacting serine/threonine kinase [Source:HGNC Symbol;Acc:HGNC:1985]	GO:0000166(nucleotide binding);GO:0000278(mitotic cell cycle);GO:0000281(mitotic cytokinesis);GO:0004672(protein kinase activity);GO:0004674(protein serine/threonine kinase activity);GO:0005515(protein binding);GO:0005524(ATP binding);GO:0005737(cytoplasm);GO:0005829(cytosol);GO:0005856(cytoskeleton);GO:0006468(protein phosphorylation);GO:0007049(cell cycle);GO:0007275(multicellular organism deve…	NA	3e-05	2	52,129,	0,3585	-0.88	0.0323594	2.31	Exon (ENST00000261833/ENSG00000122966, exon 25 of 47)	12	119685791	119877288	191498	2	up
chr13	31991059	31991239	181	ENSG00000073910	ENST00000645780	protein_coding	144346	FRY	FRY microtubule binding protein [Source:HGNC Symbol;Acc:HGNC:20367]	GO:0000902(cell morphogenesis);GO:0000922(spindle pole);GO:0004857(enzyme inhibitor activity);GO:0005737(cytoplasm);GO:0005815(microtubule organizing center);GO:0005856(cytoskeleton);GO:0005938(cell cortex);GO:0030427(site of polarized growth);GO:0031175(neuron projection development);GO:0043086(negative regulation of catalytic activity);GO:1904428(negative regulation of tubulin deacetylation)	NA	1.9e-05	1	181,	0	-1.2	0.0114815	1.33	3' UTR	13	31846713	32299105	452393	1	up
chr13	32398469	32398679	211	ENSG00000139618	ENST00000544455	protein_coding	82989	BRCA2	BRCA2 DNA repair associated [Source:HGNC Symbol;Acc:HGNC:1101]	GO:0000722(telomere maintenance via recombination);GO:0000724(double-strand break repair via homologous recombination);GO:0000784(nuclear chromosome, telomeric region);GO:0000800(lateral element);GO:0001556(oocyte maturation);GO:0001833(inner cell mass cell proliferation);GO:0002020(protease binding);GO:0003677(DNA binding);GO:0003697(single-stranded DNA binding);GO:0005515(protein binding);GO:00…	03440(Homologous recombination);03460(Fanconi anemia pathway);05200(Pathways in cancer);05212(Pancreatic cancer);05224(Breast cancer)	2e-17	1	211,	0	-2.29	0.000489779	1.2	Exon (ENST00000544455/ENSG00000139618, exon 27 of 28)	13	32315480	32399668	84189	1	up
chr13	43891962	43892589	628	ENSG00000179630	ENST00000441843	protein_coding	12678	LACC1	laccase domain containing 1 [Source:HGNC Symbol;Acc:HGNC:26789]	GO:0002221(pattern recognition receptor signaling pathway);GO:0002367(cytokine production involved in immune response);GO:0002376(immune system process);GO:0004000(adenosine deaminase activity);GO:0004731(purine-nucleoside phosphorylase activity);GO:0005507(copper ion binding);GO:0005515(protein binding);GO:0005634(nucleus);GO:0005737(cytoplasm);GO:0005777(peroxisome);GO:0005783(endoplasmic retic…	NA	6.3e-16	1	628,	0	-2.74	0.000144544	1.11	3' UTR	13	43879284	43893931	14648	1	up
chr13	45008868	45015468	6601	ENSG00000133114	ENST00000379151	protein_coding	19330	GPALPP1	GPALPP motifs containing 1 [Source:HGNC Symbol;Acc:HGNC:20298]	NA	NA	1.5e-06	3	12,132,37,	0,6084,6564	-5.39	1.41254e-07	1.13	5' UTR	13	44989538	45030305	40768	1	up
chr13	20418576	20418785	210	ENSG00000165475	ENST00000643035	nonsense_mediated_decay	107034	CRYL1	crystallin lambda 1 [Source:HGNC Symbol;Acc:HGNC:18246]	GO:0003857(3-hydroxyacyl-CoA dehydrogenase activity);GO:0005737(cytoplasm);GO:0005829(cytosol);GO:0006631(fatty acid metabolic process);GO:0016491(oxidoreductase activity);GO:0016616(oxidoreductase activity, acting on the CH-OH group of donors, NAD or NADP as acceptor);GO:0019640(glucuronate catabolic process to xylulose 5-phosphate);GO:0042803(protein homodimerization activity);GO:0050104(L-gulo…	00040(Pentose and glucuronate interconversions)	3e-07	1	210,	0	-2.1	0.000831764	1.97	3' UTR	13	20403666	20525819	122154	2	up
chr13	44959446	44979208	19763	ENSG00000083635	ENST00000379161	protein_coding	10263	NUFIP1	nuclear FMR1 interacting protein 1 [Source:HGNC Symbol;Acc:HGNC:8057]	GO:0000492(box C/D snoRNP assembly);GO:0001650(fibrillar center);GO:0003676(nucleic acid binding);GO:0003677(DNA binding);GO:0003723(RNA binding);GO:0005515(protein binding);GO:0005634(nucleus);GO:0005654(nucleoplasm);GO:0005726(perichromatin fibrils);GO:0005730(nucleolus);GO:0006396(RNA processing);GO:0008023(transcription elongation factor complex);GO:0016363(nuclear matrix);GO:0022626(cytosoli…	NA	7.9e-23	3	129,93,19,	0,6398,19744	-4.23	2.75423e-06	1.2	Exon (ENST00000379161/ENSG00000083635, exon 5 of 10)	13	44939249	44989471	50223	2	up
chr13	110705785	110706127	343	ENSG00000134905	ENST00000257347	protein_coding	0	CARS2	cysteinyl-tRNA synthetase 2, mitochondrial [Source:HGNC Symbol;Acc:HGNC:25695]	GO:0000166(nucleotide binding);GO:0004812(aminoacyl-tRNA ligase activity);GO:0004817(cysteine-tRNA ligase activity);GO:0005524(ATP binding);GO:0005737(cytoplasm);GO:0005739(mitochondrion);GO:0005759(mitochondrial matrix);GO:0006412(translation);GO:0006418(tRNA aminoacylation for protein translation);GO:0006423(cysteinyl-tRNA aminoacylation);GO:0016874(ligase activity);GO:0046872(metal ion binding)	00970(Aminoacyl-tRNA biosynthesis)	1e-29	2	13,258,	0,85	-0.865	0.0338844	1.3	5' UTR	13	110641417	110706116	64700	2	up
chr14	64533272	64533451	180	ENSG00000126804	ENST00000358738	protein_coding	28698	ZBTB1	zinc finger and BTB domain containing 1 [Source:HGNC Symbol;Acc:HGNC:20259]	GO:0000122(negative regulation of transcription by RNA polymerase II);GO:0000978(RNA polymerase II cis-regulatory region sequence-specific DNA binding);GO:0002376(immune system process);GO:0002711(positive regulation of T cell mediated immunity);GO:0003676(nucleic acid binding);GO:0003677(DNA binding);GO:0005515(protein binding);GO:0005634(nucleus);GO:0005654(nucleoplasm);GO:0006281(DNA repair);G…	NA	1.1e-07	1	180,	0	-1.85	0.00162181	1.37	3' UTR	14	64504574	64533690	29117	1	up
chr14	73886169	73886498	330	ENSG00000140043	ENST00000555661	protein_coding	34323	PTGR2	prostaglandin reductase 2 [Source:HGNC Symbol;Acc:HGNC:20149]	GO:0005515(protein binding);GO:0005737(cytoplasm);GO:0006693(prostaglandin metabolic process);GO:0016491(oxidoreductase activity);GO:0036132(13-prostaglandin reductase activity);GO:0047522(15-oxoprostaglandin 13-oxidase activity);GO:0055114(oxidation-reduction process)	NA	1.9e-10	1	330,	0	-1.77	0.00204174	1.29	3' UTR	14	73851846	73886827	34982	1	up
chr14	74713144	74713578	435	ENSG00000119616	ENST00000554590	protein_coding	0	FCF1	FCF1 rRNA-processing protein [Source:HGNC Symbol;Acc:HGNC:20220]	GO:0003723(RNA binding);GO:0005515(protein binding);GO:0005634(nucleus);GO:0005654(nucleoplasm);GO:0005730(nucleolus);GO:0006364(rRNA processing);GO:0032040(small-subunit processome);GO:0042254(ribosome biogenesis)	03008(Ribosome biogenesis in eukaryotes)	3.8e-10	2	116,94,	0,341	-1.72	0.00239883	1	5' UTR	14	74713144	74732817	19674	1	up
chr14	21090406	21090555	150	ENSG00000165804	ENST00000360947	protein_coding	8100	ZNF219	zinc finger protein 219 [Source:HGNC Symbol;Acc:HGNC:13011]	GO:0000122(negative regulation of transcription by RNA polymerase II);GO:0000978(RNA polymerase II cis-regulatory region sequence-specific DNA binding);GO:0001227(DNA-binding transcription repressor activity, RNA polymerase II-specific);GO:0001505(regulation of neurotransmitter levels);GO:0003676(nucleic acid binding);GO:0003677(DNA binding);GO:0003700(DNA-binding transcription factor activity);G…	NA	6.6e-07	1	150,	0	-2.54	0.000239883	1.07	3' UTR	14	21090077	21098655	8579	2	up
chr14	21476870	21476960	91	ENSG00000129472	ENST00000397762	protein_coding	0	RAB2B	RAB2B, member RAS oncogene family [Source:HGNC Symbol;Acc:HGNC:20246]	GO:0000139(Golgi membrane);GO:0000166(nucleotide binding);GO:0003924(GTPase activity);GO:0005515(protein binding);GO:0005525(GTP binding);GO:0005783(endoplasmic reticulum);GO:0005789(endoplasmic reticulum membrane);GO:0005794(Golgi apparatus);GO:0005886(plasma membrane);GO:0015031(protein transport);GO:0016020(membrane);GO:0016192(vesicle-mediated transport);GO:0045921(positive regulation of exoc…	NA	1.2e-05	1	91,	0	-0.888	0.0316228	1.78	5' UTR	14	21459020	21476959	17940	2	up
chr14	23521259	23521791	533	ENSG00000136367	ENST00000419474	protein_coding	29974	ZFHX2	zinc finger homeobox 2 [Source:HGNC Symbol;Acc:HGNC:20152]	GO:0000122(negative regulation of transcription by RNA polymerase II);GO:0000790(nuclear chromatin);GO:0000976(transcription regulatory region sequence-specific DNA binding);GO:0000978(RNA polymerase II cis-regulatory region sequence-specific DNA binding);GO:0000981(DNA-binding transcription factor activity, RNA polymerase II-specific);GO:0003676(nucleic acid binding);GO:0003677(DNA binding);GO:0…	NA	0.00024	2	79,64,	0,469	-0.912	0.0288403	1.95	3' UTR	14	23520857	23551765	30909	2	up
chr14	24330601	24330661	61	ENSG00000129467	ENST00000545213	retained_intron	0	ADCY4	adenylate cyclase 4 [Source:HGNC Symbol;Acc:HGNC:235]	GO:0000166(nucleotide binding);GO:0003091(renal water homeostasis);GO:0004016(adenylate cyclase activity);GO:0005080(protein kinase C binding);GO:0005515(protein binding);GO:0005524(ATP binding);GO:0005737(cytoplasm);GO:0005886(plasma membrane);GO:0005887(integral component of plasma membrane);GO:0006171(cAMP biosynthetic process);GO:0007186(G protein-coupled receptor signaling pathway);GO:000718…	00230(Purine metabolism);01522(Endocrine resistance);04015(Rap1 signaling pathway);04020(Calcium signaling pathway);04022(cGMP-PKG signaling pathway);04024(cAMP signaling pathway);04062(Chemokine signaling pathway);04072(Phospholipase D signaling pathway);04114(Oocyte meiosis);04211(Longevity regulating pathway);04213(Longevity regulating pathway - multiple species);04261(Adrenergic signaling in …	0.0013	1	61,	0	-0.76	0.0489779	1.7	Exon (ENST00000554577/ENSG00000129467, exon 2 of 19)	14	24318365	24330608	12244	2	up
chr14	49572271	49572331	61	ENSG00000213741	ENST00000396020	protein_coding	14045	RPS29	ribosomal protein S29 [Source:HGNC Symbol;Acc:HGNC:10419]	GO:0000184(nuclear-transcribed mRNA catabolic process, nonsense-mediated decay);GO:0002181(cytoplasmic translation);GO:0003723(RNA binding);GO:0003735(structural constituent of ribosome);GO:0005654(nucleoplasm);GO:0005737(cytoplasm);GO:0005783(endoplasmic reticulum);GO:0005791(rough endoplasmic reticulum);GO:0005829(cytosol);GO:0005840(ribosome);GO:0005925(focal adhesion);GO:0006412(translation);…	03010(Ribosome)	6.3e-57	1	61,	0	-4.04	4.57088e-06	6.04	3' UTR	14	49570984	49586376	15393	2	up
chr14	50231428	50231578	151	ENSG00000100485	ENST00000216373	protein_coding	0	SOS2	SOS Ras/Rho guanine nucleotide exchange factor 2 [Source:HGNC Symbol;Acc:HGNC:11188]	GO:0000786(nucleosome);GO:0003677(DNA binding);GO:0005085(guanyl-nucleotide exchange factor activity);GO:0005515(protein binding);GO:0005829(cytosol);GO:0007186(G protein-coupled receptor signaling pathway);GO:0007264(small GTPase mediated signal transduction);GO:0043065(positive regulation of apoptotic process);GO:0046982(protein heterodimerization activity);GO:0051056(regulation of small GTPase…	01521(EGFR tyrosine kinase inhibitor resistance);01522(Endocrine resistance);04010(MAPK signaling pathway);04012(ErbB signaling pathway);04014(Ras signaling pathway);04062(Chemokine signaling pathway);04068(FoxO signaling pathway);04072(Phospholipase D signaling pathway);04150(mTOR signaling pathway);04151(PI3K-Akt signaling pathway);04510(Focal adhesion);04540(Gap junction);04630(Jak-STAT signal…	0.00023	1	151,	0	-1.16	0.0128825	1.38	5' UTR	14	50117130	50231578	114449	2	up
chr14	52432303	52432453	151	ENSG00000087301	ENST00000281741	protein_coding	120052	TXNDC16	thioredoxin domain containing 16 [Source:HGNC Symbol;Acc:HGNC:19965]	GO:0005515(protein binding);GO:0005576(extracellular region);GO:0005783(endoplasmic reticulum);GO:0005788(endoplasmic reticulum lumen);GO:0008150(biological_process);GO:0045454(cell redox homeostasis);GO:0070062(extracellular exosome)	NA	3.3e-05	1	151,	0	-1.4	0.00616595	1.03	3' UTR	14	52430596	52552505	121910	2	up
chr14	53149860	53150010	151	ENSG00000100523	ENST00000612692	protein_coding	3088	DDHD1	DDHD domain containing 1 [Source:HGNC Symbol;Acc:HGNC:19714]	GO:0004620(phospholipase activity);GO:0005515(protein binding);GO:0005737(cytoplasm);GO:0005829(cytosol);GO:0006629(lipid metabolic process);GO:0006654(phosphatidic acid biosynthetic process);GO:0016042(lipid catabolic process);GO:0016787(hydrolase activity);GO:0046872(metal ion binding);GO:0090141(positive regulation of mitochondrial fission)	NA	3.3e-06	1	151,	0	-2.59	0.000213796	1.07	5' UTR	14	53036745	53153098	116354	2	up
chr14	72714499	72724059	9561	ENSG00000205683	ENST00000556238	processed_transcript	0	DPF3	double PHD fingers 3 [Source:HGNC Symbol;Acc:HGNC:17427]	GO:0000123(histone acetyltransferase complex);GO:0000790(nuclear chromatin);GO:0003676(nucleic acid binding);GO:0004402(histone acetyltransferase activity);GO:0005634(nucleus);GO:0005654(nucleoplasm);GO:0006325(chromatin organization);GO:0007399(nervous system development);GO:0008150(biological_process);GO:0008270(zinc ion binding);GO:0016573(histone acetylation);GO:0042393(histone binding);GO:00…	04714(Thermogenesis);05225(Hepatocellular carcinoma)	2.5e-11	3	6,140,95,	0,9133,9466	-1.29	0.00870964	2.49	Exon (ENST00000556509/ENSG00000205683, exon 5 of 11)	14	72671311	72723771	52461	2	up
chr14	104663773	104664872	1100	ENSG00000260792	ENST00000564585	lncRNA	686	LINC02280	long intergenic non-protein coding RNA 2280 [Source:HGNC Symbol;Acc:HGNC:53196]	NA	NA	5e-19	2	337,140,	0,960	-1.34	0.00724436	1.72	Exon (ENST00000564585/ENSG00000260792, exon 1 of 2)	14	104661120	104665558	4439	2	up
chr15	33837640	33838209	570	ENSG00000198838	ENST00000415757	protein_coding	526678	RYR3	ryanodine receptor 3 [Source:HGNC Symbol;Acc:HGNC:10485]	GO:0005216(ion channel activity);GO:0005219(ryanodine-sensitive calcium-release channel activity);GO:0005262(calcium channel activity);GO:0005509(calcium ion binding);GO:0005515(protein binding);GO:0005516(calmodulin binding);GO:0005783(endoplasmic reticulum);GO:0005790(smooth endoplasmic reticulum);GO:0005886(plasma membrane);GO:0006811(ion transport);GO:0006816(calcium ion transport);GO:0006874…	04020(Calcium signaling pathway);04371(Apelin signaling pathway);04713(Circadian entrainment);04921(Oxytocin signaling pathway);04970(Salivary secretion);05010(Alzheimer disease)	1.3e-06	1	570,	0	-1.94	0.00125893	2.26	3' UTR	15	33310962	33866101	555140	1	up
chr15	39783706	39783855	150	ENSG00000259580	ENST00000558616	lncRNA	17478	AC023908	novel transcript	NA	NA	2.8e-07	1	150,	0	-1.01	0.020893	1.5	Exon (ENST00000564211/ENSG00000261136, exon 1 of 1)	15	39770559	39801333	30775	2	up
chr15	40367606	40368085	480	ENSG00000140323	ENST00000267889	protein_coding	9387	DISP2	dispatched RND transporter family member 2 [Source:HGNC Symbol;Acc:HGNC:19712]	GO:0003674(molecular_function);GO:0005575(cellular_component);GO:0005886(plasma membrane);GO:0007224(smoothened signaling pathway);GO:0016020(membrane);GO:0016021(integral component of membrane)	NA	7.9e-17	1	480,	0	-1.51	0.00436516	1.01	Exon (ENST00000267889/ENSG00000140323, exon 8 of 8)	15	40358219	40378621	20403	1	up
chr15	52205240	52205479	240	ENSG00000128833	ENST00000261839	protein_coding	90325	MYO5C	myosin VC [Source:HGNC Symbol;Acc:HGNC:7604]	GO:0000146(microfilament motor activity);GO:0000166(nucleotide binding);GO:0003774(motor activity);GO:0003779(actin binding);GO:0005515(protein binding);GO:0005516(calmodulin binding);GO:0005524(ATP binding);GO:0005737(cytoplasm);GO:0007015(actin filament organization);GO:0015629(actin cytoskeleton);GO:0016459(myosin complex);GO:0030050(vesicle transport along actin filament);GO:0030898(actin-dep…	NA	1.3e-20	1	240,	0	-0.759	0.0489779	1	Exon (ENST00000559779/ENSG00000259577, exon 3 of 3)	15	52192322	52295804	103483	2	up
chr15	66860841	66860960	120	ENSG00000277152	ENST00000617013	lncRNA	538	AC110048	novel transcript	NA	NA	1.8e-05	1	120,	0	-1.31	0.00794328	3.12	Exon (ENST00000617013/ENSG00000277152, exon 1 of 1)	15	66860303	66867023	6721	1	up
chr15	99792200	99792525	326	ENSG00000182397	ENST00000341853	processed_transcript	14402	DNM1P46	dynamin 1 pseudogene 46 [Source:HGNC Symbol;Acc:HGNC:35199]	NA	NA	1e-22	1	326,	0	-1.35	0.00707946	1.3	Exon (ENST00000557959/ENSG00000259655, exon 3 of 4)	15	99790156	99806927	16772	2	up
chr15	67835614	67835762	149	ENSG00000245719	ENST00000502156	lncRNA	3117	AC009292	novel transcript	NA	NA	0.00011	1	149,	0	-0.832	0.0380189	5.17	Exon (ENST00000502156/ENSG00000245719, exon 3 of 3)	15	67834310	67838879	4570	2	up
chr15	70054136	70054316	181	ENSG00000140332	ENST00000451782	protein_coding	43601	TLE3	TLE family member 3, transcriptional corepressor [Source:HGNC Symbol;Acc:HGNC:11839]	GO:0003714(transcription corepressor activity);GO:0005515(protein binding);GO:0005634(nucleus);GO:0005654(nucleoplasm);GO:0005667(transcription factor complex);GO:0006355(regulation of transcription, DNA-templated);GO:0007165(signal transduction);GO:0009887(animal organ morphogenesis);GO:0016055(Wnt signaling pathway);GO:0070491(repressing transcription factor binding);GO:0090090(negative regulat…	NA	6.3e-11	1	181,	0	-4.1	3.89045e-06	1.13	Exon (ENST00000557815/ENSG00000140332, exon 2 of 3)	15	70047790	70097917	50128	2	up
chr15	101188098	101188188	91	ENSG00000131873	ENST00000254190	protein_coding	63860	CHSY1	chondroitin sulfate synthase 1 [Source:HGNC Symbol;Acc:HGNC:17198]	GO:0000139(Golgi membrane);GO:0002063(chondrocyte development);GO:0005576(extracellular region);GO:0005794(Golgi apparatus);GO:0008376(acetylgalactosaminyltransferase activity);GO:0009954(proximal/distal pattern formation);GO:0016020(membrane);GO:0016021(integral component of membrane);GO:0016740(transferase activity);GO:0016757(transferase activity, transferring glycosyl groups);GO:0030206(chond…	00532(Glycosaminoglycan biosynthesis - chondroitin sulfate / dermatan sulfate)	0.0001	1	91,	0	-0.935	0.0269153	1.08	3' UTR	15	101175727	101252048	76322	2	up
chr15	101737174	101744497	7324	ENSG00000259658	ENST00000636288	transcribed_unprocessed_pseudogene	1486	AC027559	putative ubiquitin-conjugating enzyme E2Q2-like protein [Source:NCBI gene (formerly Entrezgene);Acc:100128108]	NA	NA	1e-16	2	208,57,	0,7267	-1.81	0.0018197	1.12	Exon (ENST00000636288/ENSG00000259658, exon 3 of 4)	15	101732201	101745983	13783	2	up
chr16	3356745	3357040	296	ENSG00000168158	ENST00000304936	protein_coding	856	OR2C1	olfactory receptor family 2 subfamily C member 1 [Source:HGNC Symbol;Acc:HGNC:8242]	GO:0004930(G protein-coupled receptor activity);GO:0004984(olfactory receptor activity);GO:0005549(odorant binding);GO:0005886(plasma membrane);GO:0005938(cell cortex);GO:0007165(signal transduction);GO:0007186(G protein-coupled receptor signaling pathway);GO:0007608(sensory perception of smell);GO:0016020(membrane);GO:0016021(integral component of membrane);GO:0050896(response to stimulus);GO:00…	04740(Olfactory transduction)	2.2e-05	1	296,	0	-0.977	0.0229087	2.49	3' UTR	16	3355889	3357306	1418	1	up
chr16	4795406	4796196	791	ENSG00000267795	ENST00000591870	protein_coding	0	SMIM22	small integral membrane protein 22 [Source:HGNC Symbol;Acc:HGNC:48329]	GO:0005515(protein binding);GO:0005768(endosome);GO:0005770(late endosome);GO:0016020(membrane);GO:0016021(integral component of membrane);GO:0030335(positive regulation of cell migration);GO:0032956(regulation of actin cytoskeleton organization);GO:0042127(regulation of cell population proliferation);GO:0051726(regulation of cell cycle);GO:0140042(lipid droplet formation)	NA	4e-17	2	44,517,	0,274	-1.92	0.00134896	1.46	5' UTR	16	4795680	4796279	600	1	up
chr16	14240812	14241082	271	ENSG00000186260	ENST00000571589	protein_coding	169493	MRTFB	myocardin related transcription factor B [Source:HGNC Symbol;Acc:HGNC:29819]	GO:0003713(transcription coactivator activity);GO:0003779(actin binding);GO:0004864(protein phosphatase inhibitor activity);GO:0005515(protein binding);GO:0005634(nucleus);GO:0007275(multicellular organism development);GO:0007517(muscle organ development);GO:0030154(cell differentiation);GO:0032515(negative regulation of phosphoprotein phosphatase activity);GO:0045296(cadherin binding);GO:0045844…	NA	7.9e-11	1	271,	0	-2.1	0.000812831	2.15	3' UTR	16	14071319	14266773	195455	1	up
chr16	29790749	29790929	181	ENSG00000079616	ENST00000160827	protein_coding	0	KIF22	kinesin family member 22 [Source:HGNC Symbol;Acc:HGNC:6391]	GO:0000166(nucleotide binding);GO:0000278(mitotic cell cycle);GO:0000776(kinetochore);GO:0000785(chromatin);GO:0003677(DNA binding);GO:0003774(motor activity);GO:0003777(microtubule motor activity);GO:0005515(protein binding);GO:0005524(ATP binding);GO:0005634(nucleus);GO:0005737(cytoplasm);GO:0005819(spindle);GO:0005829(cytosol);GO:0005856(cytoskeleton);GO:0005871(kinesin complex);GO:0005874(mic…	04914(Progesterone-mediated oocyte maturation)	4.4e-05	1	181,	0	-1.9	0.00144544	1.69	5' UTR	16	29790751	29805384	14634	1	up
chr16	31059690	31059899	210	ENSG00000232748	ENST00000622229	lncRNA	3230	AC135050	novel transcript, antisense to ZNF668	NA	NA	1.1e-05	1	210,	0	-0.825	0.0389045	1.2	Exon (ENST00000622229/ENSG00000232748, exon 2 of 2)	16	31056460	31062803	6344	1	up
chr16	67173755	67174169	415	ENSG00000140939	ENST00000566871	protein_coding	0	NOL3	nucleolar protein 3 [Source:HGNC Symbol;Acc:HGNC:7869]	GO:0001666(response to hypoxia);GO:0001974(blood vessel remodeling);GO:0002931(response to ischemia);GO:0003723(RNA binding);GO:0005102(signaling receptor binding);GO:0005123(death receptor binding);GO:0005509(calcium ion binding);GO:0005515(protein binding);GO:0005634(nucleus);GO:0005730(nucleolus);GO:0005737(cytoplasm);GO:0005739(mitochondrion);GO:0005829(cytosol);GO:0006376(mRNA splice site se…	NA	0.00023	2	292,8,	0,407	-2.55	0.000239883	1.66	5' UTR	16	67173951	67175199	1249	1	up
chr16	74368809	74368988	180	ENSG00000261079	ENST00000563701	lncRNA	1347	AC009053	novel transcript	NA	NA	0.00025	1	180,	0	-2.19	0.000645654	1.8	Exon (ENST00000563701/ENSG00000261079, exon 1 of 1)	16	74367462	74369826	2365	1	up
chr16	81961306	81961486	181	ENSG00000197943	ENST00000564138	protein_coding	182015	PLCG2	phospholipase C gamma 2 [Source:HGNC Symbol;Acc:HGNC:9066]	GO:0001784(phosphotyrosine residue binding);GO:0002092(positive regulation of receptor internalization);GO:0002223(stimulatory C-type lectin receptor signaling pathway);GO:0002316(follicular B cell differentiation);GO:0004435(phosphatidylinositol phospholipase C activity);GO:0004629(phospholipase C activity);GO:0005515(protein binding);GO:0005829(cytosol);GO:0005886(plasma membrane);GO:0006629(li…	00562(Inositol phosphate metabolism);01521(EGFR tyrosine kinase inhibitor resistance);04012(ErbB signaling pathway);04014(Ras signaling pathway);04020(Calcium signaling pathway);04064(NF-kappa B signaling pathway);04066(HIF-1 signaling pathway);04070(Phosphatidylinositol signaling system);04072(Phospholipase D signaling pathway);04360(Axon guidance);04370(VEGF signaling pathway);04380(Osteoclast …	7.9e-13	1	181,	0	-3.2	4.16869e-05	1.19	3' UTR	16	81779291	81962685	183395	1	up
chr16	83809283	83809373	91	ENSG00000230989	ENST00000433866	protein_coding	1305	HSBP1	heat shock factor binding protein 1 [Source:HGNC Symbol;Acc:HGNC:5203]	GO:0000122(negative regulation of transcription by RNA polymerase II);GO:0003714(transcription corepressor activity);GO:0005515(protein binding);GO:0005634(nucleus);GO:0005654(nucleoplasm);GO:0005737(cytoplasm);GO:0005829(cytosol);GO:0042802(identical protein binding);GO:0070370(cellular heat acclimation);GO:1900034(regulation of cellular response to heat)	NA	2e-05	1	91,	0	-1.78	0.00199526	1	3' UTR	16	83807978	83819737	11760	1	up
chr16	18380370	18380818	449	ENSG00000254681	ENST00000532415	transcribed_unprocessed_pseudogene	21122	PKD1P5	polycystin 1, transient receptor potential channel interacting pseudogene 5 [Source:HGNC Symbol;Acc:HGNC:30069]	NA	NA	2e-24	1	449,	0	-1.56	0.00371535	1.13	Exon (ENST00000532415/ENSG00000254681, exon 22 of 32)	16	18374521	18401940	27420	2	up
chr16	23062715	23062834	120	ENSG00000103404	ENST00000219689	protein_coding	86436	USP31	ubiquitin specific peptidase 31 [Source:HGNC Symbol;Acc:HGNC:20060]	GO:0004843(thiol-dependent ubiquitin-specific protease activity);GO:0005634(nucleus);GO:0006508(proteolysis);GO:0006511(ubiquitin-dependent protein catabolic process);GO:0008233(peptidase activity);GO:0008234(cysteine-type peptidase activity);GO:0016579(protein deubiquitination);GO:0016787(hydrolase activity);GO:0036459(thiol-dependent ubiquitinyl hydrolase activity)	NA	0.0011	1	120,	0	-0.805	0.0416869	1.18	3' UTR	16	23061406	23149270	87865	2	up
chr16	23062724	23062844	121	ENSG00000103404	ENST00000219689	protein_coding	86426	USP31	ubiquitin specific peptidase 31 [Source:HGNC Symbol;Acc:HGNC:20060]	GO:0004843(thiol-dependent ubiquitin-specific protease activity);GO:0005634(nucleus);GO:0006508(proteolysis);GO:0006511(ubiquitin-dependent protein catabolic process);GO:0008233(peptidase activity);GO:0008234(cysteine-type peptidase activity);GO:0016579(protein deubiquitination);GO:0016787(hydrolase activity);GO:0036459(thiol-dependent ubiquitinyl hydrolase activity)	NA	0.00065	1	121,	0	-0.874	0.0331131	1.26	3' UTR	16	23061406	23149270	87865	2	up
chr16	47425906	47426205	300	ENSG00000129636	ENST00000320640	protein_coding	34858	ITFG1	integrin alpha FG-GAP repeat containing 1 [Source:HGNC Symbol;Acc:HGNC:30697]	GO:0005576(extracellular region);GO:0016020(membrane);GO:0016021(integral component of membrane);GO:0070062(extracellular exosome)	NA	2.2e-07	1	300,	0	-1.03	0.0199526	1.14	Exon (ENST00000563350/ENSG00000129636, exon 6 of 6)	16	47154391	47461063	306673	2	up
chr16	53365911	53367003	1093	ENSG00000260078	ENST00000565598	transcribed_unprocessed_pseudogene	6080	AC007342	u3 small nucleolar ribonucleoprotein protein MPP10-like [Source:NCBI gene (formerly Entrezgene);Acc:643802]	NA	03008(Ribosome biogenesis in eukaryotes)	4e-14	2	119,90,	0,1003	-3.11	5.37032e-05	1.57	Exon (ENST00000565598/ENSG00000260078, exon 5 of 6)	16	53364982	53373083	8102	2	up
chr17	8182667	8182812	146	ENSG00000266824	ENST00000581248	lncRNA	5855	AC129492	novel transcript	NA	NA	1.7e-05	1	146,	0	-0.888	0.030903	4.17	Exon (ENST00000581248/ENSG00000266824, exon 3 of 3)	17	8176812	8182812	6001	1	up
chr17	16472331	16472540	210	ENSG00000175061	ENST00000665646	lncRNA	33346	SNHG29	small nucleolar RNA host gene 29 [Source:HGNC Symbol;Acc:HGNC:28619]	NA	NA	0.00012	1	210,	0	-1.22	0.0104713	1.81	Exon (ENST00000665646/ENSG00000175061, exon 4 of 4)	17	16438985	16473088	34104	1	up
chr17	19160997	19161294	298	ENSG00000262292	ENST00000572818	lncRNA	208	AC007952	novel transcript	NA	NA	2e-11	1	298,	0	-6.09	2.45471e-08	5.56	Exon (ENST00000572818/ENSG00000262292, exon 1 of 1)	17	19160789	19162274	1486	1	up
chr17	19161650	19161739	90	ENSG00000262292	ENST00000572818	lncRNA	861	AC007952	novel transcript	NA	NA	0.0042	1	90,	0	-0.933	0.0269153	5.04	Exon (ENST00000572818/ENSG00000262292, exon 1 of 1)	17	19160789	19162274	1486	1	up
chr17	31381876	31382116	241	ENSG00000196712	ENST00000471572	nonsense_mediated_decay	44059	NF1	neurofibromin 1 [Source:HGNC Symbol;Acc:HGNC:7765]	GO:0000165(MAPK cascade);GO:0001649(osteoblast differentiation);GO:0001656(metanephros development);GO:0001666(response to hypoxia);GO:0001889(liver development);GO:0001937(negative regulation of endothelial cell proliferation);GO:0001938(positive regulation of endothelial cell proliferation);GO:0001952(regulation of cell-matrix adhesion);GO:0001953(negative regulation of cell-matrix adhesion);GO…	01521(EGFR tyrosine kinase inhibitor resistance);04010(MAPK signaling pathway);04014(Ras signaling pathway)	3.7e-07	1	241,	0	-1.51	0.00436516	1.2	3' UTR	17	31337817	31381887	44071	1	up
chr17	35325031	35325210	180	ENSG00000267364	ENST00000662865	lncRNA	11552	AC022706	novel transcript	NA	NA	0.00015	1	180,	0	-2.14	0.000724436	1.55	Exon (ENST00000662865/ENSG00000267364, exon 3 of 3)	17	35313479	35325448	11970	1	up
chr17	47831664	47831934	271	ENSG00000141294	ENST00000269025	protein_coding	0	LRRC46	leucine rich repeat containing 46 [Source:HGNC Symbol;Acc:HGNC:25047]	GO:0005515(protein binding)	NA	2.5e-16	1	271,	0	-2.41	0.000346737	3.09	5' UTR	17	47831670	47837719	6050	1	up
chr17	48851559	48851679	121	ENSG00000136436	ENST00000509112	retained_intron	0	CALCOCO2	calcium binding and coiled-coil domain 2 [Source:HGNC Symbol;Acc:HGNC:29912]	GO:0000421(autophagosome membrane);GO:0005515(protein binding);GO:0005634(nucleus);GO:0005737(cytoplasm);GO:0005776(autophagosome);GO:0005829(cytosol);GO:0005856(cytoskeleton);GO:0006914(autophagy);GO:0016020(membrane);GO:0016032(viral process);GO:0016605(PML body);GO:0031410(cytoplasmic vesicle);GO:0034341(response to interferon-gamma);GO:0042803(protein homodimerization activity);GO:0043231(int…	04137(Mitophagy - animal)	2.3e-05	1	121,	0	-2.58	0.000223872	1.07	Exon (ENST00000509507/ENSG00000136436, exon 8 of 14)	17	48851603	48853235	1633	1	up
chr17	59107044	59107281	238	ENSG00000224738	ENST00000451775	lncRNA	446	AC099850	novel transcript	NA	NA	3.2e-14	1	238,	0	-1.11	0.0151356	1.37	Exon (ENST00000451775/ENSG00000224738, exon 1 of 2)	17	59106598	59118267	11670	1	up
chr17	63827483	63827752	270	ENSG00000087191	ENST00000578570	retained_intron	0	PSMC5	proteasome 26S subunit, ATPase 5 [Source:HGNC Symbol;Acc:HGNC:9552]	GO:0000165(MAPK cascade);GO:0000166(nucleotide binding);GO:0000209(protein polyubiquitination);GO:0000502(proteasome complex);GO:0002223(stimulatory C-type lectin receptor signaling pathway);GO:0002479(antigen processing and presentation of exogenous peptide antigen via MHC class I, TAP-dependent);GO:0005102(signaling receptor binding);GO:0005515(protein binding);GO:0005524(ATP binding);GO:000563…	03050(Proteasome);05169(Epstein-Barr virus infection)	6.3e-12	1	270,	0	-1.96	0.00123027	1.08	5' UTR	17	63827490	63832018	4529	1	up
chr17	74350833	74350983	151	ENSG00000196169	ENST00000551294	protein_coding	24623	KIF19	kinesin family member 19 [Source:HGNC Symbol;Acc:HGNC:26735]	GO:0000166(nucleotide binding);GO:0003774(motor activity);GO:0003777(microtubule motor activity);GO:0005524(ATP binding);GO:0005737(cytoplasm);GO:0005856(cytoskeleton);GO:0005871(kinesin complex);GO:0005874(microtubule);GO:0005929(cilium);GO:0005930(axoneme);GO:0007018(microtubule-based movement);GO:0008017(microtubule binding);GO:0008574(ATP-dependent microtubule motor activity, plus-end-directe…	NA	5.9e-05	1	151,	0	-1.1	0.0154882	2.66	Exon (ENST00000551294/ENSG00000196169, exon 11 of 13)	17	74326210	74352326	26117	1	up
chr17	81536890	81537130	241	ENSG00000186765	ENST00000417245	protein_coding	8513	FSCN2	fascin actin-bundling protein 2, retinal [Source:HGNC Symbol;Acc:HGNC:3960]	GO:0003779(actin binding);GO:0005737(cytoplasm);GO:0005856(cytoskeleton);GO:0007015(actin filament organization);GO:0007163(establishment or maintenance of cell polarity);GO:0007601(visual perception);GO:0009653(anatomical structure morphogenesis);GO:0015629(actin cytoskeleton);GO:0016477(cell migration);GO:0030036(actin cytoskeleton organization);GO:0030674(protein-macromolecule adaptor activity…	NA	1.3e-08	1	241,	0	-1.04	0.0186209	1.9	3' UTR	17	81528377	81537130	8754	1	up
chr17	81667846	81670300	2455	ENSG00000185298	ENST00000329214	protein_coding	1109	CCDC137	coiled-coil domain containing 137 [Source:HGNC Symbol;Acc:HGNC:33451]	GO:0001650(fibrillar center);GO:0003723(RNA binding);GO:0005515(protein binding);GO:0005694(chromosome);GO:0005730(nucleolus)	NA	4.3e-05	3	17,27,76,	0,2156,2379	-1.24	0.00977237	1.01	3' UTR	17	81666737	81673899	7163	1	up
chr17	82250355	82250684	330	ENSG00000141526	ENST00000583025	protein_coding	13185	SLC16A3	solute carrier family 16 member 3 [Source:HGNC Symbol;Acc:HGNC:10924]	GO:0003723(RNA binding);GO:0005515(protein binding);GO:0005886(plasma membrane);GO:0005887(integral component of plasma membrane);GO:0006090(pyruvate metabolic process);GO:0008028(monocarboxylic acid transmembrane transporter activity);GO:0015129(lactate transmembrane transporter activity);GO:0015293(symporter activity);GO:0015718(monocarboxylic acid transport);GO:0016020(membrane);GO:0016021(int…	05230(Central carbon metabolism in cancer)	7.9e-61	1	330,	0	-4.03	4.67735e-06	1.06	Exon (ENST00000622924/ENSG00000280407, exon 1 of 2)	17	82237170	82261129	23960	1	up
chr17	82749149	82749358	210	ENSG00000167363	ENST00000300784	protein_coding	13534	FN3K	fructosamine 3 kinase [Source:HGNC Symbol;Acc:HGNC:24822]	GO:0000166(nucleotide binding);GO:0005524(ATP binding);GO:0005575(cellular_component);GO:0005829(cytosol);GO:0016301(kinase activity);GO:0016310(phosphorylation);GO:0016740(transferase activity);GO:0030387(fructosamine-3-kinase activity);GO:0030389(fructosamine metabolic process);GO:0030393(fructoselysine metabolic process);GO:0030855(epithelial cell differentiation);GO:0036525(protein deglycatio…	NA	6.3e-11	1	210,	0	-1.36	0.00691831	2.18	Exon (ENST00000570734/ENSG00000167363, exon 5 of 5)	17	82735615	82751196	15582	1	up
chr17	1858330	1858417	88	ENSG00000108958	ENST00000451056	processed_pseudogene	29	AC130689	succinate dehydrogenase complex, subunit C, integral membrane protein, 15kDa (SDHC) pseudogene	NA	NA	0.00093	1	88,	0	-0.907	0.0295121	1.4	Exon (ENST00000451056/ENSG00000108958, exon 1 of 1)	17	1858039	1858446	408	2	up
chr17	6623689	6623779	91	ENSG00000198920	ENST00000361413	protein_coding	16932	KIAA0753	KIAA0753 [Source:HGNC Symbol;Acc:HGNC:29110]	GO:0005515(protein binding);GO:0005737(cytoplasm);GO:0005813(centrosome);GO:0005814(centriole);GO:0005815(microtubule organizing center);GO:0005829(cytosol);GO:0005856(cytoskeleton);GO:0007099(centriole replication);GO:0034451(centriolar satellite);GO:0071539(protein localization to centrosome)	NA	0.00055	1	91,	0	-1.21	0.0109648	1.45	3' UTR	17	6578147	6640711	62565	2	up
chr17	7614658	7614897	240	ENSG00000129245	ENST00000250113	protein_coding	0	FXR2	FMR1 autosomal homolog 2 [Source:HGNC Symbol;Acc:HGNC:4024]	GO:0000381(regulation of alternative mRNA splicing, via spliceosome);GO:0001934(positive regulation of protein phosphorylation);GO:0003676(nucleic acid binding);GO:0003723(RNA binding);GO:0003729(mRNA binding);GO:0003730(mRNA 3'-UTR binding);GO:0005515(protein binding);GO:0005634(nucleus);GO:0005737(cytoplasm);GO:0005829(cytosol);GO:0005844(polysome);GO:0006417(regulation of translation);GO:00140…	03013(RNA transport)	0.00035	1	240,	0	-1.1	0.0154882	2.49	5' UTR	17	7591230	7614897	23668	2	up
chr17	18669770	18670009	240	ENSG00000240445	ENST00000395675	protein_coding	12250	FOXO3B	forkhead box O3B [Source:HGNC Symbol;Acc:HGNC:3822]	GO:0003677(DNA binding);GO:0003700(DNA-binding transcription factor activity);GO:0005737(cytoplasm);GO:0005829(cytosol);GO:0006355(regulation of transcription, DNA-templated);GO:0043565(sequence-specific DNA binding)	NA	1.4e-08	1	240,	0	-2.99	7.24436e-05	1.7	3' UTR	17	18663505	18682259	18755	2	up
chr17	30824543	30824692	150	ENSG00000176390	ENST00000324238	protein_coding	0	CRLF3	cytokine receptor like factor 3 [Source:HGNC Symbol;Acc:HGNC:17177]	GO:0000082(G1/S transition of mitotic cell cycle);GO:0003677(DNA binding);GO:0005515(protein binding);GO:0005634(nucleus);GO:0005737(cytoplasm);GO:0005829(cytosol);GO:0005886(plasma membrane);GO:0016020(membrane);GO:0016021(integral component of membrane);GO:0030308(negative regulation of cell growth);GO:0042802(identical protein binding);GO:0045893(positive regulation of transcription, DNA-templ…	NA	4e-15	1	150,	0	-2.37	0.000398107	1.36	5' UTR	17	30782684	30824692	42009	2	up
chr17	46330486	46330575	90	ENSG00000176681	ENST00000496930	protein_coding	37753	LRRC37A	leucine rich repeat containing 37A [Source:HGNC Symbol;Acc:HGNC:29069]	GO:0005515(protein binding);GO:0016020(membrane);GO:0016021(integral component of membrane)	NA	0.0034	1	90,	0	-0.973	0.0234423	1.6	3' UTR	17	46292733	46337792	45060	1	up
chr17	55394054	55394293	240	ENSG00000108960	ENST00000262065	protein_coding	27542	MMD	monocyte to macrophage differentiation associated [Source:HGNC Symbol;Acc:HGNC:7153]	GO:0004672(protein kinase activity);GO:0005515(protein binding);GO:0005764(lysosome);GO:0005765(lysosomal membrane);GO:0005768(endosome);GO:0005794(Golgi apparatus);GO:0005887(integral component of plasma membrane);GO:0006468(protein phosphorylation);GO:0016020(membrane);GO:0016021(integral component of membrane);GO:0019835(cytolysis);GO:0031902(late endosome membrane);GO:0032880(regulation of pr…	NA	2.5e-54	1	240,	0	-24.8	6.30957e-28	1.02	3' UTR	17	55392622	55421835	29214	2	up
chr17	63430468	63432124	1657	ENSG00000263644	ENST00000583552	lncRNA	0	AC005828	novel transcript, antisense to TANC2	NA	NA	2.5e-12	2	214,251,	0,1406	-0.764	0.047863	1.04	Exon (ENST00000583552/ENSG00000263644, exon 1 of 2)	17	63391191	63431089	39899	2	up
chr17	68536934	68536994	61	ENSG00000108946	ENST00000588188	protein_coding	21534	PRKAR1A	protein kinase cAMP-dependent type I regulatory subunit alpha [Source:HGNC Symbol;Acc:HGNC:9388]	GO:0000166(nucleotide binding);GO:0001707(mesoderm formation);GO:0001772(immunological synapse);GO:0001932(regulation of protein phosphorylation);GO:0003091(renal water homeostasis);GO:0004862(cAMP-dependent protein kinase inhibitor activity);GO:0005515(protein binding);GO:0005737(cytoplasm);GO:0005771(multivesicular body);GO:0005813(centrosome);GO:0005829(cytosol);GO:0005886(plasma membrane);GO:…	04910(Insulin signaling pathway)	0.00013	1	61,	0	-6.78	4.2658e-09	3.24	3' UTR	17	68515400	68551319	35920	1	up
chr17	68537442	68537621	180	ENSG00000108946	ENST00000588188	protein_coding	22042	PRKAR1A	protein kinase cAMP-dependent type I regulatory subunit alpha [Source:HGNC Symbol;Acc:HGNC:9388]	GO:0000166(nucleotide binding);GO:0001707(mesoderm formation);GO:0001772(immunological synapse);GO:0001932(regulation of protein phosphorylation);GO:0003091(renal water homeostasis);GO:0004862(cAMP-dependent protein kinase inhibitor activity);GO:0005515(protein binding);GO:0005737(cytoplasm);GO:0005771(multivesicular body);GO:0005813(centrosome);GO:0005829(cytosol);GO:0005886(plasma membrane);GO:…	04910(Insulin signaling pathway)	1.3e-11	1	180,	0	-26.8	5.01187e-30	3.18	3' UTR	17	68515400	68551319	35920	1	up
chr18	58169274	58195424	26151	ENSG00000049759	ENST00000456173	protein_coding	0	NEDD4L	NEDD4 like E3 ubiquitin protein ligase [Source:HGNC Symbol;Acc:HGNC:7728]	GO:0000122(negative regulation of transcription by RNA polymerase II);GO:0000209(protein polyubiquitination);GO:0003254(regulation of membrane depolarization);GO:0004842(ubiquitin-protein transferase activity);GO:0005515(protein binding);GO:0005654(nucleoplasm);GO:0005737(cytoplasm);GO:0005768(endosome);GO:0005771(multivesicular body);GO:0005794(Golgi apparatus);GO:0005829(cytosol);GO:0005886(pla…	04120(Ubiquitin mediated proteolysis);04144(Endocytosis);04530(Tight junction);04960(Aldosterone-regulated sodium reabsorption)	4.4e-05	2	146,35,	0,26116	-2.7	0.000158489	2.88	5' UTR	18	58195390	58398157	202768	1	up
chr18	76978887	76979187	301	ENSG00000266844	ENST00000582763	lncRNA	0	AC093330	novel transcript, antisense to MBP	NA	NA	1.2e-05	1	301,	0	-2.32	0.000446684	1.3	3' UTR	18	76978966	76983753	4788	1	up
chr19	16889987	16890166	180	ENSG00000127533	ENST00000248076	protein_coding	988	F2RL3	F2R like thrombin or trypsin receptor 3 [Source:HGNC Symbol;Acc:HGNC:3540]	GO:0004930(G protein-coupled receptor activity);GO:0005576(extracellular region);GO:0005829(cytosol);GO:0005886(plasma membrane);GO:0005887(integral component of plasma membrane);GO:0007165(signal transduction);GO:0007186(G protein-coupled receptor signaling pathway);GO:0007200(phospholipase C-activating G protein-coupled receptor signaling pathway);GO:0007596(blood coagulation);GO:0007599(hemost…	04015(Rap1 signaling pathway);04080(Neuroactive ligand-receptor interaction);04610(Complement and coagulation cascades);04611(Platelet activation);05200(Pathways in cancer)	7.2e-07	1	180,	0	-1.52	0.0042658	2.42	3' UTR	19	16888999	16892606	3608	1	up
chr19	17218518	17218696	179	ENSG00000053501	ENST00000263897	protein_coding	3161	USE1	unconventional SNARE in the ER 1 [Source:HGNC Symbol;Acc:HGNC:30882]	GO:0005515(protein binding);GO:0005783(endoplasmic reticulum);GO:0005789(endoplasmic reticulum membrane);GO:0005794(Golgi apparatus);GO:0005886(plasma membrane);GO:0006890(retrograde vesicle-mediated transport, Golgi to endoplasmic reticulum);GO:0007041(lysosomal transport);GO:0015031(protein transport);GO:0016020(membrane);GO:0016021(integral component of membrane);GO:0016192(vesicle-mediated tr…	04130(SNARE interactions in vesicular transport)	4e-05	1	179,	0	-1.02	0.0199526	2.09	3' UTR	19	17215357	17219829	4473	1	up
chr19	17498012	17498132	121	ENSG00000130304	ENST00000598424	protein_coding	27523	SLC27A1	solute carrier family 27 member 1 [Source:HGNC Symbol;Acc:HGNC:10995]	GO:0000166(nucleotide binding);GO:0001579(medium-chain fatty acid transport);GO:0001676(long-chain fatty acid metabolic process);GO:0003824(catalytic activity);GO:0004467(long-chain fatty acid-CoA ligase activity);GO:0005324(long-chain fatty acid transporter activity);GO:0005515(protein binding);GO:0005737(cytoplasm);GO:0005739(mitochondrion);GO:0005743(mitochondrial inner membrane);GO:0005783(en…	03320(PPAR signaling pathway);04931(Insulin resistance)	0.0014	1	121,	0	-0.977	0.0234423	1.97	3' UTR	19	17470489	17504986	34498	1	up
chr19	19933237	19933627	391	ENSG00000184635	ENST00000638737	protein_coding	0	ZNF93	zinc finger protein 93 [Source:HGNC Symbol;Acc:HGNC:13169]	GO:0000976(transcription regulatory region sequence-specific DNA binding);GO:0003676(nucleic acid binding);GO:0003677(DNA binding);GO:0003700(DNA-binding transcription factor activity);GO:0005634(nucleus);GO:0006355(regulation of transcription, DNA-templated);GO:0008270(zinc ion binding);GO:0045892(negative regulation of transcription, DNA-templated);GO:0046872(metal ion binding);GO:0070895(negat…	05168(Herpes simplex virus 1 infection)	6.3e-35	1	391,	0	-2.06	0.000912011	1.11	3' UTR	19	19933529	19934626	1098	1	up
chr19	21124791	21125270	480	ENSG00000160352	ENST00000596053	protein_coding	42617	ZNF714	zinc finger protein 714 [Source:HGNC Symbol;Acc:HGNC:27124]	GO:0003676(nucleic acid binding);GO:0006355(regulation of transcription, DNA-templated);GO:0046872(metal ion binding)	05168(Herpes simplex virus 1 infection)	5e-11	1	480,	0	-3.6	1.44544e-05	1.34	3' UTR	19	21082174	21125270	43097	1	up
chr19	27806988	27823275	16288	ENSG00000267575	ENST00000666789	lncRNA	13557	AC006504	novel transcript	NA	NA	1.1e-08	2	134,17,	0,16271	-0.853	0.0354813	1.68	Exon (ENST00000666789/ENSG00000267575, exon 2 of 2)	19	27793431	27807070	13640	1	up
chr19	33204341	33204610	270	ENSG00000130881	ENST00000592484	protein_coding	26738	LRP3	LDL receptor related protein 3 [Source:HGNC Symbol;Acc:HGNC:6695]	GO:0005515(protein binding);GO:0005905(clathrin-coated pit);GO:0006897(endocytosis);GO:0006898(receptor-mediated endocytosis);GO:0010628(positive regulation of gene expression);GO:0010629(negative regulation of gene expression);GO:0016020(membrane);GO:0016021(integral component of membrane);GO:0045599(negative regulation of fat cell differentiation);GO:0045669(positive regulation of osteoblast di…	NA	2.1e-06	1	270,	0	-1.29	0.00851138	2	Exon (ENST00000590278/ENSG00000130881, exon 1 of 3)	19	33177603	33205291	27689	1	up
chr19	34855037	34871280	16244	ENSG00000270624	ENST00000605481	processed_pseudogene	0	AC008555	ABO blood group (transferase A, alpha 1-3-N-acetylgalactosaminyltransferase; transferase B, alpha 1-3-galactosyltransferase) pseudogene	NA	NA	1.6e-15	2	268,62,	0,16182	-2.75	0.000138038	1.27	Exon (ENST00000601776/ENSG00000269086, exon 5 of 5)	19	34866352	34866919	568	1	up
chr19	5866183	5866777	595	ENSG00000130383	ENST00000252675	protein_coding	964	FUT5	fucosyltransferase 5 [Source:HGNC Symbol;Acc:HGNC:4016]	GO:0005794(Golgi apparatus);GO:0005975(carbohydrate metabolic process);GO:0006486(protein glycosylation);GO:0006672(ceramide metabolic process);GO:0008417(fucosyltransferase activity);GO:0009311(oligosaccharide metabolic process);GO:0016020(membrane);GO:0016021(integral component of membrane);GO:0016740(transferase activity);GO:0016757(transferase activity, transferring glycosyl groups);GO:001706…	00601(Glycosphingolipid biosynthesis - lacto and neolacto series)	4e-11	1	595,	0	-1.17	0.0123027	2.71	3' UTR	19	5865826	5867741	1916	2	up
chr19	5866260	5866793	534	ENSG00000130383	ENST00000252675	protein_coding	948	FUT5	fucosyltransferase 5 [Source:HGNC Symbol;Acc:HGNC:4016]	GO:0005794(Golgi apparatus);GO:0005975(carbohydrate metabolic process);GO:0006486(protein glycosylation);GO:0006672(ceramide metabolic process);GO:0008417(fucosyltransferase activity);GO:0009311(oligosaccharide metabolic process);GO:0016020(membrane);GO:0016021(integral component of membrane);GO:0016740(transferase activity);GO:0016757(transferase activity, transferring glycosyl groups);GO:001706…	00601(Glycosphingolipid biosynthesis - lacto and neolacto series)	4e-11	1	534,	0	-1	0.0213796	2.58	3' UTR	19	5865826	5867741	1916	2	up
chr19	11666389	11666448	60	ENSG00000197332	ENST00000666937	lncRNA	26635	AC008543	novel transcript	NA	NA	0.00012	1	60,	0	-1.01	0.020893	1.38	Exon (ENST00000444945/ENSG00000214223, exon 1 of 1)	19	11639754	11678494	38741	1	up
chr19	18938788	18939110	323	ENSG00000051128	ENST00000221222	protein_coding	0	HOMER3	homer scaffold protein 3 [Source:HGNC Symbol;Acc:HGNC:17514]	GO:0005515(protein binding);GO:0005575(cellular_component);GO:0005737(cytoplasm);GO:0005829(cytosol);GO:0005886(plasma membrane);GO:0006605(protein targeting);GO:0007216(G protein-coupled glutamate receptor signaling pathway);GO:0008022(protein C-terminus binding);GO:0014069(postsynaptic density);GO:0019904(protein domain specific binding);GO:0030054(cell junction);GO:0030425(dendrite);GO:0032703…	04068(FoxO signaling pathway);04724(Glutamatergic synapse)	3.2e-18	2	97,142,	0,181	-6.59	6.91831e-09	1.39	5' UTR	19	18929203	18939049	9847	2	up
chr19	21444241	21448107	3867	ENSG00000268119	ENST00000596705	lncRNA	15801	AC010615	novel transcript	NA	NA	4.5e-08	2	183,57,	0,3810	-3.55	1.62181e-05	2.8	Exon (ENST00000596705/ENSG00000268119, exon 4 of 4)	19	21444241	21463908	19668	2	up
chr19	32687089	32691750	4662	ENSG00000267475	ENST00000592431	lncRNA	0	AC008736	novel transcript	NA	NA	4e-26	2	180,388,	0,4274	-2.29	0.000489779	1.32	Exon (ENST00000592431/ENSG00000267475, exon 1 of 2)	19	32687089	32691750	4662	2	up
chr19	50362389	50362568	180	ENSG00000131400	ENST00000253719	protein_coding	3071	NAPSA	napsin A aspartic peptidase [Source:HGNC Symbol;Acc:HGNC:13395]	GO:0004175(endopeptidase activity);GO:0004190(aspartic-type endopeptidase activity);GO:0005515(protein binding);GO:0005576(extracellular region);GO:0005615(extracellular space);GO:0005764(lysosome);GO:0006508(proteolysis);GO:0008233(peptidase activity);GO:0016787(hydrolase activity);GO:0033619(membrane protein proteolysis);GO:0043129(surfactant homeostasis);GO:0044267(cellular protein metabolic p…	04142(Lysosome)	3e-07	1	180,	0	-1.03	0.0199526	1.42	Exon (ENST00000599181/ENSG00000131400, exon 1 of 2)	19	50358477	50365639	7163	2	up
chr19	51804876	51805175	300	ENSG00000161551	ENST00000638827	nonsense_mediated_decay	82799	ZNF577	zinc finger protein 577 [Source:HGNC Symbol;Acc:HGNC:28673]	GO:0003676(nucleic acid binding);GO:0003677(DNA binding);GO:0005634(nucleus);GO:0006355(regulation of transcription, DNA-templated);GO:0046872(metal ion binding)	05168(Herpes simplex virus 1 infection)	6.8e-07	1	300,	0	-1.76	0.0020893	2.13	3' UTR	19	51804816	51887974	83159	2	up
chr20	38761756	38761842	87	ENSG00000101442	ENST00000243903	protein_coding	13296	ACTR5	actin related protein 5 [Source:HGNC Symbol;Acc:HGNC:14671]	GO:0005515(protein binding);GO:0005634(nucleus);GO:0005654(nucleoplasm);GO:0005737(cytoplasm);GO:0006281(DNA repair);GO:0006302(double-strand break repair);GO:0006310(DNA recombination);GO:0006355(regulation of transcription, DNA-templated);GO:0006974(cellular response to DNA damage stimulus);GO:0016579(protein deubiquitination);GO:0031011(Ino80 complex);GO:0043044(ATP-dependent chromatin remodel…	NA	3.8e-09	1	87,	0	-1.21	0.0112202	1.79	Exon (ENST00000362821/ENSG00000199691, exon 1 of 1)	20	38748460	38772520	24061	1	up
chr20	43584852	43585509	658	ENSG00000101049	ENST00000373077	nonsense_mediated_decay	25825	SGK2	serum/glucocorticoid regulated kinase 2 [Source:HGNC Symbol;Acc:HGNC:13900]	GO:0000166(nucleotide binding);GO:0001558(regulation of cell growth);GO:0004672(protein kinase activity);GO:0004674(protein serine/threonine kinase activity);GO:0005524(ATP binding);GO:0005634(nucleus);GO:0005654(nucleoplasm);GO:0005737(cytoplasm);GO:0005829(cytosol);GO:0006468(protein phosphorylation);GO:0006979(response to oxidative stress);GO:0015459(potassium channel regulator activity);GO:00…	04068(FoxO signaling pathway);04151(PI3K-Akt signaling pathway)	2e-12	1	658,	0	-3.23	3.80189e-05	2.6	3' UTR	20	43559027	43585300	26274	1	up
chr20	44966479	44970597	4119	ENSG00000101109	ENST00000499879	protein_coding	0	STK4	serine/threonine kinase 4 [Source:HGNC Symbol;Acc:HGNC:11408]	GO:0000166(nucleotide binding);GO:0000287(magnesium ion binding);GO:0000902(cell morphogenesis);GO:0001569(branching involved in blood vessel morphogenesis);GO:0001841(neural tube formation);GO:0001934(positive regulation of protein phosphorylation);GO:0003157(endocardium development);GO:0004672(protein kinase activity);GO:0004674(protein serine/threonine kinase activity);GO:0005515(protein bindi…	04010(MAPK signaling pathway);04014(Ras signaling pathway);04068(FoxO signaling pathway);05200(Pathways in cancer);05223(Non-small cell lung cancer)	1.3e-58	2	125,56,	0,4063	-6.29	1.47911e-08	1.32	5' UTR	20	44966479	45079948	113470	1	up
chr20	33672213	33674343	2131	ENSG00000125967	ENST00000246190	protein_coding	85	NECAB3	N-terminal EF-hand calcium binding protein 3 [Source:HGNC Symbol;Acc:HGNC:15851]	GO:0000137(Golgi cis cisterna);GO:0005509(calcium ion binding);GO:0005515(protein binding);GO:0005634(nucleus);GO:0005737(cytoplasm);GO:0005783(endoplasmic reticulum);GO:0005789(endoplasmic reticulum membrane);GO:0005794(Golgi apparatus);GO:0009306(protein secretion);GO:0019538(protein metabolic process);GO:0042984(regulation of amyloid precursor protein biosynthetic process);GO:0046872(metal ion…	NA	1.6e-07	2	210,120,	0,2011	-1.34	0.0074131	1.1	Exon (ENST00000246190/ENSG00000125967, exon 1 of 12)	20	33657087	33674428	17342	2	up
chr21	33308988	33309588	601	ENSG00000243646	ENST00000609556	protein_coding	20855	IL10RB	interleukin 10 receptor subunit beta [Source:HGNC Symbol;Acc:HGNC:5965]	GO:0004896(cytokine receptor activity);GO:0004920(interleukin-10 receptor activity);GO:0005515(protein binding);GO:0005886(plasma membrane);GO:0006954(inflammatory response);GO:0006955(immune response);GO:0007165(signal transduction);GO:0016020(membrane);GO:0016021(integral component of membrane);GO:0019221(cytokine-mediated signaling pathway);GO:0032002(interleukin-28 receptor complex);GO:003802…	04060(Cytokine-cytokine receptor interaction);04630(Jak-STAT signaling pathway);05145(Toxoplasmosis);05152(Tuberculosis);05163(Human cytomegalovirus infection)	1e-13	1	601,	0	-1.22	0.0104713	1.17	3' UTR	21	33288133	33310187	22055	1	up
chr21	33324933	33325053	121	ENSG00000142166	ENST00000270139	protein_coding	0	IFNAR1	interferon alpha and beta receptor subunit 1 [Source:HGNC Symbol;Acc:HGNC:5432]	GO:0004896(cytokine receptor activity);GO:0004904(interferon receptor activity);GO:0004905(type I interferon receptor activity);GO:0005515(protein binding);GO:0005764(lysosome);GO:0005768(endosome);GO:0005770(late endosome);GO:0005886(plasma membrane);GO:0005887(integral component of plasma membrane);GO:0007259(receptor signaling pathway via JAK-STAT);GO:0009615(response to virus);GO:0016020(memb…	04060(Cytokine-cytokine receptor interaction);04151(PI3K-Akt signaling pathway);04217(Necroptosis);04380(Osteoclast differentiation);04620(Toll-like receptor signaling pathway);04621(NOD-like receptor signaling pathway);04630(Jak-STAT signaling pathway);04650(Natural killer cell mediated cytotoxicity);05160(Hepatitis C);05161(Hepatitis B);05162(Measles);05164(Influenza A);05165(Human papillomavir…	5.6e-10	1	121,	0	-2.42	0.000338844	1.17	5' UTR	21	33324970	33359864	34895	1	up
chr21	37091465	37091525	61	ENSG00000182670	ENST00000492275	processed_transcript	18239	TTC3	tetratricopeptide repeat domain 3 [Source:HGNC Symbol;Acc:HGNC:12393]	GO:0004842(ubiquitin-protein transferase activity);GO:0005515(protein binding);GO:0005634(nucleus);GO:0005654(nucleoplasm);GO:0005730(nucleolus);GO:0005737(cytoplasm);GO:0005794(Golgi apparatus);GO:0005829(cytosol);GO:0006511(ubiquitin-dependent protein catabolic process);GO:0016567(protein ubiquitination);GO:0016740(transferase activity);GO:0046872(metal ion binding);GO:0070936(protein K48-linke…	NA	0.004	1	61,	0	-1.81	0.00186209	1.61	Exon (ENST00000484047/ENSG00000182670, exon 6 of 7)	21	37073226	37135411	62186	1	up
chr21	44162747	44193787	31041	ENSG00000237604	ENST00000411956	lncRNA	0	AP001056	novel transcript	NA	NA	1.1e-09	2	77,164,	0,30877	-1.14	0.0138038	1.87	3' UTR	21	44175489	44176453	965	1	up
chr21	29651290	29673076	21787	ENSG00000273464	ENST00000608759	lncRNA	0	AP000238	novel transcript, antisense to GRIK1	NA	NA	1.4e-05	3	2,54,94,	0,3520,21693	-0.845	0.0363078	2.46	Exon (ENST00000608759/ENSG00000273464, exon 1 of 1)	21	29657406	29657831	426	1	up
chr21	36147082	36147471	390	ENSG00000236830	ENST00000453159	lncRNA	8855	CBR3-AS1	CBR3 antisense RNA 1 [Source:HGNC Symbol;Acc:HGNC:43664]	NA	NA	7.9e-10	1	390,	0	-1.43	0.00562341	1.59	Exon (ENST00000432988/ENSG00000236830, exon 2 of 3)	21	36131767	36156326	24560	2	up
chr21	44785784	44800110	14327	ENSG00000184787	ENST00000345496	protein_coding	1710	UBE2G2	ubiquitin conjugating enzyme E2 G2 [Source:HGNC Symbol;Acc:HGNC:12483]	GO:0000166(nucleotide binding);GO:0000209(protein polyubiquitination);GO:0004842(ubiquitin-protein transferase activity);GO:0005515(protein binding);GO:0005524(ATP binding);GO:0005783(endoplasmic reticulum);GO:0005811(lipid droplet);GO:0005829(cytosol);GO:0006511(ubiquitin-dependent protein catabolic process);GO:0016567(protein ubiquitination);GO:0016740(transferase activity);GO:0030433(ubiquitin…	04120(Ubiquitin mediated proteolysis);04141(Protein processing in endoplasmic reticulum);05012(Parkinson disease)	1.3e-47	4	8,46,36,121,	0,2136,2276,14206	-7.3	1.1749e-09	1.12	5' UTR	21	44768580	44801820	33241	2	up
chr22	44024380	44024440	61	ENSG00000188677	ENST00000406477	protein_coding	25169	PARVB	parvin beta [Source:HGNC Symbol;Acc:HGNC:14653]	GO:0003779(actin binding);GO:0005515(protein binding);GO:0005737(cytoplasm);GO:0005829(cytosol);GO:0005856(cytoskeleton);GO:0005886(plasma membrane);GO:0005925(focal adhesion);GO:0007155(cell adhesion);GO:0007163(establishment or maintenance of cell polarity);GO:0015629(actin cytoskeleton);GO:0016020(membrane);GO:0030017(sarcomere);GO:0030018(Z disc);GO:0030027(lamellipodium);GO:0030031(cell proj…	04510(Focal adhesion)	0.00065	1	61,	0	-1.17	0.0125893	1.09	Exon (ENST00000402876/ENSG00000188677, exon 1 of 5)	22	43999211	44168923	169713	1	up
chr22	29996019	29996079	61	ENSG00000100330	ENST00000333027	protein_coding	112850	MTMR3	myotubularin related protein 3 [Source:HGNC Symbol;Acc:HGNC:7451]	GO:0004438(phosphatidylinositol-3-phosphatase activity);GO:0004721(phosphoprotein phosphatase activity);GO:0004722(protein serine/threonine phosphatase activity);GO:0004725(protein tyrosine phosphatase activity);GO:0005515(protein binding);GO:0005737(cytoplasm);GO:0005829(cytosol);GO:0006470(protein dephosphorylation);GO:0006629(lipid metabolic process);GO:0006661(phosphatidylinositol biosyntheti…	00562(Inositol phosphate metabolism);04070(Phosphatidylinositol signaling system);04140(Autophagy - animal)	0.0028	1	61,	0	-1.08	0.0165959	1.03	Exon (ENST00000624945/ENSG00000279159, exon 1 of 1)	22	29883169	30030866	147698	1	up
chr22	37834594	37834684	91	ENSG00000100124	ENST00000215941	protein_coding	9650	ANKRD54	ankyrin repeat domain 54 [Source:HGNC Symbol;Acc:HGNC:25185]	GO:0005515(protein binding);GO:0005634(nucleus);GO:0005737(cytoplasm);GO:0006913(nucleocytoplasmic transport);GO:0019887(protein kinase regulator activity);GO:0030496(midbody);GO:0044877(protein-containing complex binding);GO:0045648(positive regulation of erythrocyte differentiation);GO:0045859(regulation of protein kinase activity);GO:1902531(regulation of intracellular signal transduction)	NA	0.001	1	91,	0	-1.03	0.0194984	2.17	Exon (ENST00000498417/ENSG00000100124, exon 1 of 5)	22	37830855	37844334	13480	2	up
chr22	41214196	41214435	240	ENSG00000100395	ENST00000481902	retained_intron	8914	L3MBTL2	L3MBTL histone methyl-lysine binding protein 2 [Source:HGNC Symbol;Acc:HGNC:18594]	GO:0003682(chromatin binding);GO:0005515(protein binding);GO:0005634(nucleus);GO:0005654(nucleoplasm);GO:0006325(chromatin organization);GO:0006355(regulation of transcription, DNA-templated);GO:0008270(zinc ion binding);GO:0035064(methylated histone binding);GO:0042393(histone binding);GO:0045892(negative regulation of transcription, DNA-templated);GO:0046872(metal ion binding);GO:0070317(negati…	NA	1e-11	1	240,	0	-3.38	2.5704e-05	1.07	Exon (ENST00000658453/ENSG00000235513, exon 2 of 3)	22	41205282	41227810	22529	1	up
chr22	41602467	41602676	210	ENSG00000100418	ENST00000468151	processed_transcript	0	DESI1	desumoylating isopeptidase 1 [Source:HGNC Symbol;Acc:HGNC:24577]	GO:0005515(protein binding);GO:0005634(nucleus);GO:0005737(cytoplasm);GO:0005829(cytosol);GO:0006508(proteolysis);GO:0006611(protein export from nucleus);GO:0008233(peptidase activity);GO:0016787(hydrolase activity);GO:0016926(protein desumoylation);GO:0032434(regulation of proteasomal ubiquitin-dependent protein catabolic process);GO:0032991(protein-containing complex);GO:0042802(identical prote…	NA	2e-19	1	210,	0	-5.01	3.80189e-07	1.11	Exon (ENST00000468151/ENSG00000100418, exon 1 of 2)	22	41600893	41602523	1631	2	up
chr22	41909793	41911252	1460	ENSG00000234965	ENST00000621082	protein_coding	3415	SHISA8	shisa family member 8 [Source:HGNC Symbol;Acc:HGNC:18351]	GO:0014069(postsynaptic density);GO:0016020(membrane);GO:0016021(integral component of membrane);GO:0032281(AMPA glutamate receptor complex);GO:0032591(dendritic spine membrane);GO:0045202(synapse);GO:0045211(postsynaptic membrane);GO:0048172(regulation of short-term neuronal synaptic plasticity);GO:2000311(regulation of AMPA receptor activity)	NA	4e-10	3	355,147,37,	0,615,1423	-1.19	0.011749	2.41	Exon (ENST00000621082/ENSG00000234965, exon 2 of 4)	22	41909554	41914667	5114	2	up
X	10015284	10015493	210	ENSG00000047644	ENST00000380861	protein_coding	30	WWC3	WWC family member 3 [Source:HGNC Symbol;Acc:HGNC:29237]	GO:0000122(negative regulation of transcription by RNA polymerase II);GO:0005829(cytosol);GO:0019900(kinase binding);GO:0035331(negative regulation of hippo signaling);GO:0046621(negative regulation of organ growth);GO:0060090(molecular adaptor activity)	NA	3.5e-10	1	210,	0	-1.09	0.0162181	5.39	5' UTR	23	10015254	10144474	129221	1	up
X	10141782	10141932	151	ENSG00000047644	ENST00000380861	protein_coding	126528	WWC3	WWC family member 3 [Source:HGNC Symbol;Acc:HGNC:29237]	GO:0000122(negative regulation of transcription by RNA polymerase II);GO:0005829(cytosol);GO:0019900(kinase binding);GO:0035331(negative regulation of hippo signaling);GO:0046621(negative regulation of organ growth);GO:0060090(molecular adaptor activity)	NA	2.5e-09	1	151,	0	-9.17	1.25893e-11	1.38	3' UTR	23	10015254	10144474	129221	1	up
X	102748844	102749173	330	ENSG00000198908	ENST00000483294	processed_transcript	28156	BHLHB9	basic helix-loop-helix family member b9 [Source:HGNC Symbol;Acc:HGNC:29353]	GO:0005515(protein binding);GO:0005634(nucleus);GO:0005654(nucleoplasm);GO:0005737(cytoplasm);GO:0005829(cytosol);GO:0007611(learning or memory);GO:0042803(protein homodimerization activity);GO:0043524(negative regulation of neuron apoptotic process);GO:0050769(positive regulation of neurogenesis);GO:0051965(positive regulation of synapse assembly);GO:0061003(positive regulation of dendritic spin…	NA	2.5e-10	1	330,	0	-2.21	0.00060256	2.2	5' UTR	23	102720688	102748881	28194	1	up
X	102721059	102746006	24948	ENSG00000198908	ENST00000447531	protein_coding	0	BHLHB9	basic helix-loop-helix family member b9 [Source:HGNC Symbol;Acc:HGNC:29353]	GO:0005515(protein binding);GO:0005634(nucleus);GO:0005654(nucleoplasm);GO:0005737(cytoplasm);GO:0005829(cytosol);GO:0007611(learning or memory);GO:0042803(protein homodimerization activity);GO:0043524(negative regulation of neuron apoptotic process);GO:0050769(positive regulation of neurogenesis);GO:0051965(positive regulation of synapse assembly);GO:0061003(positive regulation of dendritic spin…	NA	0.0032	2	33,28,	0,24920	-0.94	0.0263027	2.55	5' UTR	23	102745979	102752438	6460	1	up
X	102748833	102749192	360	ENSG00000198908	ENST00000483294	processed_transcript	28145	BHLHB9	basic helix-loop-helix family member b9 [Source:HGNC Symbol;Acc:HGNC:29353]	GO:0005515(protein binding);GO:0005634(nucleus);GO:0005654(nucleoplasm);GO:0005737(cytoplasm);GO:0005829(cytosol);GO:0007611(learning or memory);GO:0042803(protein homodimerization activity);GO:0043524(negative regulation of neuron apoptotic process);GO:0050769(positive regulation of neurogenesis);GO:0051965(positive regulation of synapse assembly);GO:0061003(positive regulation of dendritic spin…	NA	2.4e-10	1	360,	0	-2.18	0.000645654	1.97	5' UTR	23	102720688	102748881	28194	1	up
X	111688557	111688737	181	ENSG00000101901	ENST00000470704	retained_intron	0	ALG13	ALG13 UDP-N-acetylglucosaminyltransferase subunit [Source:HGNC Symbol;Acc:HGNC:30881]	GO:0003723(RNA binding);GO:0003824(catalytic activity);GO:0004577(N-acetylglucosaminyldiphosphodolichol N-acetylglucosaminyltransferase activity);GO:0005783(endoplasmic reticulum);GO:0005789(endoplasmic reticulum membrane);GO:0006488(dolichol-linked oligosaccharide biosynthetic process);GO:0006508(proteolysis);GO:0008152(metabolic process);GO:0008233(peptidase activity);GO:0008234(cysteine-type p…	00510(N-Glycan biosynthesis)	7.9e-20	1	181,	0	-5.71	6.45654e-08	1.04	3' UTR	23	111688727	111709029	20303	1	up
X	154563971	154564478	508	ENSG00000269335	ENST00000618670	protein_coding	21727	IKBKG	inhibitor of nuclear factor kappa B kinase regulatory subunit gamma [Source:HGNC Symbol;Acc:HGNC:5961]	GO:0000151(ubiquitin ligase complex);GO:0000187(activation of MAPK activity);GO:0000922(spindle pole);GO:0002223(stimulatory C-type lectin receptor signaling pathway);GO:0002479(antigen processing and presentation of exogenous peptide antigen via MHC class I, TAP-dependent);GO:0002756(MyD88-independent toll-like receptor signaling pathway);GO:0005515(protein binding);GO:0005622(intracellular);GO:…	01523(Antifolate resistance);04010(MAPK signaling pathway);04014(Ras signaling pathway);04062(Chemokine signaling pathway);04064(NF-kappa B signaling pathway);04151(PI3K-Akt signaling pathway);04210(Apoptosis);04380(Osteoclast differentiation);04620(Toll-like receptor signaling pathway);04621(NOD-like receptor signaling pathway);04622(RIG-I-like receptor signaling pathway);04623(Cytosolic DNA-sen…	7.9e-06	2	50,160,	0,348	-14.7	1.58489e-17	3.9	3' UTR	23	154542244	154565046	22803	1	up
X	17801836	17837576	35741	ENSG00000131831	ENST00000415486	protein_coding	23722	RAI2	retinoic acid induced 2 [Source:HGNC Symbol;Acc:HGNC:9835]	GO:0003674(molecular_function);GO:0005515(protein binding);GO:0005575(cellular_component);GO:0009792(embryo development ending in birth or egg hatching)	NA	7.9e-07	2	199,40,	0,35701	-1.2	0.0112202	2.62	5' UTR	23	17800049	17861298	61250	2	up
X	72128258	72128825	568	ENSG00000204131	ENST00000633930	protein_coding	217440	NHSL2	NHS like 2 [Source:HGNC Symbol;Acc:HGNC:33737]	GO:0005515(protein binding);GO:0030154(cell differentiation)	NA	1e-207	1	568,	0	-28.2	1.99526e-31	1.25	3' UTR	23	71910818	72153286	242469	1	up
X	110197531	110197620	90	ENSG00000101935	ENST00000262844	protein_coding	120465	AMMECR1	AMMECR nuclear protein 1 [Source:HGNC Symbol;Acc:HGNC:467]	GO:0005515(protein binding);GO:0005634(nucleus);GO:0005654(nucleoplasm);GO:0005739(mitochondrion);GO:0008150(biological_process)	NA	4.9e-06	1	90,	0	-1.01	0.020893	1.34	3' UTR	23	110194186	110318085	123900	2	up
X	136840961	136841469	509	ENSG00000232611	ENST00000435597	lncRNA	6328	AL683813	novel transcript	NA	NA	5e-13	1	509,	0	-3.03	6.60693e-05	2.28	Exon (ENST00000435597/ENSG00000232611, exon 2 of 2)	23	136840931	136847797	6867	2	up
chr11	72224797	72224976	180	ENSG00000165458	ENST00000540973	protein_coding	1096	INPPL1	inositol polyphosphate phosphatase like 1 [Source:HGNC Symbol;Acc:HGNC:6080]	GO:0001958(endochondral ossification);GO:0002376(immune system process);GO:0003779(actin binding);GO:0005515(protein binding);GO:0005634(nucleus);GO:0005737(cytoplasm);GO:0005794(Golgi apparatus);GO:0005829(cytosol);GO:0005856(cytoskeleton);GO:0005886(plasma membrane);GO:0006006(glucose metabolic process);GO:0006661(phosphatidylinositol biosynthetic process);GO:0006897(endocytosis);GO:0007015(act…	00562(Inositol phosphate metabolism);04070(Phosphatidylinositol signaling system);04662(B cell receptor signaling pathway);04666(Fc gamma R-mediated phagocytosis);04910(Insulin signaling pathway)	4.3e-08	1	180,	0	-0.836	0.0371535	1.02	5' UTR	11	72223701	72225051	1351	1	up
chr14	23521246	23521426	181	ENSG00000136367	ENST00000419474	protein_coding	30339	ZFHX2	zinc finger homeobox 2 [Source:HGNC Symbol;Acc:HGNC:20152]	GO:0000122(negative regulation of transcription by RNA polymerase II);GO:0000790(nuclear chromatin);GO:0000976(transcription regulatory region sequence-specific DNA binding);GO:0000978(RNA polymerase II cis-regulatory region sequence-specific DNA binding);GO:0000981(DNA-binding transcription factor activity, RNA polymerase II-specific);GO:0003676(nucleic acid binding);GO:0003677(DNA binding);GO:0…	NA	0.00046	1	181,	0	-0.829	0.0380189	1.82	3' UTR	14	23520857	23551765	30909	2	up
chr17	82250381	82250679	299	ENSG00000141526	ENST00000583025	protein_coding	13211	SLC16A3	solute carrier family 16 member 3 [Source:HGNC Symbol;Acc:HGNC:10924]	GO:0003723(RNA binding);GO:0005515(protein binding);GO:0005886(plasma membrane);GO:0005887(integral component of plasma membrane);GO:0006090(pyruvate metabolic process);GO:0008028(monocarboxylic acid transmembrane transporter activity);GO:0015129(lactate transmembrane transporter activity);GO:0015293(symporter activity);GO:0015718(monocarboxylic acid transport);GO:0016020(membrane);GO:0016021(int…	05230(Central carbon metabolism in cancer)	7.9e-60	1	299,	0	-3.5	1.86209e-05	1.05	Exon (ENST00000622924/ENSG00000280407, exon 1 of 2)	17	82237170	82261129	23960	1	up
ch+A2:U2386r1	630325	630534	210	ENSG00000225630	ENST00000457540	unprocessed_pseudogene	685	MTND2P28	MT-ND2 pseudogene 28 [Source:HGNC Symbol;Acc:HGNC:42129]	NA	NA	4e-11	1	210,	0	-1.38	0.00645654	-6.61	Exon (ENST00000457540/ENSG00000225630, exon 1 of 1)	1	629640	630683	1044	1	down
chr1	632142	632319	178	ENSG00000230021	ENST00000419394	processed_transcript	87875	AL669831	septin 14 (SEPT14) pseudogene	NA	NA	0.00012	1	178,	0	-1.84	0.00169824	-3.69	Exon (ENST00000414273/ENSG00000237973, exon 1 of 1)	1	586945	720194	133250	2	down
chr1	11501059	11501359	301	ENSG00000204624	ENST00000294484	protein_coding	21904	DISP3	dispatched RND transporter family member 3 [Source:HGNC Symbol;Acc:HGNC:29251]	GO:0003674(molecular_function);GO:0005634(nucleus);GO:0005737(cytoplasm);GO:0005783(endoplasmic reticulum);GO:0005789(endoplasmic reticulum membrane);GO:0006629(lipid metabolic process);GO:0007224(smoothened signaling pathway);GO:0008202(steroid metabolic process);GO:0008203(cholesterol metabolic process);GO:0016020(membrane);GO:0016021(integral component of membrane);GO:0030154(cell differentiat…	NA	1.6e-13	1	301,	0	-0.932	0.0269153	-2.94	Exon (ENST00000294484/ENSG00000204624, exon 2 of 21)	1	11479155	11537551	58397	1	down
chr1	18484690	18485468	779	ENSG00000179023	ENST00000400664	protein_coding	3708	KLHDC7A	kelch domain containing 7A [Source:HGNC Symbol;Acc:HGNC:26791]	GO:0005515(protein binding);GO:0016020(membrane);GO:0016021(integral component of membrane)	NA	7.9e-15	1	779,	0	-1.24	0.0102329	-1.99	3' UTR	1	18480982	18486126	5145	1	down
chr1	19911448	19911598	151	ENSG00000169914	ENST00000375120	protein_coding	29053	OTUD3	OTU deubiquitinase 3 [Source:HGNC Symbol;Acc:HGNC:29038]	GO:0004843(thiol-dependent ubiquitin-specific protease activity);GO:0005515(protein binding);GO:0005737(cytoplasm);GO:0005829(cytosol);GO:0006508(proteolysis);GO:0008233(peptidase activity);GO:0008234(cysteine-type peptidase activity);GO:0016579(protein deubiquitination);GO:0016787(hydrolase activity);GO:0035871(protein K11-linked deubiquitination);GO:0036459(thiol-dependent ubiquitinyl hydrolase…	NA	2e-08	1	151,	0	-1.06	0.0177828	-1.14	3' UTR	1	19882395	19912945	30551	1	down
chr1	20648639	20650437	1799	ENSG00000117242	ENST00000451424	lncRNA	1756	PINK1-AS	PINK1 antisense RNA [Source:HGNC Symbol;Acc:HGNC:38872]	NA	NA	0	2	593,4,	0,1795	-53.4	5.01187e-57	-1.19	Exon (ENST00000321556/ENSG00000158828, exon 7 of 8)	1	20642657	20652193	9537	2	down
chr1	21822230	21822559	330	ENSG00000142798	ENST00000374695	protein_coding	114751	HSPG2	heparan sulfate proteoglycan 2 [Source:HGNC Symbol;Acc:HGNC:5273]	GO:0001523(retinoid metabolic process);GO:0001525(angiogenesis);GO:0001540(amyloid-beta binding);GO:0005509(calcium ion binding);GO:0005515(protein binding);GO:0005576(extracellular region);GO:0005604(basement membrane);GO:0005615(extracellular space);GO:0005796(Golgi lumen);GO:0005886(plasma membrane);GO:0005925(focal adhesion);GO:0006024(glycosaminoglycan biosynthetic process);GO:0006027(glycos…	04512(ECM-receptor interaction);05161(Hepatitis B);05205(Proteoglycans in cancer)	6.3e-13	1	330,	0	-0.867	0.0338844	-1.64	3' UTR	1	21822244	21937310	115067	2	down
chr1	42609130	42609220	91	ENSG00000186409	ENST00000660938	nonsense_mediated_decay	145908	CCDC30	coiled-coil domain containing 30 [Source:HGNC Symbol;Acc:HGNC:26103]	NA	NA	0.0021	1	91,	0	-1.23	0.0102329	-3.95	Exon (ENST00000669471/ENSG00000186409, exon 1 of 5)	1	42463222	42654175	190954	1	down
chr1	58899049	58899318	270	ENSG00000232453	ENST00000669325	lncRNA	30848	LINC02777	long intergenic non-protein coding RNA 2777 [Source:HGNC Symbol;Acc:HGNC:54297]	NA	NA	7.1e-07	1	270,	0	-1.06	0.0177828	-3.09	Exon (ENST00000649834/ENSG00000234807, exon 3 of 3)	1	58882868	58930166	47299	2	down
chr1	58900512	58900870	359	ENSG00000232453	ENST00000669325	lncRNA	29296	LINC02777	long intergenic non-protein coding RNA 2777 [Source:HGNC Symbol;Acc:HGNC:54297]	NA	NA	0.00071	1	359,	0	-1.24	0.01	-2.58	Exon (ENST00000649834/ENSG00000234807, exon 3 of 3)	1	58882868	58930166	47299	2	down
chr1	65224814	65226185	1372	ENSG00000162433	ENST00000497030	processed_transcript	77265	AK4	adenylate kinase 4 [Source:HGNC Symbol;Acc:HGNC:363]	GO:0000166(nucleotide binding);GO:0001889(liver development);GO:0002082(regulation of oxidative phosphorylation);GO:0004017(adenylate kinase activity);GO:0004550(nucleoside diphosphate kinase activity);GO:0005515(protein binding);GO:0005524(ATP binding);GO:0005525(GTP binding);GO:0005737(cytoplasm);GO:0005739(mitochondrion);GO:0005759(mitochondrial matrix);GO:0006139(nucleobase-containing compoun…	00230(Purine metabolism);00730(Thiamine metabolism)	1.5e-07	2	57,123,	0,1249	-1.19	0.011749	-1.26	3' UTR	1	65147549	65226092	78544	1	down
chr1	109896992	109897172	181	ENSG00000261055	ENST00000565955	lncRNA	1019	AL450468	novel transcript	NA	NA	2.5e-05	1	181,	0	-1.03	0.0194984	-2.3	Exon (ENST00000565955/ENSG00000261055, exon 1 of 1)	1	109895973	109897861	1889	1	down
chr1	110338536	110338985	450	ENSG00000162775	ENST00000652747	protein_coding	30	RBM15	RNA binding motif protein 15 [Source:HGNC Symbol;Acc:HGNC:14959]	GO:0000381(regulation of alternative mRNA splicing, via spliceosome);GO:0000398(mRNA splicing, via spliceosome);GO:0001510(RNA methylation);GO:0001569(branching involved in blood vessel morphogenesis);GO:0003676(nucleic acid binding);GO:0003723(RNA binding);GO:0003729(mRNA binding);GO:0005515(protein binding);GO:0005634(nucleus);GO:0005635(nuclear envelope);GO:0005654(nucleoplasm);GO:0007221(posi…	NA	2e-20	1	450,	0	-1.15	0.0131826	-1.02	5' UTR	1	110338506	110346673	8168	1	down
chr1	115102254	115102658	405	ENSG00000233730	ENST00000448680	lncRNA	2582	LINC01765	long intergenic non-protein coding RNA 1765 [Source:HGNC Symbol;Acc:HGNC:52555]	NA	NA	4.8e-10	1	405,	0	-0.877	0.0323594	-1.55	Exon (ENST00000448680/ENSG00000233730, exon 2 of 2)	1	115099672	115102658	2987	1	down
chr1	178457737	178458456	720	ENSG00000075391	ENST00000367649	protein_coding	363633	RASAL2	RAS protein activator like 2 [Source:HGNC Symbol;Acc:HGNC:9874]	GO:0000165(MAPK cascade);GO:0005096(GTPase activator activity);GO:0005515(protein binding);GO:0005829(cytosol);GO:0007165(signal transduction);GO:0043087(regulation of GTPase activity);GO:0043547(positive regulation of GTPase activity)	04014(Ras signaling pathway)	1.3e-11	1	720,	0	-1.75	0.00218776	-1.45	Exon (ENST00000367649/ENSG00000075391, exon 14 of 18)	1	178094104	178478850	384747	1	down
chr1	201792444	201792594	151	ENSG00000134369	ENST00000367302	protein_coding	169517	NAV1	neuron navigator 1 [Source:HGNC Symbol;Acc:HGNC:15989]	GO:0001578(microtubule bundle formation);GO:0001764(neuron migration);GO:0005737(cytoplasm);GO:0005856(cytoskeleton);GO:0005874(microtubule);GO:0007275(multicellular organism development);GO:0007399(nervous system development);GO:0015630(microtubule cytoskeleton);GO:0022008(neurogenesis);GO:0030154(cell differentiation);GO:0043194(axon initial segment)	NA	0.0006	1	151,	0	-0.783	0.0446684	-2	3' UTR	1	201622927	201823344	200418	1	down
chr1	210681663	210681783	121	ENSG00000143473	ENST00000367007	protein_coding	452346	KCNH1	potassium voltage-gated channel subfamily H member 1 [Source:HGNC Symbol;Acc:HGNC:6250]	GO:0005216(ion channel activity);GO:0005244(voltage-gated ion channel activity);GO:0005249(voltage-gated potassium channel activity);GO:0005251(delayed rectifier potassium channel activity);GO:0005267(potassium channel activity);GO:0005515(protein binding);GO:0005516(calmodulin binding);GO:0005634(nucleus);GO:0005637(nuclear inner membrane);GO:0005768(endosome);GO:0005886(plasma membrane);GO:0005…	NA	0.0015	1	121,	0	-0.926	0.0275423	-2.65	3' UTR	1	210676823	211134129	457307	2	down
chr1	214641166	214641376	211	ENSG00000117724	ENST00000366955	protein_coding	37971	CENPF	centromere protein F [Source:HGNC Symbol;Acc:HGNC:1857]	GO:0000278(mitotic cell cycle);GO:0000775(chromosome, centromeric region);GO:0000776(kinetochore);GO:0000777(condensed chromosome kinetochore);GO:0000785(chromatin);GO:0000922(spindle pole);GO:0000940(condensed chromosome outer kinetochore);GO:0001822(kidney development);GO:0003682(chromatin binding);GO:0005515(protein binding);GO:0005634(nucleus);GO:0005635(nuclear envelope);GO:0005654(nucleopla…	NA	3e-06	1	211,	0	-1.19	0.011749	-3.3	Exon (ENST00000366955/ENSG00000117724, exon 12 of 20)	1	214603195	214664571	61377	1	down
chr1	222991587	222991974	388	ENSG00000154309	ENST00000674736	nonsense_mediated_decay	176558	DISP1	dispatched RND transporter family member 1 [Source:HGNC Symbol;Acc:HGNC:19711]	GO:0005515(protein binding);GO:0007225(patched ligand maturation);GO:0007275(multicellular organism development);GO:0007368(determination of left/right symmetry);GO:0009880(embryonic pattern specification);GO:0009953(dorsal/ventral pattern formation);GO:0015833(peptide transport);GO:0016020(membrane);GO:0016021(integral component of membrane);GO:0016323(basolateral plasma membrane);GO:0050708(reg…	NA	2.7e-06	2	61,120,	0,268	-1.22	0.0107152	-1.64	3' UTR	1	222815029	223005974	190946	1	down
chr1	17621	24752	7132	ENSG00000227232	ENST00000488147	unprocessed_pseudogene	4818	WASH7P	WASP family homolog 7, pseudogene [Source:HGNC Symbol;Acc:HGNC:38034]	NA	NA	7.8e-10	4	122,147,99,15,	0,294,647,7117	-7.43	8.51138e-10	-1.64	Exon (ENST00000488147/ENSG00000227232, exon 2 of 11)	1	14404	29570	15167	2	down
chr1	164407	164737	331	ENSG00000241860	ENST00000466557	lncRNA	9125	AL627309	novel transcript	NA	NA	2.2e-05	1	331,	0	-2.39	0.000363078	-5.61	Exon (ENST00000466557/ENSG00000241860, exon 6 of 8)	1	146386	173862	27477	2	down
chr1	2332292	2332592	301	ENSG00000116151	ENST00000378531	protein_coding	58962	MORN1	MORN repeat containing 1 [Source:HGNC Symbol;Acc:HGNC:25852]	NA	NA	9.5e-08	1	301,	0	-0.797	0.042658	-2.05	Exon (ENST00000606372/ENSG00000116151, exon 12 of 12)	1	2321253	2391554	70302	2	down
chr1	6104932	6105381	450	ENSG00000116254	ENST00000262450	protein_coding	74940	CHD5	chromodomain helicase DNA binding protein 5 [Source:HGNC Symbol;Acc:HGNC:16816]	GO:0000166(nucleotide binding);GO:0000792(heterochromatin);GO:0003677(DNA binding);GO:0003678(DNA helicase activity);GO:0004386(helicase activity);GO:0005524(ATP binding);GO:0005634(nucleus);GO:0005654(nucleoplasm);GO:0005829(cytosol);GO:0006325(chromatin organization);GO:0007283(spermatogenesis);GO:0007399(nervous system development);GO:0008285(negative regulation of cell population proliferatio…	NA	2.4e-07	1	450,	0	-0.763	0.047863	-2.96	3' UTR	1	6101787	6180321	78535	2	down
chr1	11501036	11501357	322	ENSG00000204624	ENST00000294484	protein_coding	21881	DISP3	dispatched RND transporter family member 3 [Source:HGNC Symbol;Acc:HGNC:29251]	GO:0003674(molecular_function);GO:0005634(nucleus);GO:0005737(cytoplasm);GO:0005783(endoplasmic reticulum);GO:0005789(endoplasmic reticulum membrane);GO:0006629(lipid metabolic process);GO:0007224(smoothened signaling pathway);GO:0008202(steroid metabolic process);GO:0008203(cholesterol metabolic process);GO:0016020(membrane);GO:0016021(integral component of membrane);GO:0030154(cell differentiat…	NA	5e-13	1	322,	0	-1.26	0.00933254	-3.28	Exon (ENST00000294484/ENSG00000204624, exon 2 of 21)	1	11479155	11537551	58397	1	down
chr1	16231692	16232226	535	ENSG00000132881	ENST00000375599	protein_coding	4957	CPLANE2	ciliogenesis and planar polarity effector 2 [Source:HGNC Symbol;Acc:HGNC:28127]	GO:0000166(nucleotide binding);GO:0003924(GTPase activity);GO:0005515(protein binding);GO:0005525(GTP binding);GO:0005654(nucleoplasm);GO:0005737(cytoplasm);GO:0005856(cytoskeleton);GO:0005929(cilium);GO:0006887(exocytosis);GO:0015031(protein transport);GO:0017157(regulation of exocytosis);GO:0030030(cell projection organization);GO:0031338(regulation of vesicle fusion);GO:0034613(cellular protei…	NA	1e-149	1	535,	0	-2.97	7.58578e-05	-1.01	3' UTR	1	16231692	16237183	5492	2	down
chr1	19151477	19151627	151	ENSG00000127481	ENST00000375254	protein_coding	58639	UBR4	ubiquitin protein ligase E3 component n-recognin 4 [Source:HGNC Symbol;Acc:HGNC:30313]	GO:0004842(ubiquitin-protein transferase activity);GO:0005515(protein binding);GO:0005516(calmodulin binding);GO:0005634(nucleus);GO:0005654(nucleoplasm);GO:0005737(cytoplasm);GO:0005813(centrosome);GO:0005829(cytosol);GO:0005856(cytoskeleton);GO:0005886(plasma membrane);GO:0006511(ubiquitin-dependent protein catabolic process);GO:0008270(zinc ion binding);GO:0016020(membrane);GO:0016021(integral…	05165(Human papillomavirus infection);05203(Viral carcinogenesis)	4e-13	1	151,	0	-1.26	0.00954993	-1.09	Exon (ENST00000419533/ENSG00000127481, exon 30 of 30)	1	19074510	19210266	135757	2	down
chr1	21822244	21822544	301	ENSG00000142798	ENST00000374695	protein_coding	114766	HSPG2	heparan sulfate proteoglycan 2 [Source:HGNC Symbol;Acc:HGNC:5273]	GO:0001523(retinoid metabolic process);GO:0001525(angiogenesis);GO:0001540(amyloid-beta binding);GO:0005509(calcium ion binding);GO:0005515(protein binding);GO:0005576(extracellular region);GO:0005604(basement membrane);GO:0005615(extracellular space);GO:0005796(Golgi lumen);GO:0005886(plasma membrane);GO:0005925(focal adhesion);GO:0006024(glycosaminoglycan biosynthetic process);GO:0006027(glycos…	04512(ECM-receptor interaction);05161(Hepatitis B);05205(Proteoglycans in cancer)	7.9e-14	1	301,	0	-1.26	0.00954993	-2.36	3' UTR	1	21822244	21937310	115067	2	down
chr1	28589533	28589712	180	ENSG00000120656	ENST00000471683	processed_transcript	28318	TAF12	TATA-box binding protein associated factor 12 [Source:HGNC Symbol;Acc:HGNC:11545]	GO:0000124(SAGA complex);GO:0003677(DNA binding);GO:0003713(transcription coactivator activity);GO:0004402(histone acetyltransferase activity);GO:0005515(protein binding);GO:0005634(nucleus);GO:0005654(nucleoplasm);GO:0005669(transcription factor TFIID complex);GO:0006352(DNA-templated transcription, initiation);GO:0006366(transcription by RNA polymerase II);GO:0006367(transcription initiation fr…	03022(Basal transcription factors)	0.00038	1	180,	0	-0.792	0.0436516	-2.51	Exon (ENST00000471683/ENSG00000120656, exon 5 of 5)	1	28589323	28618030	28708	2	down
chr1	45457758	45490857	33100	ENSG00000070759	ENST00000372084	protein_coding	0	TESK2	testis associated actin remodelling kinase 2 [Source:HGNC Symbol;Acc:HGNC:11732]	GO:0000166(nucleotide binding);GO:0004672(protein kinase activity);GO:0004674(protein serine/threonine kinase activity);GO:0004712(protein serine/threonine/tyrosine kinase activity);GO:0004713(protein tyrosine kinase activity);GO:0005515(protein binding);GO:0005524(ATP binding);GO:0005634(nucleus);GO:0005654(nucleoplasm);GO:0005737(cytoplasm);GO:0006468(protein phosphorylation);GO:0007283(spermat…	NA	6.5e-08	2	114,6,	0,33094	-1.24	0.0102329	-1.07	5' UTR	1	45343883	45457799	113917	2	down
chr1	53069938	53085269	15332	ENSG00000174348	ENST00000471210	processed_transcript	0	PODN	podocan [Source:HGNC Symbol;Acc:HGNC:23174]	GO:0005515(protein binding);GO:0005518(collagen binding);GO:0005576(extracellular region);GO:0005615(extracellular space);GO:0005737(cytoplasm);GO:0008285(negative regulation of cell population proliferation);GO:0030021(extracellular matrix structural constituent conferring compression resistance);GO:0030336(negative regulation of cell migration);GO:0062023(collagen-containing extracellular matri…	NA	2.8e-09	2	99,135,	0,15197	-0.793	0.042658	-1.19	3' UTR	1	53070909	53073754	2846	1	down
chr1	54609241	54610489	1249	ENSG00000162390	ENST00000481208	processed_transcript	66984	ACOT11	acyl-CoA thioesterase 11 [Source:HGNC Symbol;Acc:HGNC:18156]	GO:0000062(fatty-acyl-CoA binding);GO:0005737(cytoplasm);GO:0005739(mitochondrion);GO:0005759(mitochondrial matrix);GO:0005829(cytosol);GO:0006629(lipid metabolic process);GO:0006631(fatty acid metabolic process);GO:0006637(acyl-CoA metabolic process);GO:0008289(lipid binding);GO:0009266(response to temperature stimulus);GO:0009409(response to cold);GO:0016290(palmitoyl-CoA hydrolase activity);GO…	NA	2.5e-15	2	701,78,	0,1171	-1.9	0.00141254	-1.45	3' UTR	1	54542257	54610124	67868	1	down
chr1	89481372	89481731	360	ENSG00000286548	ENST00000671515	lncRNA	43741	AL596214	novel transcript, antisense to LRRC8B	NA	NA	1e-10	1	360,	0	-1.1	0.0154882	-3.55	Exon (ENST00000671515/ENSG00000286548, exon 2 of 6)	1	89427533	89525472	97940	2	down
chr1	119533954	119534189	236	ENSG00000226443	ENST00000433816	processed_pseudogene	557	GAPDHP32	glyceraldehyde 3 phosphate dehydrogenase pseudogene 32 [Source:HGNC Symbol;Acc:HGNC:37784]	NA	NA	0.00015	1	236,	0	-1.23	0.0102329	-2.19	Exon (ENST00000433816/ENSG00000226443, exon 1 of 1)	1	119533749	119534746	998	2	down
chr1	143903638	143903758	121	ENSG00000234571	ENST00000609585	processed_transcript	892	H2BP2	H2B histone pseudogene 2 [Source:HGNC Symbol;Acc:HGNC:20654]	NA	NA	0.002	1	121,	0	-1.43	0.00562341	-2.85	3' UTR	1	143875171	143904650	29480	2	down
chr1	148679659	148679749	91	ENSG00000270629	ENST00000606877	protein_coding	0	NBPF14	NBPF member 14 [Source:HGNC Symbol;Acc:HGNC:25232]	NA	NA	0.0054	1	91,	0	-0.837	0.0371535	-2.91	5' UTR	1	148593645	148679742	86098	2	down
chr1	151131745	151131895	151	ENSG00000143434	ENST00000368912	protein_coding	14562	SEMA6C	semaphorin 6C [Source:HGNC Symbol;Acc:HGNC:10740]	GO:0001755(neural crest cell migration);GO:0005515(protein binding);GO:0005615(extracellular space);GO:0005886(plasma membrane);GO:0005887(integral component of plasma membrane);GO:0007275(multicellular organism development);GO:0007399(nervous system development);GO:0007411(axon guidance);GO:0016020(membrane);GO:0016021(integral component of membrane);GO:0030154(cell differentiation);GO:0030215(s…	04360(Axon guidance)	0.00033	1	151,	0	-1.42	0.00588844	-2.63	3' UTR	1	151131685	151146457	14773	2	down
chr1	156411990	156412079	90	ENSG00000125462	ENST00000608007	processed_transcript	5360	C1orf61	chromosome 1 open reading frame 61 [Source:HGNC Symbol;Acc:HGNC:30780]	GO:0003674(molecular_function);GO:0005634(nucleus);GO:0045944(positive regulation of transcription by RNA polymerase II)	NA	0.00028	1	90,	0	-0.812	0.040738	-3.58	Exon (ENST00000476966/ENSG00000125462, exon 4 of 4)	1	156404250	156417439	13190	2	down
chr1	173824213	173824302	90	ENSG00000120334	ENST00000356198	protein_coding	20	CENPL	centromere protein L [Source:HGNC Symbol;Acc:HGNC:17879]	GO:0000775(chromosome, centromeric region);GO:0005515(protein binding);GO:0005634(nucleus);GO:0005654(nucleoplasm);GO:0005694(chromosome);GO:0005829(cytosol);GO:0034080(CENP-A containing nucleosome assembly)	NA	0.00043	1	90,	0	-2.29	0.000489779	-3.34	5' UTR	1	173799550	173824322	24773	2	down
chr2	11640392	11640781	390	ENSG00000196208	ENST00000381486	protein_coding	106347	GREB1	growth regulating estrogen receptor binding 1 [Source:HGNC Symbol;Acc:HGNC:24885]	GO:0005654(nucleoplasm);GO:0016020(membrane);GO:0016021(integral component of membrane);GO:0070062(extracellular exosome)	NA	1.5e-08	1	390,	0	-0.798	0.042658	-2.51	3' UTR	2	11534045	11642788	108744	1	down
chr2	71079628	71079778	151	ENSG00000124357	ENST00000418807	protein_coding	11040	NAGK	N-acetylglucosamine kinase [Source:HGNC Symbol;Acc:HGNC:17174]	GO:0000166(nucleotide binding);GO:0005515(protein binding);GO:0005524(ATP binding);GO:0005829(cytosol);GO:0006044(N-acetylglucosamine metabolic process);GO:0006048(UDP-N-acetylglucosamine biosynthetic process);GO:0006051(N-acetylmannosamine metabolic process);GO:0016301(kinase activity);GO:0016310(phosphorylation);GO:0016740(transferase activity);GO:0019262(N-acetylneuraminate catabolic process);…	00520(Amino sugar and nucleotide sugar metabolism)	0.00059	1	151,	0	-1.43	0.00562341	-2.37	3' UTR	2	71068588	71079805	11218	1	down
chr2	88806074	88806134	61	ENSG00000230006	ENST00000622311	processed_transcript	40206	ANKRD36BP2	ankyrin repeat domain 36B pseudogene 2 [Source:HGNC Symbol;Acc:HGNC:33607]	NA	NA	0.00045	1	61,	0	-0.873	0.0331131	-1.94	Exon (ENST00000622311/ENSG00000230006, exon 15 of 15)	2	88765868	88806612	40745	1	down
chr2	99154985	99155157	173	ENSG00000144182	ENST00000434566	protein_coding	0	LIPT1	lipoyltransferase 1 [Source:HGNC Symbol;Acc:HGNC:29569]	GO:0005739(mitochondrion);GO:0005759(mitochondrial matrix);GO:0006464(cellular protein modification process);GO:0006629(lipid metabolic process);GO:0009249(protein lipoylation);GO:0016740(transferase activity);GO:0016746(transferase activity, transferring acyl groups);GO:0034641(cellular nitrogen compound metabolic process)	00785(Lipoic acid metabolism)	1.8e-09	2	67,84,	0,89	-0.873	0.0331131	-1.07	5' UTR	2	99154985	99162711	7727	1	down
chr2	127892263	127892732	470	ENSG00000286873	ENST00000659745	lncRNA	3434	AC012306	novel transcript	NA	NA	5e-27	1	470,	0	-1.32	0.00794328	-1.23	Exon (ENST00000659745/ENSG00000286873, exon 2 of 2)	2	127888829	127892732	3904	1	down
chr2	131697655	131697744	90	ENSG00000287151	ENST00000652878	lncRNA	49665	C2orf27A	chromosome 2 open reading frame 27A [Source:NCBI gene (formerly Entrezgene);Acc:29798]	NA	NA	0.0017	1	90,	0	-1.02	0.0204174	-2.42	Exon (ENST00000666411/ENSG00000287151, exon 6 of 6)	2	131647990	131723045	75056	1	down
chr2	206926366	206926546	181	ENSG00000229321	ENST00000658889	lncRNA	128041	AC008269	novel transcript	NA	NA	3e-06	1	181,	0	-0.781	0.0446684	-2.78	Exon (ENST00000658889/ENSG00000229321, exon 5 of 5)	2	206798325	206926876	128552	1	down
chr2	218316810	218318142	1333	ENSG00000127838	ENST00000273077	protein_coding	46291	PNKD	PNKD metallo-beta-lactamase domain containing [Source:HGNC Symbol;Acc:HGNC:9153]	GO:0004416(hydroxyacylglutathione hydrolase activity);GO:0005515(protein binding);GO:0005634(nucleus);GO:0005737(cytoplasm);GO:0005739(mitochondrion);GO:0016020(membrane);GO:0016787(hydrolase activity);GO:0019243(methylglyoxal catabolic process to D-lactate via S-lactoyl-glutathione);GO:0032225(regulation of synaptic transmission, dopaminergic);GO:0042053(regulation of dopamine metabolic process)…	NA	3e-06	2	74,226,	0,1107	-0.803	0.0416869	-1.06	Exon (ENST00000472650/ENSG00000127838, exon 2 of 2)	2	218270519	218346793	76275	1	down
chr2	6728236	6729305	1070	ENSG00000205837	ENST00000412528	lncRNA	2017	LINC00487	long intergenic non-protein coding RNA 487 [Source:HGNC Symbol;Acc:HGNC:42947]	NA	NA	2.8e-05	2	12,138,	0,932	-0.882	0.0316228	-3.25	Exon (ENST00000412528/ENSG00000205837, exon 4 of 4)	2	6728177	6731322	3146	2	down
chr2	8667861	8668579	719	ENSG00000235092	ENST00000412712	lncRNA	9755	ID2-AS1	ID2 antisense RNA 1 [Source:HGNC Symbol;Acc:HGNC:51103]	NA	NA	4.7e-10	1	719,	0	-1.72	0.00239883	-1.01	Exon (ENST00000665989/ENSG00000235092, exon 4 of 4)	2	8666636	8678334	11699	2	down
chr2	74414206	74414445	240	ENSG00000159239	ENST00000517883	nonsense_mediated_decay	7217	AC005041	novel protein	NA	NA	9.3e-07	1	240,	0	-1.19	0.011749	-1.35	3' UTR	2	74393836	74421662	27827	2	down
chr2	112388057	112388687	631	ENSG00000169629	ENST00000302558	protein_coding	44958	RGPD8	RANBP2 like and GRIP domain containing 8 [Source:HGNC Symbol;Acc:HGNC:9849]	GO:0005096(GTPase activator activity);GO:0005515(protein binding);GO:0005634(nucleus);GO:0005643(nuclear pore);GO:0005737(cytoplasm);GO:0006607(NLS-bearing protein import into nucleus);GO:0008150(biological_process);GO:0008536(Ran GTPase binding);GO:0043547(positive regulation of GTPase activity);GO:0046907(intracellular transport)	NA	4e-16	1	631,	0	-5.22	2.18776e-07	-1.3	Exon (ENST00000302558/ENSG00000169629, exon 20 of 23)	2	112368369	112433645	65277	2	down
chr2	177264570	177264749	180	ENSG00000116044	ENST00000397062	protein_coding	0	NFE2L2	nuclear factor, erythroid 2 like 2 [Source:HGNC Symbol;Acc:HGNC:7782]	GO:0000785(chromatin);GO:0000790(nuclear chromatin);GO:0000976(transcription regulatory region sequence-specific DNA binding);GO:0000978(RNA polymerase II cis-regulatory region sequence-specific DNA binding);GO:0000981(DNA-binding transcription factor activity, RNA polymerase II-specific);GO:0001102(RNA polymerase II activating transcription factor binding);GO:0001221(transcription cofactor bindi…	04141(Protein processing in endoplasmic reticulum);05200(Pathways in cancer);05225(Hepatocellular carcinoma);05418(Fluid shear stress and atherosclerosis)	5e-11	1	180,	0	-1.35	0.00707946	-1.18	5' UTR	2	177230308	177264727	34420	2	down
chr3	49653566	49654135	570	ENSG00000164061	ENST00000296452	protein_coding	99089	BSN	bassoon presynaptic cytomatrix protein [Source:HGNC Symbol;Acc:HGNC:1117]	GO:0005634(nucleus);GO:0005737(cytoplasm);GO:0005856(cytoskeleton);GO:0007268(chemical synaptic transmission);GO:0007416(synapse assembly);GO:0008021(synaptic vesicle);GO:0009986(cell surface);GO:0014069(postsynaptic density);GO:0016020(membrane);GO:0030054(cell junction);GO:0030424(axon);GO:0030425(dendrite);GO:0030672(synaptic vesicle membrane);GO:0031410(cytoplasmic vesicle);GO:0035418(protein…	NA	6.2e-08	1	570,	0	-0.967	0.0239883	-3.2	Exon (ENST00000296452/ENSG00000164061, exon 5 of 12)	3	49554477	49671549	117073	1	down
chr3	49660739	49661098	360	ENSG00000164061	ENST00000296452	protein_coding	106262	BSN	bassoon presynaptic cytomatrix protein [Source:HGNC Symbol;Acc:HGNC:1117]	GO:0005634(nucleus);GO:0005737(cytoplasm);GO:0005856(cytoskeleton);GO:0007268(chemical synaptic transmission);GO:0007416(synapse assembly);GO:0008021(synaptic vesicle);GO:0009986(cell surface);GO:0014069(postsynaptic density);GO:0016020(membrane);GO:0030054(cell junction);GO:0030424(axon);GO:0030425(dendrite);GO:0030672(synaptic vesicle membrane);GO:0031410(cytoplasmic vesicle);GO:0035418(protein…	NA	1.5e-07	1	360,	0	-0.989	0.0223872	-2.88	Exon (ENST00000296452/ENSG00000164061, exon 6 of 12)	3	49554477	49671549	117073	1	down
chr3	87227271	87227391	121	ENSG00000083937	ENST00000471660	protein_coding	0	CHMP2B	charged multivesicular body protein 2B [Source:HGNC Symbol;Acc:HGNC:24537]	GO:0000815(ESCRT III complex);GO:0005515(protein binding);GO:0005622(intracellular);GO:0005737(cytoplasm);GO:0005764(lysosome);GO:0005768(endosome);GO:0005770(late endosome);GO:0005771(multivesicular body);GO:0005829(cytosol);GO:0005886(plasma membrane);GO:0006914(autophagy);GO:0006997(nucleus organization);GO:0007032(endosome organization);GO:0007034(vacuolar transport);GO:0007080(mitotic metaph…	04144(Endocytosis);04217(Necroptosis)	0.00023	1	121,	0	-0.888	0.0316228	-1.09	5' UTR	3	87227271	87255548	28278	1	down
chr3	130150472	130153668	3197	ENSG00000249846	ENST00000665912	lncRNA	38803	LINC02021	long intergenic non-protein coding RNA 2021 [Source:HGNC Symbol;Acc:HGNC:52856]	NA	NA	7.9e-14	2	13,345,	0,2852	-1.26	0.00954993	-3.34	Exon (ENST00000665912/ENSG00000249846, exon 2 of 4)	3	130111669	130156175	44507	1	down
chr3	141780554	141807687	27134	ENSG00000114124	ENST00000264952	protein_coding	2406	GRK7	G protein-coupled receptor kinase 7 [Source:HGNC Symbol;Acc:HGNC:17031]	GO:0000166(nucleotide binding);GO:0004672(protein kinase activity);GO:0004674(protein serine/threonine kinase activity);GO:0004703(G protein-coupled receptor kinase activity);GO:0005524(ATP binding);GO:0006468(protein phosphorylation);GO:0007165(signal transduction);GO:0007601(visual perception);GO:0016020(membrane);GO:0016301(kinase activity);GO:0016310(phosphorylation);GO:0016740(transferase ac…	04062(Chemokine signaling pathway);04144(Endocytosis);04744(Phototransduction)	3e-06	2	258,43,	0,27091	-1.19	0.011749	-3.42	3' UTR	3	141778148	141818490	40343	1	down
chr3	179394548	179394727	180	ENSG00000171109	ENST00000471841	protein_coding	46839	MFN1	mitofusin 1 [Source:HGNC Symbol;Acc:HGNC:18262]	GO:0000166(nucleotide binding);GO:0003924(GTPase activity);GO:0005515(protein binding);GO:0005525(GTP binding);GO:0005737(cytoplasm);GO:0005739(mitochondrion);GO:0005741(mitochondrial outer membrane);GO:0008053(mitochondrial fusion);GO:0010918(positive regulation of mitochondrial membrane potential);GO:0016020(membrane);GO:0016021(integral component of membrane);GO:0016236(macroautophagy);GO:0016…	04137(Mitophagy - animal);04621(NOD-like receptor signaling pathway)	1e-05	1	180,	0	-0.919	0.0281838	-1.22	3' UTR	3	179347709	179394936	47228	1	down
chr3	184561785	184561965	181	ENSG00000182580	ENST00000330394	protein_coding	0	EPHB3	EPH receptor B3 [Source:HGNC Symbol;Acc:HGNC:3394]	GO:0000166(nucleotide binding);GO:0001525(angiogenesis);GO:0001655(urogenital system development);GO:0004672(protein kinase activity);GO:0004713(protein tyrosine kinase activity);GO:0004714(transmembrane receptor protein tyrosine kinase activity);GO:0005003(ephrin receptor activity);GO:0005005(transmembrane-ephrin receptor activity);GO:0005515(protein binding);GO:0005524(ATP binding);GO:0005576(e…	04360(Axon guidance)	3.6e-06	1	181,	0	-0.76	0.0489779	-2.94	5' UTR	3	184561785	184582408	20624	1	down
chr3	33096936	33097146	211	ENSG00000170266	ENST00000307363	protein_coding	0	GLB1	galactosidase beta 1 [Source:HGNC Symbol;Acc:HGNC:4298]	GO:0004553(hydrolase activity, hydrolyzing O-glycosyl compounds);GO:0004565(beta-galactosidase activity);GO:0005515(protein binding);GO:0005576(extracellular region);GO:0005615(extracellular space);GO:0005737(cytoplasm);GO:0005764(lysosome);GO:0005773(vacuole);GO:0005794(Golgi apparatus);GO:0005975(carbohydrate metabolic process);GO:0006027(glycosaminoglycan catabolic process);GO:0006687(glycosph…	00052(Galactose metabolism);00511(Other glycan degradation);00531(Glycosaminoglycan degradation);00600(Sphingolipid metabolism);00604(Glycosphingolipid biosynthesis - ganglio series);04142(Lysosome)	2.7e-09	1	211,	0	-0.91	0.0288403	-2.24	5' UTR	3	32996617	33097146	100530	2	down
chr3	33797179	33797478	300	ENSG00000271643	ENST00000604982	lncRNA	1061	AC112220	novel transcript	NA	NA	1.3e-16	1	300,	0	-0.783	0.0446684	-2.96	Exon (ENST00000604982/ENSG00000271643, exon 2 of 2)	3	33793644	33798539	4896	2	down
chr3	48637962	48638142	181	ENSG00000008300	ENST00000164024	protein_coding	24744	CELSR3	cadherin EGF LAG seven-pass G-type receptor 3 [Source:HGNC Symbol;Acc:HGNC:3230]	GO:0001764(neuron migration);GO:0001932(regulation of protein phosphorylation);GO:0004888(transmembrane signaling receptor activity);GO:0004930(G protein-coupled receptor activity);GO:0005509(calcium ion binding);GO:0005515(protein binding);GO:0005886(plasma membrane);GO:0007155(cell adhesion);GO:0007156(homophilic cell adhesion via plasma membrane adhesion molecules);GO:0007165(signal transducti…	NA	2.4e-06	1	181,	0	-0.824	0.0389045	-1.49	3' UTR	3	48636463	48662886	26424	2	down
chr3	48656792	48657061	270	ENSG00000008300	ENST00000164024	protein_coding	5825	CELSR3	cadherin EGF LAG seven-pass G-type receptor 3 [Source:HGNC Symbol;Acc:HGNC:3230]	GO:0001764(neuron migration);GO:0001932(regulation of protein phosphorylation);GO:0004888(transmembrane signaling receptor activity);GO:0004930(G protein-coupled receptor activity);GO:0005509(calcium ion binding);GO:0005515(protein binding);GO:0005886(plasma membrane);GO:0007155(cell adhesion);GO:0007156(homophilic cell adhesion via plasma membrane adhesion molecules);GO:0007165(signal transducti…	NA	9.3e-05	1	270,	0	-1.38	0.00645654	-1.66	Exon (ENST00000164024/ENSG00000008300, exon 2 of 35)	3	48636463	48662886	26424	2	down
chr3	56683117	56683237	121	ENSG00000163946	ENST00000355628	protein_coding	0	TASOR	transcription activation suppressor [Source:HGNC Symbol;Acc:HGNC:30314]	GO:0000792(heterochromatin);GO:0001701(in utero embryonic development);GO:0003682(chromatin binding);GO:0003723(RNA binding);GO:0005515(protein binding);GO:0005634(nucleus);GO:0005654(nucleoplasm);GO:0005694(chromosome);GO:0045814(negative regulation of gene expression, epigenetic);GO:0045869(negative regulation of single stranded viral RNA replication via double stranded DNA intermediate);GO:009…	NA	7.8e-05	1	121,	0	-1.24	0.00977237	-2.7	5' UTR	3	56622859	56683237	60379	2	down
chr3	125083622	125083950	329	ENSG00000221955	ENST00000430155	protein_coding	36904	SLC12A8	solute carrier family 12 member 8 [Source:HGNC Symbol;Acc:HGNC:15595]	GO:0005515(protein binding);GO:0006811(ion transport);GO:0006813(potassium ion transport);GO:0006884(cell volume homeostasis);GO:0015293(symporter activity);GO:0015379(potassium:chloride symporter activity);GO:0016020(membrane);GO:0016021(integral component of membrane);GO:0055064(chloride ion homeostasis);GO:0055075(potassium ion homeostasis);GO:0055085(transmembrane transport);GO:1902476(chlori…	NA	2.1e-07	1	329,	0	-2.03	0.000977237	-3.88	3' UTR	3	125082636	125120854	38219	2	down
chr3	133825793	133826063	271	ENSG00000154917	ENST00000285208	protein_coding	69819	RAB6B	RAB6B, member RAS oncogene family [Source:HGNC Symbol;Acc:HGNC:14902]	GO:0000139(Golgi membrane);GO:0000166(nucleotide binding);GO:0003924(GTPase activity);GO:0005515(protein binding);GO:0005525(GTP binding);GO:0005793(endoplasmic reticulum-Golgi intermediate compartment);GO:0005794(Golgi apparatus);GO:0005829(cytosol);GO:0006886(intracellular protein transport);GO:0006890(retrograde vesicle-mediated transport, Golgi to endoplasmic reticulum);GO:0006891(intra-Golgi…	NA	1.3e-20	1	271,	0	-11.3	6.30957e-14	-1.76	3' UTR	3	133824235	133895882	71648	2	down
chr3	153386279	153386489	211	ENSG00000238755	ENST00000492569	lncRNA	879	LINC02006	long intergenic non-protein coding RNA 2006 [Source:HGNC Symbol;Acc:HGNC:52842]	NA	NA	8.1e-06	1	211,	0	-0.766	0.047863	-2.1	Exon (ENST00000492569/ENSG00000238755, exon 1 of 2)	3	153384934	153387368	2435	2	down
chr3	172603529	172603887	359	ENSG00000224426	ENST00000451221	processed_pseudogene	119	SLC31A1P1	solute carrier family 31 member 1 pseudogene 1 [Source:HGNC Symbol;Acc:HGNC:17124]	NA	NA	7.9e-09	1	359,	0	-1.48	0.00489779	-2.81	Exon (ENST00000451221/ENSG00000224426, exon 1 of 1)	3	172603440	172604006	567	2	down
chr3	186546583	186546702	120	ENSG00000213139	ENST00000392499	protein_coding	0	CRYGS	crystallin gamma S [Source:HGNC Symbol;Acc:HGNC:2417]	GO:0002009(morphogenesis of an epithelium);GO:0002088(lens development in camera-type eye);GO:0005212(structural constituent of eye lens);GO:0005515(protein binding);GO:0007601(visual perception)	NA	2.7e-06	1	120,	0	-1.47	0.00501187	-1.57	5' UTR	3	186538441	186546702	8262	2	down
chr4	3476359	3484658	8300	ENSG00000175920	ENST00000515886	protein_coding	0	DOK7	docking protein 7 [Source:HGNC Symbol;Acc:HGNC:26594]	GO:0005515(protein binding);GO:0005654(nucleoplasm);GO:0005739(mitochondrion);GO:0005886(plasma membrane);GO:0007528(neuromuscular junction development);GO:0008289(lipid binding);GO:0016020(membrane);GO:0019901(protein kinase binding);GO:0030054(cell junction);GO:0045202(synapse);GO:0061098(positive regulation of protein tyrosine kinase activity)	NA	4e-12	2	185,115,	0,8185	-0.97	0.0239883	-3.55	5' UTR	4	3484544	3494481	9938	1	down
chr4	52712672	52712822	151	ENSG00000264585	ENST00000578365	miRNA	0	MIR4449	microRNA 4449 [Source:HGNC Symbol;Acc:HGNC:41864]	NA	NA	0.00039	1	151,	0	-1.33	0.00758578	-1.4	Exon (ENST00000425653/ENSG00000226950, exon 1 of 2)	4	52712682	52712747	66	1	down
chr4	150256513	150256603	91	ENSG00000170390	ENST00000296550	protein_coding	178068	DCLK2	doublecortin like kinase 2 [Source:HGNC Symbol;Acc:HGNC:19002]	GO:0000166(nucleotide binding);GO:0000226(microtubule cytoskeleton organization);GO:0004672(protein kinase activity);GO:0004674(protein serine/threonine kinase activity);GO:0005515(protein binding);GO:0005524(ATP binding);GO:0005737(cytoplasm);GO:0005856(cytoskeleton);GO:0005874(microtubule);GO:0006468(protein phosphorylation);GO:0016301(kinase activity);GO:0016310(phosphorylation);GO:0016740(tra…	NA	0.00058	1	91,	0	-0.804	0.0416869	-1.99	3' UTR	4	150078445	150257438	178994	1	down
chr4	185209586	185209766	181	ENSG00000109762	ENST00000618785	protein_coding	5349	SNX25	sorting nexin 25 [Source:HGNC Symbol;Acc:HGNC:21883]	GO:0003674(molecular_function);GO:0005768(endosome);GO:0010008(endosome membrane);GO:0015031(protein transport);GO:0016020(membrane);GO:0016021(integral component of membrane);GO:0030512(negative regulation of transforming growth factor beta receptor signaling pathway);GO:0032801(receptor catabolic process);GO:0034713(type I transforming growth factor beta receptor binding);GO:0035091(phosphatidy…	NA	1.7e-06	1	181,	0	-1.44	0.00537032	-3.66	5' UTR	4	185204237	185363964	159728	1	down
chr4	25159538	25159658	121	ENSG00000109618	ENST00000382103	protein_coding	791	SEPSECS	Sep (O-phosphoserine) tRNA:Sec (selenocysteine) tRNA synthase [Source:HGNC Symbol;Acc:HGNC:30605]	GO:0000049(tRNA binding);GO:0001514(selenocysteine incorporation);GO:0003723(RNA binding);GO:0003824(catalytic activity);GO:0005515(protein binding);GO:0005634(nucleus);GO:0005737(cytoplasm);GO:0005829(cytosol);GO:0006412(translation);GO:0016259(selenocysteine metabolic process);GO:0016740(transferase activity);GO:0016785(transferase activity, transferring selenium-containing groups);GO:0097056(s…	00450(Selenocompound metabolism);00970(Aminoacyl-tRNA biosynthesis)	9.1e-08	1	121,	0	-0.897	0.0301995	-1.1	Exon (ENST00000358971/ENSG00000109618, exon 2 of 12)	4	25120014	25160449	40436	2	down
chr4	183320067	183320276	210	ENSG00000177300	ENST00000323319	protein_coding	0	CLDN22	claudin 22 [Source:HGNC Symbol;Acc:HGNC:2044]	GO:0005198(structural molecule activity);GO:0005515(protein binding);GO:0005886(plasma membrane);GO:0005923(bicellular tight junction);GO:0007155(cell adhesion);GO:0016020(membrane);GO:0016021(integral component of membrane);GO:0016338(calcium-independent cell-cell adhesion via plasma membrane cell-adhesion molecules);GO:0030054(cell junction);GO:0042802(identical protein binding);GO:0070830(bice…	04514(Cell adhesion molecules (CAMs));04530(Tight junction);04670(Leukocyte transendothelial migration);05160(Hepatitis C)	6.2e-10	1	210,	0	-0.785	0.0446684	-2.06	5' UTR	4	183318100	183320276	2177	2	down
chr5	52800404	52800673	270	ENSG00000152684	ENST00000274311	protein_coding	12488	PELO	pelota mRNA surveillance and ribosome rescue factor [Source:HGNC Symbol;Acc:HGNC:8829]	GO:0001833(inner cell mass cell proliferation);GO:0004518(nuclease activity);GO:0004519(endonuclease activity);GO:0005515(protein binding);GO:0005634(nucleus);GO:0005737(cytoplasm);GO:0007049(cell cycle);GO:0007492(endoderm development);GO:0016787(hydrolase activity);GO:0019827(stem cell population maintenance);GO:0030513(positive regulation of BMP signaling pathway);GO:0032790(ribosome disassemb…	03015(mRNA surveillance pathway)	1e-24	1	270,	0	-3.53	1.7378e-05	-1.09	Exon (ENST00000274311/ENSG00000152684, exon 2 of 3)	5	52787916	52804044	16129	1	down
chr5	69607099	69620054	12956	ENSG00000248477	ENST00000510264	processed_transcript	0	NAIPP3	NAIP pseudogene 3 [Source:HGNC Symbol;Acc:HGNC:54493]	NA	NA	4.4e-06	3	116,82,41,	0,11214,12915	-77.8	1e-81	-7.86	Exon (ENST00000510264/ENSG00000248477, exon 1 of 5)	5	69607099	69624049	16951	1	down
chr5	140161973	140162153	181	ENSG00000254363	ENST00000523154	lncRNA	4654	AC011379	novel transcript	NA	NA	0.00015	1	181,	0	-1.15	0.0131826	-2.96	Exon (ENST00000607850/ENSG00000254363, exon 1 of 3)	5	140157319	140168785	11467	1	down
chr5	141331648	141332066	419	ENSG00000204956	ENST00000378105	protein_coding	1077	PCDHGA1	protocadherin gamma subfamily A, 1 [Source:HGNC Symbol;Acc:HGNC:8696]	GO:0005509(calcium ion binding);GO:0005886(plasma membrane);GO:0005887(integral component of plasma membrane);GO:0007155(cell adhesion);GO:0007156(homophilic cell adhesion via plasma membrane adhesion molecules);GO:0016020(membrane);GO:0016021(integral component of membrane)	NA	2.8e-05	1	419,	0	-0.859	0.0346737	-3.39	Exon (ENST00000378105/ENSG00000204956, exon 1 of 1)	5	141330571	141334639	4069	1	down
chr5	141490068	141490248	181	ENSG00000081853	ENST00000394576	protein_coding	151308	PCDHGA2	protocadherin gamma subfamily A, 2 [Source:HGNC Symbol;Acc:HGNC:8700]	GO:0005509(calcium ion binding);GO:0005886(plasma membrane);GO:0005887(integral component of plasma membrane);GO:0007155(cell adhesion);GO:0007156(homophilic cell adhesion via plasma membrane adhesion molecules);GO:0016020(membrane);GO:0016021(integral component of membrane)	NA	5.1e-07	1	181,	0	-0.801	0.0416869	-3	Exon (ENST00000252087/ENSG00000240764, exon 1 of 4)	5	141338760	141512975	174216	1	down
chr5	150656931	150657081	151	ENSG00000171992	ENST00000307662	protein_coding	16271	SYNPO	synaptopodin [Source:HGNC Symbol;Acc:HGNC:30672]	GO:0001725(stress fiber);GO:0003779(actin binding);GO:0005515(protein binding);GO:0005634(nucleus);GO:0005737(cytoplasm);GO:0005829(cytosol);GO:0005856(cytoskeleton);GO:0005923(bicellular tight junction);GO:0008542(visual learning);GO:0014069(postsynaptic density);GO:0015629(actin cytoskeleton);GO:0030018(Z disc);GO:0030054(cell junction);GO:0032233(positive regulation of actin filament bundle as…	04530(Tight junction)	0.00031	1	151,	0	-1.33	0.00758578	-2.82	Exon (ENST00000307662/ENSG00000171992, exon 3 of 3)	5	150640660	150659207	18548	1	down
chr5	177454929	177455077	149	ENSG00000131188	ENST00000507881	protein_coding	8484	PRR7	proline rich 7, synaptic [Source:HGNC Symbol;Acc:HGNC:28130]	GO:0002250(adaptive immune response);GO:0002376(immune system process);GO:0005515(protein binding);GO:0005634(nucleus);GO:0005737(cytoplasm);GO:0005886(plasma membrane);GO:0010942(positive regulation of cell death);GO:0014069(postsynaptic density);GO:0016020(membrane);GO:0016021(integral component of membrane);GO:0030054(cell junction);GO:0030425(dendrite);GO:0031397(negative regulation of protei…	NA	3.7e-07	1	149,	0	-1.25	0.00954993	-1.17	5' UTR	5	177446445	177455832	9388	1	down
chr5	178130996	178131146	151	ENSG00000145916	ENST00000515098	protein_coding	0	RMND5B	required for meiotic nuclear division 5 homolog B [Source:HGNC Symbol;Acc:HGNC:26181]	GO:0005515(protein binding);GO:0005634(nucleus);GO:0005737(cytoplasm);GO:0005829(cytosol);GO:0006511(ubiquitin-dependent protein catabolic process);GO:0016740(transferase activity);GO:0034657(GID complex);GO:0043161(proteasome-mediated ubiquitin-dependent protein catabolic process);GO:0046872(metal ion binding)	NA	2.1e-07	1	151,	0	-1.01	0.0213796	-3.1	5' UTR	5	178130996	178150565	19570	1	down
chr5	69189036	69189422	387	ENSG00000280187	ENST00000624833	TEC	30	AC022107	TEC	NA	NA	1.3e-08	1	387,	0	-0.901	0.0301995	-2	Exon (ENST00000624833/ENSG00000280187, exon 1 of 1)	5	69186359	69189452	3094	2	down
chr5	70101500	70104481	2982	ENSG00000179978	ENST00000511830	unprocessed_pseudogene	23953	NAIPP2	NAIP pseudogene 2 [Source:HGNC Symbol;Acc:HGNC:16042]	NA	NA	0.0002	2	115,65,	0,2917	-0.885	0.0316228	-5.32	Exon (ENST00000511830/ENSG00000179978, exon 8 of 12)	5	70094659	70128434	33776	2	down
chr5	72955409	72955699	291	ENSG00000272081	ENST00000606587	lncRNA	0	AC008972	novel transcript	NA	NA	5.1e-08	1	291,	0	-0.85	0.0354813	-2.18	Exon (ENST00000606587/ENSG00000272081, exon 1 of 1)	5	72955206	72955699	494	2	down
chr5	136978502	136978832	331	ENSG00000152377	ENST00000394945	protein_coding	520494	SPOCK1	SPARC (osteonectin), cwcv and kazal like domains proteoglycan 1 [Source:HGNC Symbol;Acc:HGNC:11251]	GO:0001558(regulation of cell growth);GO:0001764(neuron migration);GO:0004867(serine-type endopeptidase inhibitor activity);GO:0004869(cysteine-type endopeptidase inhibitor activity);GO:0005509(calcium ion binding);GO:0005515(protein binding);GO:0005576(extracellular region);GO:0005615(extracellular space);GO:0005737(cytoplasm);GO:0007155(cell adhesion);GO:0007399(nervous system development);GO:0…	NA	6.3e-11	1	331,	0	-1.17	0.0123027	-1.24	3' UTR	5	136975298	137499326	524029	2	down
chr5	151545355	151545564	210	ENSG00000086570	ENST00000261800	protein_coding	23380	FAT2	FAT atypical cadherin 2 [Source:HGNC Symbol;Acc:HGNC:3596]	GO:0005509(calcium ion binding);GO:0005794(Golgi apparatus);GO:0005886(plasma membrane);GO:0005912(adherens junction);GO:0007155(cell adhesion);GO:0007156(homophilic cell adhesion via plasma membrane adhesion molecules);GO:0010631(epithelial cell migration);GO:0016020(membrane);GO:0016021(integral component of membrane);GO:0030054(cell junction);GO:0031589(cell-substrate adhesion);GO:0070062(extr…	NA	0.00066	1	210,	0	-2.62	0.000194984	-3.02	Exon (ENST00000261800/ENSG00000086570, exon 9 of 23)	5	151504094	151568944	64851	2	down
chr5	154038786	154038936	151	ENSG00000037749	ENST00000522782	protein_coding	0	MFAP3	microfibril associated protein 3 [Source:HGNC Symbol;Acc:HGNC:7034]	GO:0005515(protein binding);GO:0005576(extracellular region);GO:0005634(nucleus);GO:0005737(cytoplasm);GO:0005886(plasma membrane);GO:0016020(membrane);GO:0016021(integral component of membrane)	NA	2.1e-05	1	151,	0	-1.41	0.0060256	-2.69	5' UTR	5	154038906	154052995	14090	1	down
chr5	157651899	157652078	180	ENSG00000039600	ENST00000311371	protein_coding	286	SOX30	SRY-box transcription factor 30 [Source:HGNC Symbol;Acc:HGNC:30635]	GO:0000122(negative regulation of transcription by RNA polymerase II);GO:0000790(nuclear chromatin);GO:0000981(DNA-binding transcription factor activity, RNA polymerase II-specific);GO:0001227(DNA-binding transcription repressor activity, RNA polymerase II-specific);GO:0001228(DNA-binding transcription activator activity, RNA polymerase II-specific);GO:0003677(DNA binding);GO:0003700(DNA-binding …	NA	2.4e-06	1	180,	0	-0.979	0.0229087	-3.11	Exon (ENST00000311371/ENSG00000039600, exon 1 of 4)	5	157625679	157652364	26686	2	down
chr6	27473224	27492505	19282	ENSG00000285703	ENST00000648816	lncRNA	26930	AL021918	novel transcript	NA	NA	5e-12	3	86,149,3,	0,1870,19279	-0.927	0.0275423	-2.75	Exon (ENST00000663193/ENSG00000286652, exon 1 of 3)	6	27491422	27519435	28014	2	down
chr6	30006001	30006940	940	ENSG00000204622	ENST00000469281	processed_transcript	0	HLA-J	major histocompatibility complex, class I, J (pseudogene) [Source:HGNC Symbol;Acc:HGNC:4967]	NA	NA	1.6e-18	3	139,230,141,	0,439,799	-1.88	0.00154882	-1.03	Exon (ENST00000462773/ENSG00000204622, exon 1 of 7)	6	30006583	30009956	3374	1	down
chr6	30649585	30649674	90	ENSG00000204564	ENST00000484551	nonsense_mediated_decay	2546	C6orf136	chromosome 6 open reading frame 136 [Source:HGNC Symbol;Acc:HGNC:21301]	GO:0016020(membrane);GO:0016021(integral component of membrane)	NA	1e-05	1	90,	0	-1.5	0.00457088	-1.19	Exon (ENST00000293604/ENSG00000204564, exon 2 of 6)	6	30647039	30651315	4277	1	down
chr6	3154377	3154554	178	ENSG00000137267	ENST00000333628	protein_coding	2990	TUBB2A	tubulin beta 2A class IIa [Source:HGNC Symbol;Acc:HGNC:12412]	GO:0000166(nucleotide binding);GO:0000226(microtubule cytoskeleton organization);GO:0000278(mitotic cell cycle);GO:0001764(neuron migration);GO:0003924(GTPase activity);GO:0005200(structural constituent of cytoskeleton);GO:0005515(protein binding);GO:0005525(GTP binding);GO:0005634(nucleus);GO:0005737(cytoplasm);GO:0005856(cytoskeleton);GO:0005874(microtubule);GO:0007017(microtubule-based process…	04145(Phagosome);04540(Gap junction);05130(Pathogenic Escherichia coli infection)	3.9e-09	1	178,	0	-1.04	0.0190546	-2.83	Exon (ENST00000333628/ENSG00000137267, exon 4 of 4)	6	3153666	3157544	3879	2	down
chr6	29791753	29792486	734	ENSG00000181126	ENST00000476601	processed_transcript	0	HLA-V	major histocompatibility complex, class I, V (pseudogene) [Source:HGNC Symbol;Acc:HGNC:23482]	NA	NA	1.6e-99	1	734,	0	-18.4	2.51189e-21	-3.72	Exon (ENST00000446817/ENSG00000181126, exon 2 of 4)	6	29791906	29797811	5906	1	down
chr6	33586106	33586818	713	ENSG00000197251	ENST00000477984	lncRNA	6520	LINC00336	long intergenic non-protein coding RNA 336 [Source:HGNC Symbol;Acc:HGNC:33813]	NA	NA	3e-10	1	713,	0	-2.65	0.000177828	-3.62	Exon (ENST00000613113/ENSG00000204188, exon 6 of 7)	6	33586106	33593338	7233	2	down
chr6	110246017	110246076	60	ENSG00000053328	ENST00000338882	protein_coding	112196	METTL24	methyltransferase like 24 [Source:HGNC Symbol;Acc:HGNC:21566]	GO:0005576(extracellular region);GO:0008168(methyltransferase activity);GO:0016740(transferase activity);GO:0032259(methylation)	NA	0.0013	1	60,	0	-1.16	0.0128825	-1.89	Exon (ENST00000338882/ENSG00000053328, exon 5 of 5)	6	110245928	110358272	112345	2	down
chr6	119024328	119024656	329	ENSG00000111879	ENST00000338891	protein_coding	54008	FAM184A	family with sequence similarity 184 member A [Source:HGNC Symbol;Acc:HGNC:20991]	GO:0003674(molecular_function);GO:0005515(protein binding);GO:0005615(extracellular space);GO:0008150(biological_process)	NA	1.5e-07	1	329,	0	-0.997	0.0218776	-1.5	5' UTR	6	118959763	119078664	118902	2	down
chr6	138727216	138727395	180	ENSG00000279968	ENST00000624173	lncRNA	46257	CCDC28A-AS1	CCDC28A antisense RNA 1 [Source:HGNC Symbol;Acc:HGNC:51715]	NA	NA	3.6e-06	1	180,	0	-1.28	0.00891251	-3.67	Exon (ENST00000624173/ENSG00000279968, exon 4 of 4)	6	138725211	138773652	48442	2	down
chr7	32761795	32762062	268	ENSG00000281332	ENST00000628855	lncRNA	1516	LINC00997	long intergenic non-protein coding RNA 997 [Source:HGNC Symbol;Acc:HGNC:48952]	NA	NA	8.5e-06	1	268,	0	-0.854	0.0346737	-2.86	Exon (ENST00000628855/ENSG00000281332, exon 1 of 1)	7	32760279	32762924	2646	1	down
chr7	99388853	99389140	288	ENSG00000130429	ENST00000468337	retained_intron	0	ARPC1B	actin related protein 2/3 complex subunit 1B [Source:HGNC Symbol;Acc:HGNC:704]	GO:0003779(actin binding);GO:0005200(structural constituent of cytoskeleton);GO:0005515(protein binding);GO:0005634(nucleus);GO:0005737(cytoplasm);GO:0005829(cytosol);GO:0005856(cytoskeleton);GO:0005885(Arp2/3 protein complex);GO:0005925(focal adhesion);GO:0015629(actin cytoskeleton);GO:0030833(regulation of actin filament polymerization);GO:0032355(response to estradiol);GO:0034314(Arp2/3 comple…	04144(Endocytosis);04666(Fc gamma R-mediated phagocytosis);04810(Regulation of actin cytoskeleton);05100(Bacterial invasion of epithelial cells);05130(Pathogenic Escherichia coli infection);05131(Shigellosis);05132(Salmonella infection)	8.1e-09	2	104,47,	0,241	-1.11	0.0151356	-1.31	Exon (ENST00000474880/ENSG00000130429, exon 4 of 4)	7	99389094	99389983	890	1	down
chr7	72999547	73003659	4113	ENSG00000174353	ENST00000436857	processed_transcript	2062	STAG3L3	stromal antigen 3-like 3 (pseudogene) [Source:HGNC Symbol;Acc:HGNC:33845]	NA	NA	2.5e-15	5	4,99,124,117,15,	0,214,811,3474,4098	-22.8	7.94328e-26	-3.47	Exon (ENST00000436857/ENSG00000174353, exon 2 of 8)	7	72969696	73005721	36026	2	down
chr7	128529007	128529126	120	ENSG00000273270	ENST00000608477	lncRNA	1943	AC090114	novel transcript	NA	NA	0.00078	1	120,	0	-0.912	0.0288403	-1.74	Exon (ENST00000608477/ENSG00000273270, exon 1 of 1)	7	128524016	128531069	7054	2	down
chr7	150974857	150977932	3076	ENSG00000055118	ENST00000262186	protein_coding	389	KCNH2	potassium voltage-gated channel subfamily H member 2 [Source:HGNC Symbol;Acc:HGNC:6251]	GO:0003064(regulation of heart rate by hormone);GO:0005216(ion channel activity);GO:0005242(inward rectifier potassium channel activity);GO:0005244(voltage-gated ion channel activity);GO:0005249(voltage-gated potassium channel activity);GO:0005251(delayed rectifier potassium channel activity);GO:0005267(potassium channel activity);GO:0005515(protein binding);GO:0005886(plasma membrane);GO:0005887…	NA	2.7e-06	2	85,95,	0,2981	-1.35	0.00707946	-3.58	5' UTR	7	150944961	150978321	33361	2	down
chr8	12147019	12147199	181	ENSG00000255052	ENST00000654985	lncRNA	31252	FAM66D	family with sequence similarity 66 member D [Source:HGNC Symbol;Acc:HGNC:24159]	NA	NA	0.00034	1	181,	0	-0.816	0.0398107	-2.7	Exon (ENST00000670188/ENSG00000255052, exon 4 of 4)	8	12115767	12172042	56276	1	down
chr8	22600081	22600141	61	ENSG00000241852	ENST00000289989	protein_coding	482	C8orf58	chromosome 8 open reading frame 58 [Source:HGNC Symbol;Acc:HGNC:32233]	NA	NA	0.0019	1	61,	0	-1.3	0.00812831	-1.88	Exon (ENST00000453427/ENSG00000241852, exon 1 of 2)	8	22599599	22604142	4544	1	down
chr8	38382987	38383461	475	ENSG00000272092	ENST00000607047	lncRNA	623	AC087623	novel transcript	NA	NA	1.8e-06	1	475,	0	-1.32	0.00776247	-1.45	Exon (ENST00000607047/ENSG00000272092, exon 1 of 1)	8	38382364	38383461	1098	1	down
chr8	61578220	61578516	297	ENSG00000254285	ENST00000519669	processed_pseudogene	0	KRT8P3	keratin 8 pseudogene 3 [Source:HGNC Symbol;Acc:HGNC:31056]	NA	NA	6.3e-12	1	297,	0	-0.758	0.0489779	-3.1	Exon (ENST00000519669/ENSG00000254285, exon 1 of 1)	8	61578220	61579668	1449	1	down
chr8	102808798	102809411	614	ENSG00000253669	ENST00000522715	lncRNA	3281	GASAL1	growth arrest associated lncRNA 1 [Source:HGNC Symbol;Acc:HGNC:53461]	NA	NA	7.9e-28	2	2,478,	0,136	-3.65	1.25893e-05	-1.46	Exon (ENST00000522715/ENSG00000253669, exon 2 of 2)	8	102805517	102809566	4050	1	down
chr8	126866054	126866234	181	ENSG00000253438	ENST00000645463	lncRNA	308161	PCAT1	prostate cancer associated transcript 1 [Source:HGNC Symbol;Acc:HGNC:43022]	NA	NA	0.00024	1	181,	0	-1.5	0.00457088	-1.41	Exon (ENST00000644627/ENSG00000253438, exon 1 of 5)	8	126557893	127292862	734970	1	down
chr8	7247076	7247571	496	ENSG00000177306	ENST00000443450	unprocessed_pseudogene	0	OR7E125P	olfactory receptor family 7 subfamily E member 125 pseudogene [Source:HGNC Symbol;Acc:HGNC:15098]	NA	NA	2.1e-07	1	496,	0	-4	5.12861e-06	-5.34	Exon (ENST00000443450/ENSG00000177306, exon 1 of 1)	8	7246726	7247571	846	2	down
chr8	13085518	13085878	361	ENSG00000164741	ENST00000276297	protein_coding	428973	DLC1	DLC1 Rho GTPase activating protein [Source:HGNC Symbol;Acc:HGNC:2897]	GO:0001843(neural tube closure);GO:0003007(heart morphogenesis);GO:0005096(GTPase activator activity);GO:0005515(protein binding);GO:0005634(nucleus);GO:0005737(cytoplasm);GO:0005829(cytosol);GO:0005901(caveola);GO:0005925(focal adhesion);GO:0006915(apoptotic process);GO:0006919(activation of cysteine-type endopeptidase activity involved in apoptotic process);GO:0007165(signal transduction);GO:00…	NA	3.2e-20	1	361,	0	-0.804	0.0416869	-2.03	3' UTR	8	13083361	13514851	431491	2	down
chr8	20248913	20249361	449	ENSG00000061337	ENST00000265801	protein_coding	5931	LZTS1	leucine zipper tumor suppressor 1 [Source:HGNC Symbol;Acc:HGNC:13861]	GO:0005515(protein binding);GO:0005737(cytoplasm);GO:0005886(plasma membrane);GO:0007049(cell cycle);GO:0008017(microtubule binding);GO:0014069(postsynaptic density);GO:0016020(membrane);GO:0016242(negative regulation of macroautophagy);GO:0016324(apical plasma membrane);GO:0030054(cell junction);GO:0042995(cell projection);GO:0043005(neuron projection);GO:0043197(dendritic spine);GO:0043198(dend…	NA	1.5e-06	1	449,	0	-1.2	0.0112202	-2.08	3' UTR	8	20246165	20255292	9128	2	down
chr8	124193029	124193387	359	ENSG00000214803	ENST00000523703	lncRNA	54011	AC090921	novel transcript	NA	NA	1.2e-06	1	359,	0	-0.83	0.0380189	-2.03	Exon (ENST00000523703/ENSG00000214803, exon 3 of 3)	8	124192671	124247398	54728	2	down
chr8	144059914	144063727	3814	ENSG00000178814	ENST00000618853	protein_coding	0	OPLAH	5-oxoprolinase, ATP-hydrolysing [Source:HGNC Symbol;Acc:HGNC:8149]	GO:0000166(nucleotide binding);GO:0003824(catalytic activity);GO:0005515(protein binding);GO:0005524(ATP binding);GO:0005829(cytosol);GO:0006749(glutathione metabolic process);GO:0006750(glutathione biosynthetic process);GO:0016787(hydrolase activity);GO:0017168(5-oxoprolinase (ATP-hydrolyzing) activity);GO:0042802(identical protein binding)	00480(Glutathione metabolism)	5.5e-08	3	172,40,28,	0,739,3786	-0.814	0.0398107	-2.04	5' UTR	8	144051266	144060692	9427	2	down
chr8	144529869	144530438	570	ENSG00000147799	ENST00000377307	protein_coding	75261	ARHGAP39	Rho GTPase activating protein 39 [Source:HGNC Symbol;Acc:HGNC:29351]	GO:0005096(GTPase activator activity);GO:0005515(protein binding);GO:0005634(nucleus);GO:0005737(cytoplasm);GO:0005829(cytosol);GO:0005856(cytoskeleton);GO:0007165(signal transduction);GO:0043547(positive regulation of GTPase activity);GO:0051056(regulation of small GTPase mediated signal transduction);GO:0098978(glutamatergic synapse);GO:0099173(postsynapse organization)	NA	3.4e-06	1	570,	0	-1.05	0.018197	-2.42	3' UTR	8	144529179	144605699	76521	2	down
chr9	21933698	21933817	120	ENSG00000099810	ENST00000580900	protein_coding	131049	MTAP	methylthioadenosine phosphorylase [Source:HGNC Symbol;Acc:HGNC:7413]	GO:0003824(catalytic activity);GO:0004645(1,4-alpha-oligoglucan phosphorylase activity);GO:0004731(purine-nucleoside phosphorylase activity);GO:0005515(protein binding);GO:0005634(nucleus);GO:0005737(cytoplasm);GO:0005829(cytosol);GO:0006139(nucleobase-containing compound metabolic process);GO:0006166(purine ribonucleoside salvage);GO:0009116(nucleoside metabolic process);GO:0016740(transferase a…	00270(Cysteine and methionine metabolism)	0.0023	1	120,	0	-1.38	0.00645654	-2.05	3' UTR	9	21802649	21937651	135003	1	down
chr9	35732598	35732717	120	ENSG00000107175	ENST00000486056	processed_transcript	0	CREB3	cAMP responsive element binding protein 3 [Source:HGNC Symbol;Acc:HGNC:2347]	GO:0000139(Golgi membrane);GO:0000790(nuclear chromatin);GO:0000977(RNA polymerase II regulatory region sequence-specific DNA binding);GO:0000978(RNA polymerase II cis-regulatory region sequence-specific DNA binding);GO:0000981(DNA-binding transcription factor activity, RNA polymerase II-specific);GO:0001228(DNA-binding transcription activator activity, RNA polymerase II-specific);GO:0003677(DNA …	04022(cGMP-PKG signaling pathway);04024(cAMP signaling pathway);04151(PI3K-Akt signaling pathway);04152(AMPK signaling pathway);04211(Longevity regulating pathway);04261(Adrenergic signaling in cardiomyocytes);04668(TNF signaling pathway);04714(Thermogenesis);04725(Cholinergic synapse);04728(Dopaminergic synapse);04911(Insulin secretion);04915(Estrogen signaling pathway);04916(Melanogenesis);0491…	0.00016	1	120,	0	-1.71	0.00245471	-1.06	5' UTR	9	35732598	35736860	4263	1	down
chr9	124809882	124810811	930	ENSG00000185585	ENST00000373580	protein_coding	32749	OLFML2A	olfactomedin like 2A [Source:HGNC Symbol;Acc:HGNC:27270]	GO:0005576(extracellular region);GO:0030198(extracellular matrix organization);GO:0031012(extracellular matrix);GO:0042802(identical protein binding);GO:0050840(extracellular matrix binding)	NA	1e-37	1	930,	0	-1.7	0.00251189	-1.27	3' UTR	9	124777133	124814882	37750	1	down
chr9	129209066	129209543	478	ENSG00000204055	ENST00000675308	lncRNA	32740	AL158151	novel transcript, antisense to IER5L	NA	NA	5e-21	1	478,	0	-1.53	0.0040738	-1.61	3' UTR	9	129176326	129214066	37741	1	down
chr9	129506530	129506800	271	ENSG00000204054	ENST00000652803	lncRNA	19627	LINC00963	long intergenic non-protein coding RNA 963 [Source:HGNC Symbol;Acc:HGNC:48716]	NA	NA	1.9e-06	1	271,	0	-1.55	0.00389045	-1.41	Exon (ENST00000664811/ENSG00000204054, exon 3 of 3)	9	129486903	129513686	26784	1	down
chr9	136123858	136124304	447	ENSG00000275329	ENST00000617896	lncRNA	1337	AL138781	novel transcript	NA	NA	7.6e-09	1	447,	0	-0.982	0.0229087	-1.81	Exon (ENST00000617896/ENSG00000275329, exon 1 of 1)	9	136122521	136124363	1843	1	down
chr9	35099776	35099924	149	ENSG00000165283	ENST00000452248	protein_coding	3271	STOML2	stomatin like 2 [Source:HGNC Symbol;Acc:HGNC:14559]	GO:0001772(immunological synapse);GO:0005102(signaling receptor binding);GO:0005515(protein binding);GO:0005737(cytoplasm);GO:0005739(mitochondrion);GO:0005743(mitochondrial inner membrane);GO:0005758(mitochondrial intermembrane space);GO:0005856(cytoskeleton);GO:0005886(plasma membrane);GO:0006851(mitochondrial calcium ion transmembrane transport);GO:0006874(cellular calcium ion homeostasis);GO:…	NA	3e-05	1	149,	0	-1.04	0.0190546	-1.12	3' UTR	9	35099776	35103195	3420	2	down
chr9	38068032	38068538	507	ENSG00000107338	ENST00000377707	protein_coding	689	SHB	SH2 domain containing adaptor protein B [Source:HGNC Symbol;Acc:HGNC:10838]	GO:0001525(angiogenesis);GO:0001784(phosphotyrosine residue binding);GO:0005070(SH3/SH2 adaptor activity);GO:0005515(protein binding);GO:0005654(nucleoplasm);GO:0005737(cytoplasm);GO:0005829(cytosol);GO:0005886(plasma membrane);GO:0006915(apoptotic process);GO:0007165(signal transduction);GO:0007275(multicellular organism development);GO:0016020(membrane);GO:0030154(cell differentiation);GO:00364…	NA	3e-10	1	507,	0	-1.18	0.0120226	-2.46	Exon (ENST00000540557/ENSG00000255872, exon 1 of 12)	9	37915898	38069227	153330	2	down
chr9	38068032	38068540	509	ENSG00000107338	ENST00000377707	protein_coding	687	SHB	SH2 domain containing adaptor protein B [Source:HGNC Symbol;Acc:HGNC:10838]	GO:0001525(angiogenesis);GO:0001784(phosphotyrosine residue binding);GO:0005070(SH3/SH2 adaptor activity);GO:0005515(protein binding);GO:0005654(nucleoplasm);GO:0005737(cytoplasm);GO:0005829(cytosol);GO:0005886(plasma membrane);GO:0006915(apoptotic process);GO:0007165(signal transduction);GO:0007275(multicellular organism development);GO:0016020(membrane);GO:0030154(cell differentiation);GO:00364…	NA	3e-10	1	509,	0	-1.15	0.0131826	-2.44	Exon (ENST00000540557/ENSG00000255872, exon 1 of 12)	9	37915898	38069227	153330	2	down
chr9	39817348	39817468	121	ENSG00000204837	ENST00000640245	processed_transcript	289193	FGF7P3	fibroblast growth factor 7 pseudogene 3 [Source:HGNC Symbol;Acc:HGNC:26671]	NA	NA	0.00062	1	121,	0	-0.766	0.047863	-3.42	3' UTR	9	39816542	40106661	290120	2	down
chr9	92325247	92325606	360	ENSG00000198000	ENST00000442668	protein_coding	0	NOL8	nucleolar protein 8 [Source:HGNC Symbol;Acc:HGNC:23387]	GO:0003676(nucleic acid binding);GO:0003723(RNA binding);GO:0005515(protein binding);GO:0005634(nucleus);GO:0005730(nucleolus);GO:0006364(rRNA processing);GO:1902570(protein localization to nucleolus)	NA	2.2e-10	1	360,	0	-2.08	0.000870964	-1.23	5' UTR	9	92297358	92325350	27993	2	down
chr9	137031271	137031448	178	ENSG00000180539	ENST00000623196	lncRNA	3807	C9orf139	chromosome 9 open reading frame 139 [Source:HGNC Symbol;Acc:HGNC:31426]	NA	NA	7.9e-15	1	178,	0	-2.58	0.000218776	-2.08	3' UTR	9	137027464	137037957	10494	1	down
chr10	17796043	17796223	181	ENSG00000148483	ENST00000377495	protein_coding	43842	TMEM236	transmembrane protein 236 [Source:HGNC Symbol;Acc:HGNC:23473]	GO:0005515(protein binding);GO:0016020(membrane);GO:0016021(integral component of membrane)	NA	0.00044	1	181,	0	-0.833	0.0380189	-1.98	Exon (ENST00000377495/ENSG00000148483, exon 4 of 4)	10	17752201	17800868	48668	1	down
chr10	47502049	47502195	147	ENSG00000204172	ENST00000452145	protein_coding	21443	AGAP9	ArfGAP with GTPase domain, ankyrin repeat and PH domain 9 [Source:HGNC Symbol;Acc:HGNC:23463]	GO:0005096(GTPase activator activity);GO:0005634(nucleus);GO:0043547(positive regulation of GTPase activity);GO:0046872(metal ion binding)	NA	2.4e-06	1	147,	0	-0.768	0.0467735	-2.87	3' UTR	10	47501854	47523638	21785	2	down
chr10	71299130	71299369	240	ENSG00000107731	ENST00000335350	protein_coding	86560	UNC5B	unc-5 netrin receptor B [Source:HGNC Symbol;Acc:HGNC:12568]	GO:0001525(angiogenesis);GO:0005042(netrin receptor activity);GO:0005515(protein binding);GO:0005886(plasma membrane);GO:0006915(apoptotic process);GO:0007165(signal transduction);GO:0007275(multicellular organism development);GO:0007411(axon guidance);GO:0014068(positive regulation of phosphatidylinositol 3-kinase signaling);GO:0016020(membrane);GO:0016021(integral component of membrane);GO:0033…	04360(Axon guidance)	1.3e-12	1	240,	0	-1.05	0.018197	-1.91	3' UTR	10	71212570	71302864	90295	1	down
chr10	93587465	93588032	568	ENSG00000186188	ENST00000371481	protein_coding	20800	FFAR4	free fatty acid receptor 4 [Source:HGNC Symbol;Acc:HGNC:19061]	GO:0004930(G protein-coupled receptor activity);GO:0005504(fatty acid binding);GO:0005764(lysosome);GO:0005765(lysosomal membrane);GO:0005768(endosome);GO:0005886(plasma membrane);GO:0005887(integral component of plasma membrane);GO:0005929(cilium);GO:0006954(inflammatory response);GO:0007165(signal transduction);GO:0007186(G protein-coupled receptor signaling pathway);GO:0007200(phospholipase C-…	NA	5e-17	1	568,	0	-1.52	0.0042658	-3.44	3' UTR	10	93566665	93590072	23408	1	down
chr10	5977177	5977546	370	ENSG00000134470	ENST00000379977	protein_coding	0	IL15RA	interleukin 15 receptor subunit alpha [Source:HGNC Symbol;Acc:HGNC:5978]	GO:0000139(Golgi membrane);GO:0004896(cytokine receptor activity);GO:0005515(protein binding);GO:0005576(extracellular region);GO:0005615(extracellular space);GO:0005634(nucleus);GO:0005768(endosome);GO:0005783(endoplasmic reticulum);GO:0005789(endoplasmic reticulum membrane);GO:0005794(Golgi apparatus);GO:0005886(plasma membrane);GO:0009986(cell surface);GO:0016020(membrane);GO:0016021(integral …	04060(Cytokine-cytokine receptor interaction);04630(Jak-STAT signaling pathway);04672(Intestinal immune network for IgA production);05166(Human T-cell leukemia virus 1 infection);05200(Pathways in cancer)	8.1e-06	2	38,142,	0,228	-0.972	0.0234423	-2.39	5' UTR	10	5952384	5977543	25160	2	down
chr10	6933962	6934172	211	ENSG00000287277	ENST00000665216	lncRNA	53554	AL392086	novel transcript	NA	NA	1.1e-06	1	211,	0	-0.858	0.0346737	-2.4	Exon (ENST00000668294/ENSG00000287277, exon 1 of 3)	10	6824275	6987726	163452	2	down
chr10	46635262	46635466	205	ENSG00000229927	ENST00000448647	processed_pseudogene	0	RHEBP1	RHEB pseudogene 1 [Source:HGNC Symbol;Acc:HGNC:10010]	NA	NA	1.3e-11	1	205,	0	-12.3	6.30957e-15	-4.88	Exon (ENST00000605984/ENSG00000272430, exon 4 of 4)	10	46634911	46635466	556	2	down
chr10	79825467	79826594	1128	ENSG00000225484	ENST00000601369	lncRNA	0	NUTM2B-AS1	NUTM2B antisense RNA 1 [Source:HGNC Symbol;Acc:HGNC:51204]	NA	NA	7.9e-14	2	324,397,	0,731	-3.15	4.7863e-05	-1.93	Exon (ENST00000605920/ENSG00000272447, exon 1 of 1)	10	79691500	79826516	135017	2	down
chr11	19933307	19933667	361	ENSG00000166833	ENST00000360655	protein_coding	582583	NAV2	neuron navigator 2 [Source:HGNC Symbol;Acc:HGNC:15997]	GO:0000166(nucleotide binding);GO:0003025(regulation of systemic arterial blood pressure by baroreceptor feedback);GO:0003678(DNA helicase activity);GO:0004386(helicase activity);GO:0005515(protein binding);GO:0005524(ATP binding);GO:0005614(interstitial matrix);GO:0005634(nucleus);GO:0005654(nucleoplasm);GO:0007399(nervous system development);GO:0007605(sensory perception of sound);GO:0007608(se…	NA	1.3e-13	1	361,	0	-1.21	0.0112202	-3.29	Exon (ENST00000360655/ENSG00000166833, exon 7 of 38)	11	19350724	20121598	770875	1	down
chr11	36575228	36576035	808	ENSG00000166349	ENST00000534663	nonsense_mediated_decay	59764	RAG1	recombination activating 1 [Source:HGNC Symbol;Acc:HGNC:9831]	GO:0002250(adaptive immune response);GO:0002331(pre-B cell allelic exclusion);GO:0003677(DNA binding);GO:0003824(catalytic activity);GO:0004518(nuclease activity);GO:0004519(endonuclease activity);GO:0004842(ubiquitin-protein transferase activity);GO:0005515(protein binding);GO:0005634(nucleus);GO:0005654(nucleoplasm);GO:0006310(DNA recombination);GO:0006325(chromatin organization);GO:0006955(imm…	04068(FoxO signaling pathway);05340(Primary immunodeficiency)	7.9e-18	1	808,	0	-1.45	0.00537032	-1.67	Exon (ENST00000534663/ENSG00000166349, exon 8 of 10)	11	36515464	36593156	77693	1	down
chr11	64246969	64247984	1016	ENSG00000256940	ENST00000538355	lncRNA	0	PPP1R14B-AS1	PPP1R14B antisense RNA 1 [Source:HGNC Symbol;Acc:HGNC:54233]	NA	NA	1.6e-16	2	291,32,	0,984	-2.16	0.000691831	-1.4	Exon (ENST00000663760/ENSG00000256940, exon 2 of 2)	11	64247054	64248177	1124	1	down
chr11	73308306	73308756	451	ENSG00000110237	ENST00000263674	protein_coding	30	ARHGEF17	Rho guanine nucleotide exchange factor 17 [Source:HGNC Symbol;Acc:HGNC:21726]	GO:0005085(guanyl-nucleotide exchange factor activity);GO:0005089(Rho guanyl-nucleotide exchange factor activity);GO:0005515(protein binding);GO:0005829(cytosol);GO:0007186(G protein-coupled receptor signaling pathway);GO:0030036(actin cytoskeleton organization);GO:0043065(positive regulation of apoptotic process);GO:0051056(regulation of small GTPase mediated signal transduction)	NA	3.6e-06	1	451,	0	-0.757	0.0489779	-2.06	5' UTR	11	73308276	73369388	61113	1	down
chr11	83286120	83286387	268	ENSG00000137500	ENST00000525503	protein_coding	0	CCDC90B	coiled-coil domain containing 90B [Source:HGNC Symbol;Acc:HGNC:28108]	GO:0005515(protein binding);GO:0005739(mitochondrion);GO:0016020(membrane);GO:0016021(integral component of membrane);GO:0031966(mitochondrial membrane)	NA	1e-35	1	268,	0	-1.41	0.0060256	-1.2	5' UTR	11	83261456	83286351	24896	2	down
chr11	95144262	95144649	388	ENSG00000270689	ENST00000603676	processed_pseudogene	625	BUD13P1	BUD13 homolog pseudogene 1 [Source:HGNC Symbol;Acc:HGNC:51560]	NA	NA	0.00015	1	388,	0	-0.983	0.0229087	-1.94	Exon (ENST00000603676/ENSG00000270689, exon 1 of 1)	11	95143637	95145125	1489	1	down
chr11	113789825	113790181	357	ENSG00000255870	ENST00000544730	processed_pseudogene	583	AP003170	SH3-domain GRB2-like 1 (SH3GL1) pseudogene	NA	NA	1.3e-12	1	357,	0	-0.804	0.0416869	-1.16	Exon (ENST00000393544/ENSG00000256167, exon 1 of 1)	11	113789242	113790027	786	1	down
chr11	1026988	1027272	285	ENSG00000184956	ENST00000421673	protein_coding	9446	MUC6	mucin 6, oligomeric mucus/gel-forming [Source:HGNC Symbol;Acc:HGNC:7517]	GO:0002223(stimulatory C-type lectin receptor signaling pathway);GO:0005201(extracellular matrix structural constituent);GO:0005515(protein binding);GO:0005576(extracellular region);GO:0005796(Golgi lumen);GO:0005886(plasma membrane);GO:0016266(O-glycan processing);GO:0030277(maintenance of gastrointestinal epithelium)	NA	0.0059	3	63,53,5,	0,153,280	-0.889	0.030903	-2.18	Exon (ENST00000421673/ENSG00000184956, exon 17 of 33)	11	1012823	1036718	23896	2	down
chr11	9958521	9958701	181	ENSG00000133812	ENST00000256190	protein_coding	335506	SBF2	SET binding factor 2 [Source:HGNC Symbol;Acc:HGNC:2135]	GO:0005085(guanyl-nucleotide exchange factor activity);GO:0005515(protein binding);GO:0005737(cytoplasm);GO:0005768(endosome);GO:0005774(vacuolar membrane);GO:0005829(cytosol);GO:0006914(autophagy);GO:0010008(endosome membrane);GO:0016020(membrane);GO:0017112(Rab guanyl-nucleotide exchange factor activity);GO:0019208(phosphatase regulator activity);GO:0019902(phosphatase binding);GO:0030424(axon)…	NA	4.1e-05	1	181,	0	-0.987	0.0223872	-1.75	Exon (ENST00000526353/ENSG00000133812, exon 3 of 3)	11	9778667	10294207	515541	2	down
chr11	36575574	36591964	16391	ENSG00000166349	ENST00000534663	nonsense_mediated_decay	60110	RAG1	recombination activating 1 [Source:HGNC Symbol;Acc:HGNC:9831]	GO:0002250(adaptive immune response);GO:0002331(pre-B cell allelic exclusion);GO:0003677(DNA binding);GO:0003824(catalytic activity);GO:0004518(nuclease activity);GO:0004519(endonuclease activity);GO:0004842(ubiquitin-protein transferase activity);GO:0005515(protein binding);GO:0005634(nucleus);GO:0005654(nucleoplasm);GO:0006310(DNA recombination);GO:0006325(chromatin organization);GO:0006955(imm…	04068(FoxO signaling pathway);05340(Primary immunodeficiency)	1.6e-14	2	398,22,	0,16369	-1.38	0.00645654	-2.58	3' UTR	11	36515464	36593156	77693	1	down
chr11	47705277	47705397	121	ENSG00000165923	ENST00000525123	protein_coding	9972	AGBL2	ATP/GTP binding protein like 2 [Source:HGNC Symbol;Acc:HGNC:26296]	GO:0004180(carboxypeptidase activity);GO:0004181(metallocarboxypeptidase activity);GO:0005737(cytoplasm);GO:0005814(centriole);GO:0005829(cytosol);GO:0005856(cytoskeleton);GO:0006508(proteolysis);GO:0008233(peptidase activity);GO:0008237(metallopeptidase activity);GO:0008270(zinc ion binding);GO:0016787(hydrolase activity);GO:0035610(protein side chain deglutamylation);GO:0036064(ciliary basal bo…	NA	7.4e-05	1	121,	0	-0.924	0.0275423	-3.47	Exon (ENST00000532835/ENSG00000165923, exon 2 of 2)	11	47659591	47715369	55779	2	down
chr11	59048384	59048624	241	ENSG00000254399	ENST00000529326	unprocessed_pseudogene	5647	GLYATL1P4	glycine-N-acyltransferase like 1 pseudogene 4 [Source:HGNC Symbol;Acc:HGNC:37864]	NA	NA	3.1e-07	1	241,	0	-1.13	0.0141254	-2.2	Exon (ENST00000663130/ENSG00000255240, exon 4 of 4)	11	59042737	59050971	8235	1	down
chr11	64246939	64247321	383	ENSG00000173457	ENST00000309318	protein_coding	0	PPP1R14B	protein phosphatase 1 regulatory inhibitor subunit 14B [Source:HGNC Symbol;Acc:HGNC:9057]	GO:0004864(protein phosphatase inhibitor activity);GO:0004865(protein serine/threonine phosphatase inhibitor activity);GO:0005737(cytoplasm);GO:0019212(phosphatase inhibitor activity);GO:0019888(protein phosphatase regulator activity);GO:0032515(negative regulation of phosphoprotein phosphatase activity);GO:0042325(regulation of phosphorylation);GO:0045087(innate immune response)	NA	2.5e-23	1	383,	0	-2.15	0.000707946	-1.4	5' UTR	11	64244479	64246943	2465	2	down
chr11	65546245	65546395	151	ENSG00000168056	ENST00000322147	protein_coding	11564	LTBP3	latent transforming growth factor beta binding protein 3 [Source:HGNC Symbol;Acc:HGNC:6716]	GO:0001501(skeletal system development);GO:0005509(calcium ion binding);GO:0005576(extracellular region);GO:0007179(transforming growth factor beta receptor signaling pathway);GO:0019838(growth factor binding);GO:0030502(negative regulation of bone mineralization);GO:0032331(negative regulation of chondrocyte differentiation);GO:0036363(transforming growth factor beta activation);GO:0045780(posit…	NA	2.1e-05	1	151,	0	-0.892	0.030903	-1.69	3' UTR	11	65538805	65557959	19155	2	down
chr11	65614963	65615382	420	ENSG00000173327	ENST00000524856	retained_intron	0	MAP3K11	mitogen-activated protein kinase kinase kinase 11 [Source:HGNC Symbol;Acc:HGNC:6850]	GO:0000166(nucleotide binding);GO:0000187(activation of MAPK activity);GO:0004672(protein kinase activity);GO:0004674(protein serine/threonine kinase activity);GO:0004706(JUN kinase kinase kinase activity);GO:0004709(MAP kinase kinase kinase activity);GO:0004713(protein tyrosine kinase activity);GO:0005515(protein binding);GO:0005524(ATP binding);GO:0005737(cytoplasm);GO:0005813(centrosome);GO:00…	04010(MAPK signaling pathway);04932(Non-alcoholic fatty liver disease (NAFLD))	9.8e-05	1	420,	0	-1.45	0.00524807	-1.05	Exon (ENST00000524856/ENSG00000173327, exon 1 of 4)	11	65606435	65615382	8948	2	down
chr11	76659977	76660785	809	ENSG00000137507	ENST00000260061	protein_coding	9962	LRRC32	leucine rich repeat containing 32 [Source:HGNC Symbol;Acc:HGNC:4161]	GO:0005515(protein binding);GO:0005615(extracellular space);GO:0005654(nucleoplasm);GO:0005886(plasma membrane);GO:0005887(integral component of plasma membrane);GO:0007179(transforming growth factor beta receptor signaling pathway);GO:0009986(cell surface);GO:0010628(positive regulation of gene expression);GO:0016020(membrane);GO:0016021(integral component of membrane);GO:0019838(growth factor b…	NA	1.6e-17	1	809,	0	-1.8	0.00190546	-2.74	Exon (ENST00000260061/ENSG00000137507, exon 3 of 3)	11	76657524	76670747	13224	2	down
chr11	78424162	78424252	91	ENSG00000251323	ENST00000513207	lncRNA	5584	LINC02728	long intergenic non-protein coding RNA 2728 [Source:HGNC Symbol;Acc:HGNC:54245]	NA	NA	0.0029	1	91,	0	-1.28	0.00891251	-1.76	Exon (ENST00000513207/ENSG00000251323, exon 4 of 4)	11	78423982	78429836	5855	2	down
chr11	78670294	78672074	1781	ENSG00000149256	ENST00000278550	protein_coding	768956	TENM4	teneurin transmembrane protein 4 [Source:HGNC Symbol;Acc:HGNC:29945]	GO:0001702(gastrulation with mouth forming second);GO:0005515(protein binding);GO:0005634(nucleus);GO:0005737(cytoplasm);GO:0005886(plasma membrane);GO:0005887(integral component of plasma membrane);GO:0007157(heterophilic cell-cell adhesion via plasma membrane cell adhesion molecules);GO:0007165(signal transduction);GO:0007275(multicellular organism development);GO:0016020(membrane);GO:0016021(i…	NA	4e-14	2	258,42,	0,1739	-1.26	0.00954993	-2.74	Exon (ENST00000278550/ENSG00000149256, exon 31 of 34)	11	78652829	79441030	788202	2	down
chr11	110579646	110580125	480	ENSG00000137727	ENST00000260283	protein_coding	132603	ARHGAP20	Rho GTPase activating protein 20 [Source:HGNC Symbol;Acc:HGNC:18357]	GO:0005096(GTPase activator activity);GO:0005829(cytosol);GO:0007165(signal transduction);GO:0043547(positive regulation of GTPase activity);GO:0051056(regulation of small GTPase mediated signal transduction)	NA	3.7e-06	1	480,	0	-0.86	0.0346737	-2.84	Exon (ENST00000260283/ENSG00000137727, exon 16 of 16)	11	110577042	110712728	135687	2	down
chr11	118721104	118721253	150	ENSG00000255422	ENST00000526274	lncRNA	16496	AP002954	novel transcript	NA	NA	0.00062	1	150,	0	-0.777	0.0457088	-5	Exon (ENST00000664961/ENSG00000287238, exon 2 of 2)	11	118704608	118750263	45656	1	down
chr11	129024010	129024160	151	ENSG00000134909	ENST00000310343	protein_coding	168038	ARHGAP32	Rho GTPase activating protein 32 [Source:HGNC Symbol;Acc:HGNC:17399]	GO:0000139(Golgi membrane);GO:0001650(fibrillar center);GO:0005096(GTPase activator activity);GO:0005515(protein binding);GO:0005654(nucleoplasm);GO:0005737(cytoplasm);GO:0005768(endosome);GO:0005783(endoplasmic reticulum);GO:0005789(endoplasmic reticulum membrane);GO:0005794(Golgi apparatus);GO:0005829(cytosol);GO:0005938(cell cortex);GO:0007165(signal transduction);GO:0007264(small GTPase media…	NA	1.6e-13	1	151,	0	-3.94	6.0256e-06	-2.1	5' UTR	11	128965060	129192198	227139	2	down
chr12	32381683	32381803	121	ENSG00000151746	ENST00000652176	protein_coding	274836	BICD1	BICD cargo adaptor 1 [Source:HGNC Symbol;Acc:HGNC:1049]	GO:0005200(structural constituent of cytoskeleton);GO:0005515(protein binding);GO:0005794(Golgi apparatus);GO:0005802(trans-Golgi network);GO:0005813(centrosome);GO:0005829(cytosol);GO:0005856(cytoskeleton);GO:0005881(cytoplasmic microtubule);GO:0006396(RNA processing);GO:0008093(cytoskeletal adaptor activity);GO:0008298(intracellular mRNA localization);GO:0009653(anatomical structure morphogenes…	NA	6.9e-05	1	121,	0	-0.755	0.0489779	-1.26	3' UTR	12	32106847	32383633	276787	1	down
chr12	57089073	57089311	239	ENSG00000166886	ENST00000342556	protein_coding	0	NAB2	NGFI-A binding protein 2 [Source:HGNC Symbol;Acc:HGNC:7627]	GO:0001958(endochondral ossification);GO:0003712(transcription coregulator activity);GO:0003714(transcription corepressor activity);GO:0005515(protein binding);GO:0005634(nucleus);GO:0006355(regulation of transcription, DNA-templated);GO:0008134(transcription factor binding);GO:0014037(Schwann cell differentiation);GO:0016480(negative regulation of transcription by RNA polymerase III);GO:0042552(…	NA	4e-05	1	239,	0	-1.14	0.0138038	-1.25	5' UTR	12	57089094	57095475	6382	1	down
chr12	57434814	57435143	330	ENSG00000175189	ENST00000309668	protein_coding	30	INHBC	inhibin subunit beta C [Source:HGNC Symbol;Acc:HGNC:6068]	GO:0005125(cytokine activity);GO:0005160(transforming growth factor beta receptor binding);GO:0005179(hormone activity);GO:0005576(extracellular region);GO:0005615(extracellular space);GO:0008083(growth factor activity);GO:0010862(positive regulation of pathway-restricted SMAD protein phosphorylation);GO:0060395(SMAD protein signal transduction)	04060(Cytokine-cytokine receptor interaction);04350(TGF-beta signaling pathway);04550(Signaling pathways regulating pluripotency of stem cells)	6.5e-07	1	330,	0	-1.05	0.018197	-2.37	5' UTR	12	57434784	57452062	17279	1	down
chr12	69817542	69817632	91	ENSG00000127328	ENST00000247833	protein_coding	78682	RAB3IP	RAB3A interacting protein [Source:HGNC Symbol;Acc:HGNC:16508]	GO:0005085(guanyl-nucleotide exchange factor activity);GO:0005515(protein binding);GO:0005634(nucleus);GO:0005737(cytoplasm);GO:0005829(cytosol);GO:0005856(cytoskeleton);GO:0006612(protein targeting to membrane);GO:0006887(exocytosis);GO:0015031(protein transport);GO:0017112(Rab guanyl-nucleotide exchange factor activity);GO:0030027(lamellipodium);GO:0042995(cell projection);GO:0070319(Golgi to p…	NA	0.0018	1	91,	0	-1.03	0.0199526	-2.62	3' UTR	12	69738860	69823199	84340	1	down
chr12	94460392	94460780	389	ENSG00000278916	ENST00000623122	lncRNA	389	CEP83-DT	CEP83 divergent transcript [Source:HGNC Symbol;Acc:HGNC:27055]	NA	NA	3.3e-08	1	389,	0	-1.34	0.00724436	-3.48	Exon (ENST00000623122/ENSG00000278916, exon 1 of 1)	12	94460003	94462484	2482	1	down
chr12	108248051	108248470	420	ENSG00000075035	ENST00000547525	protein_coding	118763	WSCD2	WSC domain containing 2 [Source:HGNC Symbol;Acc:HGNC:29117]	GO:0016020(membrane);GO:0016021(integral component of membrane)	NA	1.5e-09	1	420,	0	-1.28	0.00870964	-4.11	3' UTR	12	108129288	108250537	121250	1	down
chr12	6697622	6698053	432	ENSG00000139200	ENST00000540656	protein_coding	2377	PIANP	PILR alpha associated neural protein [Source:HGNC Symbol;Acc:HGNC:25338]	GO:0005515(protein binding);GO:0005886(plasma membrane);GO:0016020(membrane);GO:0016021(integral component of membrane);GO:0016323(basolateral plasma membrane);GO:0050776(regulation of immune response)	NA	0.00011	2	171,9,	0,423	-0.798	0.042658	-3.35	Exon (ENST00000540656/ENSG00000139200, exon 2 of 6)	12	6693792	6700430	6639	2	down
chr12	48768349	48768648	300	ENSG00000174233	ENST00000547260	retained_intron	5848	ADCY6	adenylate cyclase 6 [Source:HGNC Symbol;Acc:HGNC:237]	GO:0000166(nucleotide binding);GO:0003091(renal water homeostasis);GO:0004016(adenylate cyclase activity);GO:0005080(protein kinase C binding);GO:0005515(protein binding);GO:0005524(ATP binding);GO:0005886(plasma membrane);GO:0005887(integral component of plasma membrane);GO:0005929(cilium);GO:0006171(cAMP biosynthetic process);GO:0007186(G protein-coupled receptor signaling pathway);GO:0007189(a…	00230(Purine metabolism);01522(Endocrine resistance);04015(Rap1 signaling pathway);04022(cGMP-PKG signaling pathway);04024(cAMP signaling pathway);04062(Chemokine signaling pathway);04072(Phospholipase D signaling pathway);04114(Oocyte meiosis);04211(Longevity regulating pathway);04213(Longevity regulating pathway - multiple species);04261(Adrenergic signaling in cardiomyocytes);04270(Vascular sm…	1e-16	1	300,	0	-1.33	0.00758578	-1.75	3' UTR	12	48766194	48774496	8303	2	down
chr12	56412745	56413101	357	ENSG00000276272	ENST00000610448	lncRNA	89	AC024884	novel transcript	NA	NA	1.2e-08	1	357,	0	-1.29	0.00851138	-2.07	Exon (ENST00000610448/ENSG00000276272, exon 1 of 1)	12	56411944	56413190	1247	2	down
chr12	76031323	76031713	391	ENSG00000139289	ENST00000602540	protein_coding	0	PHLDA1	pleckstrin homology like domain family A member 1 [Source:HGNC Symbol;Acc:HGNC:8933]	GO:0000086(G2/M transition of mitotic cell cycle);GO:0005515(protein binding);GO:0005634(nucleus);GO:0005654(nucleoplasm);GO:0005730(nucleolus);GO:0005737(cytoplasm);GO:0005829(cytosol);GO:0006915(apoptotic process);GO:0031410(cytoplasmic vesicle);GO:0043065(positive regulation of apoptotic process);GO:0045210(FasL biosynthetic process);GO:1901981(phosphatidylinositol phosphate binding)	NA	5e-18	1	391,	0	-1.48	0.00489779	-1.4	5' UTR	12	76025447	76031604	6158	2	down
chr12	131650230	131650439	210	ENSG00000256424	ENST00000537280	lncRNA	11384	LINC02414	long intergenic non-protein coding RNA 2414 [Source:HGNC Symbol;Acc:HGNC:53343]	NA	NA	8.1e-07	1	210,	0	-1.28	0.00870964	-1.98	Exon (ENST00000537280/ENSG00000256424, exon 2 of 6)	12	131639396	131661823	22428	2	down
chr13	35251245	35251362	118	ENSG00000172915	ENST00000400445	protein_coding	308958	NBEA	neurobeachin [Source:HGNC Symbol;Acc:HGNC:7648]	GO:0005515(protein binding);GO:0005634(nucleus);GO:0005737(cytoplasm);GO:0005802(trans-Golgi network);GO:0005829(cytosol);GO:0005886(plasma membrane);GO:0008104(protein localization);GO:0012505(endomembrane system);GO:0016020(membrane);GO:0019901(protein kinase binding)	NA	0.00038	1	118,	0	-0.888	0.030903	-4.17	Exon (ENST00000453244/ENSG00000234835, exon 1 of 1)	13	34942287	35672735	730449	1	down
chr13	76997220	76997340	121	ENSG00000005812	ENST00000485797	processed_transcript	18241	FBXL3	F-box and leucine rich repeat protein 3 [Source:HGNC Symbol;Acc:HGNC:13599]	GO:0000086(G2/M transition of mitotic cell cycle);GO:0000151(ubiquitin ligase complex);GO:0000209(protein polyubiquitination);GO:0004842(ubiquitin-protein transferase activity);GO:0005515(protein binding);GO:0005634(nucleus);GO:0005737(cytoplasm);GO:0005829(cytosol);GO:0016567(protein ubiquitination);GO:0016604(nuclear body);GO:0019005(SCF ubiquitin ligase complex);GO:0031146(SCF-dependent protea…	04710(Circadian rhythm)	0.00011	1	121,	0	-0.963	0.0245471	-1.45	3' UTR	13	76992598	77015581	22984	2	down
chr13	39601116	39601325	210	ENSG00000183722	ENST00000648377	nonsense_mediated_decay	1901	LHFPL6	LHFPL tetraspan subfamily member 6 [Source:HGNC Symbol;Acc:HGNC:6586]	GO:0016020(membrane);GO:0016021(integral component of membrane)	NA	1.3e-06	1	210,	0	-2.66	0.00017378	-2.51	5' UTR	13	39209116	39603226	394111	2	down
chr13	44989321	44989471	151	ENSG00000083635	ENST00000379161	protein_coding	0	NUFIP1	nuclear FMR1 interacting protein 1 [Source:HGNC Symbol;Acc:HGNC:8057]	GO:0000492(box C/D snoRNP assembly);GO:0001650(fibrillar center);GO:0003676(nucleic acid binding);GO:0003677(DNA binding);GO:0003723(RNA binding);GO:0005515(protein binding);GO:0005634(nucleus);GO:0005654(nucleoplasm);GO:0005726(perichromatin fibrils);GO:0005730(nucleolus);GO:0006396(RNA processing);GO:0008023(transcription elongation factor complex);GO:0016363(nuclear matrix);GO:0022626(cytosoli…	NA	4.3e-06	1	151,	0	-0.891	0.030903	-2.04	5' UTR	13	44939249	44989471	50223	2	down
chr14	24132054	24132231	178	ENSG00000139914	ENST00000267426	protein_coding	779	FITM1	fat storage inducing transmembrane protein 1 [Source:HGNC Symbol;Acc:HGNC:33714]	GO:0003674(molecular_function);GO:0005783(endoplasmic reticulum);GO:0005789(endoplasmic reticulum membrane);GO:0008654(phospholipid biosynthetic process);GO:0010890(positive regulation of sequestering of triglyceride);GO:0016020(membrane);GO:0016021(integral component of membrane);GO:0019915(lipid storage);GO:0030176(integral component of endoplasmic reticulum membrane);GO:0034389(lipid droplet o…	NA	0.00023	1	178,	0	-0.783	0.0446684	-1.48	5' UTR	14	24131275	24132849	1575	1	down
chr14	50891982	50892162	181	ENSG00000100504	ENST00000532462	protein_coding	52294	PYGL	glycogen phosphorylase L [Source:HGNC Symbol;Acc:HGNC:9725]	GO:0000166(nucleotide binding);GO:0002060(purine nucleobase binding);GO:0003824(catalytic activity);GO:0004645(1,4-alpha-oligoglucan phosphorylase activity);GO:0005515(protein binding);GO:0005524(ATP binding);GO:0005536(glucose binding);GO:0005576(extracellular region);GO:0005737(cytoplasm);GO:0005829(cytosol);GO:0005975(carbohydrate metabolic process);GO:0005977(glycogen metabolic process);GO:00…	00500(Starch and sucrose metabolism);04217(Necroptosis);04910(Insulin signaling pathway);04922(Glucagon signaling pathway);04931(Insulin resistance)	1.4e-05	1	181,	0	-0.92	0.0281838	-2.91	Exon (ENST00000554241/ENSG00000131969, exon 8 of 8)	14	50857891	50944456	86566	2	down
chr14	73239700	73245656	5957	ENSG00000100767	ENST00000340738	protein_coding	2203	PAPLN	papilin, proteoglycan like sulfated glycoprotein [Source:HGNC Symbol;Acc:HGNC:19262]	GO:0004222(metalloendopeptidase activity);GO:0004867(serine-type endopeptidase inhibitor activity);GO:0005576(extracellular region);GO:0006508(proteolysis);GO:0008233(peptidase activity);GO:0010466(negative regulation of peptidase activity);GO:0010951(negative regulation of endopeptidase activity);GO:0030198(extracellular matrix organization);GO:0030414(peptidase inhibitor activity);GO:0031012(ex…	NA	1.6e-07	3	133,116,21,	0,4944,5936	-0.762	0.047863	-2.38	5' UTR	14	73237497	73274640	37144	1	down
chr14	99708554	99708734	181	ENSG00000036530	ENST00000261835	protein_coding	24256	CYP46A1	cytochrome P450 family 46 subfamily A member 1 [Source:HGNC Symbol;Acc:HGNC:2641]	GO:0004497(monooxygenase activity);GO:0005506(iron ion binding);GO:0005783(endoplasmic reticulum);GO:0005789(endoplasmic reticulum membrane);GO:0006629(lipid metabolic process);GO:0006699(bile acid biosynthetic process);GO:0006707(cholesterol catabolic process);GO:0006805(xenobiotic metabolic process);GO:0007399(nervous system development);GO:0008202(steroid metabolic process);GO:0008203(choleste…	00120(Primary bile acid biosynthesis)	0.00038	1	181,	0	-0.888	0.030903	-3.66	3' UTR	14	99684298	99727301	43004	1	down
chr14	32076525	32076733	209	ENSG00000100852	ENST00000555814	protein_coding	411	ARHGAP5	Rho GTPase activating protein 5 [Source:HGNC Symbol;Acc:HGNC:675]	GO:0003924(GTPase activity);GO:0005096(GTPase activator activity);GO:0005515(protein binding);GO:0005525(GTP binding);GO:0005737(cytoplasm);GO:0005783(endoplasmic reticulum);GO:0005829(cytosol);GO:0005886(plasma membrane);GO:0007155(cell adhesion);GO:0007165(signal transduction);GO:0007266(Rho protein signal transduction);GO:0016020(membrane);GO:0030879(mammary gland development);GO:0042169(SH2 d…	04510(Focal adhesion);04670(Leukocyte transendothelial migration)	7.9e-05	1	209,	0	-0.838	0.0371535	-1.43	5' UTR	14	32076114	32090780	14667	1	down
chr14	35825272	35825571	300	ENSG00000258938	ENST00000555918	lncRNA	1194	AL162311	novel transcript, antisense to BRMS1L	NA	NA	1e-05	1	300,	0	-0.769	0.0467735	-3.24	Exon (ENST00000555918/ENSG00000258938, exon 1 of 2)	14	35819224	35826765	7542	2	down
chr15	40622794	40623213	420	ENSG00000137812	ENST00000526913	nonsense_mediated_decay	0	KNL1	kinetochore scaffold 1 [Source:HGNC Symbol;Acc:HGNC:24054]	GO:0000775(chromosome, centromeric region);GO:0000776(kinetochore);GO:0000777(condensed chromosome kinetochore);GO:0001669(acrosomal vesicle);GO:0001675(acrosome assembly);GO:0005515(protein binding);GO:0005634(nucleus);GO:0005654(nucleoplasm);GO:0005694(chromosome);GO:0005829(cytosol);GO:0007049(cell cycle);GO:0007059(chromosome segregation);GO:0008608(attachment of spindle microtubules to kinet…	NA	3e-09	1	420,	0	-1.79	0.00194984	-1.58	Exon (ENST00000346991/ENSG00000137812, exon 11 of 27)	15	40623132	40664339	41208	1	down
chr15	67372204	67372473	270	ENSG00000103599	ENST00000335894	protein_coding	117418	IQCH	IQ motif containing H [Source:HGNC Symbol;Acc:HGNC:25721]	GO:0003674(molecular_function);GO:0005515(protein binding);GO:0005575(cellular_component);GO:0008150(biological_process)	NA	2.5e-08	1	270,	0	-0.803	0.0416869	-2.57	3' UTR	15	67254786	67501804	247019	1	down
chr15	84188719	84189498	780	ENSG00000259726	ENST00000560634	transcribed_unprocessed_pseudogene	1967	CSPG4P11	chondroitin sulfate proteoglycan 4 pseudogene 11 [Source:HGNC Symbol;Acc:HGNC:48363]	NA	NA	4e-11	1	780,	0	-2.72	0.000147911	-2.65	Exon (ENST00000560634/ENSG00000259726, exon 2 of 7)	15	84186752	84197384	10633	1	down
chr15	99805939	99806988	1050	ENSG00000182397	ENST00000341853	processed_transcript	0	DNM1P46	dynamin 1 pseudogene 46 [Source:HGNC Symbol;Acc:HGNC:35199]	NA	NA	6.9e-06	4	13,220,33,4,	0,691,958,1046	-1.38	0.00660693	-1.72	Exon (ENST00000664279/ENSG00000259363, exon 1 of 3)	15	99790156	99806927	16772	2	down
chr15	34387374	34387824	451	ENSG00000175265	ENST00000432566	protein_coding	0	GOLGA8A	golgin A8 family member A [Source:HGNC Symbol;Acc:HGNC:31972]	GO:0000137(Golgi cis cisterna);GO:0005794(Golgi apparatus);GO:0005801(cis-Golgi network);GO:0005829(cytosol);GO:0007030(Golgi organization);GO:0016020(membrane);GO:0032580(Golgi cisterna membrane)	NA	1e-172	1	451,	0	-6.59	7.07946e-09	-2.58	5' UTR	15	34379071	34387380	8310	2	down
chr15	35298934	35299410	477	ENSG00000134146	ENST00000560386	processed_transcript	111441	DPH6	diphthamine biosynthesis 6 [Source:HGNC Symbol;Acc:HGNC:30543]	GO:0000166(nucleotide binding);GO:0005524(ATP binding);GO:0005654(nucleoplasm);GO:0005730(nucleolus);GO:0005829(cytosol);GO:0016874(ligase activity);GO:0017178(diphthine-ammonia ligase activity);GO:0017183(peptidyl-diphthamide biosynthetic process from peptidyl-histidine)	NA	1.3e-06	1	477,	0	-0.916	0.0281838	-1.91	Exon (ENST00000558517/ENSG00000259585, exon 1 of 1)	15	35217345	35410851	193507	2	down
chr15	50703970	50704359	390	ENSG00000138600	ENST00000261854	protein_coding	61347	SPPL2A	signal peptide peptidase like 2A [Source:HGNC Symbol;Acc:HGNC:30227]	GO:0004190(aspartic-type endopeptidase activity);GO:0005515(protein binding);GO:0005764(lysosome);GO:0005765(lysosomal membrane);GO:0005768(endosome);GO:0005770(late endosome);GO:0005886(plasma membrane);GO:0006508(proteolysis);GO:0006509(membrane protein ectodomain proteolysis);GO:0008233(peptidase activity);GO:0010803(regulation of tumor necrosis factor-mediated signaling pathway);GO:0016020(me…	NA	1.8e-05	1	390,	0	-1.65	0.00295121	-1.02	3' UTR	15	50702266	50765706	63441	2	down
chr15	82043480	82044077	598	ENSG00000183496	ENST00000329713	protein_coding	1941	MEX3B	mex-3 RNA binding family member B [Source:HGNC Symbol;Acc:HGNC:25297]	GO:0000932(P-body);GO:0003676(nucleic acid binding);GO:0003723(RNA binding);GO:0005509(calcium ion binding);GO:0005634(nucleus);GO:0005654(nucleoplasm);GO:0005737(cytoplasm);GO:0005829(cytosol);GO:0006468(protein phosphorylation);GO:0046777(protein autophosphorylation);GO:0046872(metal ion binding)	NA	2.5e-27	1	598,	0	-1.53	0.0040738	-1.47	3' UTR	15	82041778	82046018	4241	2	down
chr15	101299388	101299538	151	ENSG00000140479	ENST00000558864	protein_coding	13864	PCSK6	proprotein convertase subtilisin/kexin type 6 [Source:HGNC Symbol;Acc:HGNC:8569]	GO:0004175(endopeptidase activity);GO:0004252(serine-type endopeptidase activity);GO:0005515(protein binding);GO:0005576(extracellular region);GO:0005615(extracellular space);GO:0005783(endoplasmic reticulum);GO:0005796(Golgi lumen);GO:0005886(plasma membrane);GO:0006508(proteolysis);GO:0007354(zygotic determination of anterior/posterior axis, embryo);GO:0007368(determination of left/right symmet…	NA	0.002	1	151,	0	-1.04	0.0190546	-1.87	3' UTR	15	101297142	101313402	16261	2	down
chr16	1612367	1612577	211	ENSG00000007545	ENST00000674071	protein_coding	30	CRAMP1	cramped chromatin regulator homolog 1 [Source:HGNC Symbol;Acc:HGNC:14122]	GO:0003677(DNA binding);GO:0003682(chromatin binding);GO:0005634(nucleus)	NA	4.5e-09	1	211,	0	-0.992	0.0218776	-3.19	5' UTR	16	1612337	1614798	2462	1	down
chr16	3144229	3144567	339	ENSG00000228146	ENST00000428155	processed_transcript	0	CASP16P	caspase 16, pseudogene [Source:HGNC Symbol;Acc:HGNC:27290]	NA	NA	1e-09	2	96,115,	0,224	-0.838	0.0371535	-3.18	Exon (ENST00000635032/ENSG00000228146, exon 2 of 11)	16	3144243	3149963	5721	1	down
chr16	16232588	16232828	241	ENSG00000103226	ENST00000263012	protein_coding	0	NOMO3	NODAL modulator 3 [Source:HGNC Symbol;Acc:HGNC:25242]	GO:0003674(molecular_function);GO:0005515(protein binding);GO:0005575(cellular_component);GO:0005789(endoplasmic reticulum membrane);GO:0008150(biological_process);GO:0016020(membrane);GO:0016021(integral component of membrane);GO:0030246(carbohydrate binding)	NA	1.6e-07	1	241,	0	-1.39	0.00630957	-4	5' UTR	16	16232601	16294806	62206	1	down
chr16	66887777	66888077	301	ENSG00000172840	ENST00000561475	processed_transcript	0	PDP2	pyruvate dehyrogenase phosphatase catalytic subunit 2 [Source:HGNC Symbol;Acc:HGNC:30263]	GO:0003824(catalytic activity);GO:0004721(phosphoprotein phosphatase activity);GO:0004722(protein serine/threonine phosphatase activity);GO:0004724(magnesium-dependent protein serine/threonine phosphatase activity);GO:0004741([pyruvate dehydrogenase (lipoamide)] phosphatase activity);GO:0005739(mitochondrion);GO:0005759(mitochondrial matrix);GO:0006470(protein dephosphorylation);GO:0010510(regula…	NA	8.1e-08	1	301,	0	-0.813	0.0398107	-2.23	3' UTR	16	66888015	66889189	1175	1	down
chr16	75108929	75109348	420	ENSG00000186187	ENST00000335325	protein_coding	109905	ZNRF1	zinc and ring finger 1 [Source:HGNC Symbol;Acc:HGNC:18452]	GO:0000209(protein polyubiquitination);GO:0004842(ubiquitin-protein transferase activity);GO:0005515(protein binding);GO:0005764(lysosome);GO:0005768(endosome);GO:0005829(cytosol);GO:0016020(membrane);GO:0016567(protein ubiquitination);GO:0016740(transferase activity);GO:0030054(cell junction);GO:0030672(synaptic vesicle membrane);GO:0031410(cytoplasmic vesicle);GO:0043161(proteasome-mediated ubi…	NA	5e-18	1	420,	0	-2.07	0.000891251	-1.03	3' UTR	16	74999024	75110994	111971	1	down
chr16	655230	655751	522	ENSG00000161996	ENST00000552943	retained_intron	5919	WDR90	WD repeat domain 90 [Source:HGNC Symbol;Acc:HGNC:26960]	GO:0005515(protein binding);GO:0005737(cytoplasm);GO:0005814(centriole);GO:0005856(cytoskeleton);GO:0030030(cell projection organization);GO:0060271(cilium assembly)	NA	1.9e-06	2	152,203,	0,319	-1.44	0.00537032	-1.58	Exon (ENST00000552943/ENSG00000161996, exon 13 of 26)	16	649311	661075	11765	1	down
chr16	22174961	22175228	268	ENSG00000183921	ENST00000602312	protein_coding	9378	SDR42E2	short chain dehydrogenase/reductase family 42E, member 2 [Source:HGNC Symbol;Acc:HGNC:35414]	GO:0003854(3-beta-hydroxy-delta5-steroid dehydrogenase activity);GO:0006694(steroid biosynthetic process);GO:0016491(oxidoreductase activity);GO:0016616(oxidoreductase activity, acting on the CH-OH group of donors, NAD or NADP as acceptor);GO:0055114(oxidation-reduction process)	NA	1.9e-08	1	268,	0	-1.1	0.0154882	-2.26	Exon (ENST00000659141/ENSG00000287739, exon 1 of 2)	16	22165583	22191754	26172	1	down
chr16	75108928	75109344	417	ENSG00000186187	ENST00000335325	protein_coding	109904	ZNRF1	zinc and ring finger 1 [Source:HGNC Symbol;Acc:HGNC:18452]	GO:0000209(protein polyubiquitination);GO:0004842(ubiquitin-protein transferase activity);GO:0005515(protein binding);GO:0005764(lysosome);GO:0005768(endosome);GO:0005829(cytosol);GO:0016020(membrane);GO:0016567(protein ubiquitination);GO:0016740(transferase activity);GO:0030054(cell junction);GO:0030672(synaptic vesicle membrane);GO:0031410(cytoplasmic vesicle);GO:0043161(proteasome-mediated ubi…	NA	3.2e-18	1	417,	0	-2.05	0.000954993	-1.02	3' UTR	16	74999024	75110994	111971	1	down
chr16	90105990	90106316	327	ENSG00000260507	ENST00000562203	lncRNA	0	AC133919	novel transcript	NA	NA	1.3e-23	1	327,	0	-1.45	0.00537032	-1.24	Exon (ENST00000563357/ENSG00000260528, exon 2 of 9)	16	90105095	90106316	1222	2	down
chr17	12986542	12987021	480	ENSG00000006740	ENST00000379672	protein_coding	197044	ARHGAP44	Rho GTPase activating protein 44 [Source:HGNC Symbol;Acc:HGNC:29096]	GO:0005096(GTPase activator activity);GO:0005515(protein binding);GO:0005543(phospholipid binding);GO:0005737(cytoplasm);GO:0005768(endosome);GO:0005829(cytosol);GO:0006887(exocytosis);GO:0007165(signal transduction);GO:0014069(postsynaptic density);GO:0030054(cell junction);GO:0030425(dendrite);GO:0031256(leading edge membrane);GO:0032956(regulation of actin cytoskeleton organization);GO:0035020…	NA	1.2e-08	1	480,	0	-1.13	0.0141254	-1.97	Exon (ENST00000584974/ENSG00000006740, exon 1 of 1)	17	12789498	12991643	202146	1	down
chr17	16735543	16737617	2075	ENSG00000170160	ENST00000399273	protein_coding	45302	CCDC144A	coiled-coil domain containing 144A [Source:HGNC Symbol;Acc:HGNC:29072]	NA	NA	1e-05	2	101,80,	0,1995	-0.956	0.0251189	-5.52	3' UTR	17	16690241	16777881	87641	1	down
chr17	18839357	18839475	119	ENSG00000250111	ENST00000507171	unprocessed_pseudogene	3650	AC107982	coiled-coil domain containing 144B (pseudogene) (CCDC144B) pseudogene	NA	NA	0.0013	1	119,	0	-1.29	0.00870964	-5.75	Exon (ENST00000507171/ENSG00000250111, exon 3 of 4)	17	18835707	18842364	6658	1	down
chr17	34637999	34638449	451	ENSG00000181291	ENST00000321639	protein_coding	58512	TMEM132E	transmembrane protein 132E [Source:HGNC Symbol;Acc:HGNC:26991]	GO:0003674(molecular_function);GO:0016020(membrane);GO:0016021(integral component of membrane);GO:0035677(posterior lateral line neuromast hair cell development);GO:0044297(cell body)	NA	1.3e-09	1	451,	0	-1.61	0.00331131	-2.34	3' UTR	17	34579487	34639318	59832	1	down
chr17	38352023	38352652	630	ENSG00000274211	ENST00000665913	protein_coding	0	SOCS7	suppressor of cytokine signaling 7 [Source:HGNC Symbol;Acc:HGNC:29846]	GO:0005515(protein binding);GO:0005634(nucleus);GO:0005737(cytoplasm);GO:0005829(cytosol);GO:0005886(plasma membrane);GO:0005942(phosphatidylinositol 3-kinase complex);GO:0008150(biological_process);GO:0008286(insulin receptor signaling pathway);GO:0009968(negative regulation of signal transduction);GO:0016020(membrane);GO:0016567(protein ubiquitination);GO:0017124(SH3 domain binding);GO:0021799(…	04630(Jak-STAT signaling pathway);04917(Prolactin signaling pathway)	3.2e-82	1	630,	0	-3.35	2.81838e-05	-1.64	5' UTR	17	38352124	38405593	53470	1	down
chr17	44904042	44904821	780	ENSG00000131095	ENST00000588735	protein_coding	10679	GFAP	glial fibrillary acidic protein [Source:HGNC Symbol;Acc:HGNC:4235]	GO:0005178(integrin binding);GO:0005200(structural constituent of cytoskeleton);GO:0005515(protein binding);GO:0005737(cytoplasm);GO:0005764(lysosome);GO:0005829(cytosol);GO:0005856(cytoskeleton);GO:0005882(intermediate filament);GO:0009611(response to wounding);GO:0010625(positive regulation of Schwann cell proliferation);GO:0010977(negative regulation of neuron projection development);GO:001400…	04630(Jak-STAT signaling pathway)	3.2e-14	1	780,	0	-1.23	0.0102329	-3.14	3' UTR	17	44903159	44915500	12342	2	down
chr17	44904049	44904824	776	ENSG00000131095	ENST00000588735	protein_coding	10676	GFAP	glial fibrillary acidic protein [Source:HGNC Symbol;Acc:HGNC:4235]	GO:0005178(integrin binding);GO:0005200(structural constituent of cytoskeleton);GO:0005515(protein binding);GO:0005737(cytoplasm);GO:0005764(lysosome);GO:0005829(cytosol);GO:0005856(cytoskeleton);GO:0005882(intermediate filament);GO:0009611(response to wounding);GO:0010625(positive regulation of Schwann cell proliferation);GO:0010977(negative regulation of neuron projection development);GO:001400…	04630(Jak-STAT signaling pathway)	5e-14	1	776,	0	-1.27	0.00891251	-3.18	3' UTR	17	44903159	44915500	12342	2	down
chr17	75756540	75756776	237	ENSG00000108479	ENST00000225614	protein_coding	8460	GALK1	galactokinase 1 [Source:HGNC Symbol;Acc:HGNC:4118]	GO:0000166(nucleotide binding);GO:0004335(galactokinase activity);GO:0005515(protein binding);GO:0005524(ATP binding);GO:0005534(galactose binding);GO:0005737(cytoplasm);GO:0005829(cytosol);GO:0005975(carbohydrate metabolic process);GO:0006012(galactose metabolic process);GO:0016020(membrane);GO:0016301(kinase activity);GO:0016310(phosphorylation);GO:0016740(transferase activity);GO:0016773(phosp…	00052(Galactose metabolism);00520(Amino sugar and nucleotide sugar metabolism)	0.00049	2	78,73,	0,164	-0.856	0.0346737	-2.12	Exon (ENST00000579662/ENSG00000132470, exon 35 of 39)	17	75751594	75765236	13643	2	down
chr17	75897208	75897592	385	ENSG00000267342	ENST00000587267	lncRNA	148	AC087289	novel transcript, antisense to MRPL38	NA	NA	2.1e-07	1	385,	0	-1.04	0.0186209	-1.17	Exon (ENST00000587267/ENSG00000267342, exon 1 of 3)	17	75897060	75900148	3089	1	down
chr17	81527417	81527776	360	ENSG00000229848	ENST00000442532	lncRNA	8377	AC139149	novel transcript, antisense to ACTG1	NA	NA	3.4e-08	1	360,	0	-2.16	0.000691831	-1.84	Exon (ENST00000442532/ENSG00000229848, exon 2 of 2)	17	81519040	81527776	8737	1	down
chr17	81528407	81529276	870	ENSG00000186765	ENST00000334850	protein_coding	0	FSCN2	fascin actin-bundling protein 2, retinal [Source:HGNC Symbol;Acc:HGNC:3960]	GO:0003779(actin binding);GO:0005737(cytoplasm);GO:0005856(cytoskeleton);GO:0007015(actin filament organization);GO:0007163(establishment or maintenance of cell polarity);GO:0007601(visual perception);GO:0009653(anatomical structure morphogenesis);GO:0015629(actin cytoskeleton);GO:0016477(cell migration);GO:0030036(actin cytoskeleton organization);GO:0030674(protein-macromolecule adaptor activity…	NA	4e-11	1	870,	0	-1.52	0.00436516	-1.08	5' UTR	17	81528532	81537080	8549	1	down
chr17	6685138	6685287	150	ENSG00000141485	ENST00000433363	protein_coding	28082	SLC13A5	solute carrier family 13 member 5 [Source:HGNC Symbol;Acc:HGNC:23089]	GO:0005515(protein binding);GO:0005654(nucleoplasm);GO:0005829(cytosol);GO:0005886(plasma membrane);GO:0006811(ion transport);GO:0006814(sodium ion transport);GO:0006842(tricarboxylic acid transport);GO:0015137(citrate transmembrane transporter activity);GO:0015141(succinate transmembrane transporter activity);GO:0015142(tricarboxylic acid transmembrane transporter activity);GO:0015293(symporter …	NA	2.8e-05	1	150,	0	-0.778	0.0457088	-3.13	3' UTR	17	6684719	6713369	28651	2	down
chr17	8162731	8163487	757	ENSG00000220205	ENST00000316509	protein_coding	0	VAMP2	vesicle associated membrane protein 2 [Source:HGNC Symbol;Acc:HGNC:12643]	GO:0000149(SNARE binding);GO:0005484(SNAP receptor activity);GO:0005515(protein binding);GO:0005516(calmodulin binding);GO:0005543(phospholipid binding);GO:0005802(trans-Golgi network);GO:0005829(cytosol);GO:0005886(plasma membrane);GO:0005887(integral component of plasma membrane);GO:0006887(exocytosis);GO:0006892(post-Golgi vesicle-mediated transport);GO:0006906(vesicle fusion);GO:0007269(neuro…	04130(SNARE interactions in vesicular transport);04721(Synaptic vesicle cycle);04911(Insulin secretion);04962(Vasopressin-regulated water reabsorption);04970(Salivary secretion)	9.3e-09	2	218,21,	0,736	-2.2	0.000616595	-1.73	5' UTR	17	8159149	8162948	3800	2	down
chr17	12990149	12990610	462	ENSG00000263707	ENST00000582915	lncRNA	0	AC005277	novel transcript, antisense to ARHGAP44	NA	NA	4e-17	2	258,77,	0,385	-1.64	0.00301995	-2.11	3' UTR	17	12990149	12990610	462	2	down
chr17	36013794	36017883	4090	ENSG00000274736	ENST00000612516	protein_coding	79	CCL23	C-C motif chemokine ligand 23 [Source:HGNC Symbol;Acc:HGNC:10622]	GO:0002548(monocyte chemotaxis);GO:0005125(cytokine activity);GO:0005576(extracellular region);GO:0005615(extracellular space);GO:0006874(cellular calcium ion homeostasis);GO:0006935(chemotaxis);GO:0006954(inflammatory response);GO:0006955(immune response);GO:0007165(signal transduction);GO:0007186(G protein-coupled receptor signaling pathway);GO:0007267(cell-cell signaling);GO:0008009(chemokine …	04060(Cytokine-cytokine receptor interaction);04062(Chemokine signaling pathway)	0.0016	3	116,60,62,	0,540,4028	-0.777	0.0457088	-1.67	Exon (ENST00000612516/ENSG00000274736, exon 1 of 4)	17	36013056	36017962	4907	2	down
chr17	36254080	36254347	268	ENSG00000274933	ENST00000616671	protein_coding	8638	TBC1D3I	TBC1 domain family member 3I [Source:HGNC Symbol;Acc:HGNC:32709]	GO:0005096(GTPase activator activity);GO:0005886(plasma membrane);GO:0006886(intracellular protein transport);GO:0016020(membrane);GO:0017137(Rab GTPase binding);GO:0090630(activation of GTPase activity)	NA	3.2e-15	1	268,	0	-1.31	0.00794328	-5.95	3' UTR	17	36253456	36262985	9530	2	down
chr17	39762632	39762902	271	ENSG00000161405	ENST00000346872	protein_coding	101410	IKZF3	IKAROS family zinc finger 3 [Source:HGNC Symbol;Acc:HGNC:13178]	GO:0000976(transcription regulatory region sequence-specific DNA binding);GO:0000977(RNA polymerase II regulatory region sequence-specific DNA binding);GO:0001228(DNA-binding transcription activator activity, RNA polymerase II-specific);GO:0003676(nucleic acid binding);GO:0003677(DNA binding);GO:0003700(DNA-binding transcription factor activity);GO:0005515(protein binding);GO:0005634(nucleus);GO:…	NA	6.3e-33	1	271,	0	-2.75	0.000138038	-1.19	3' UTR	17	39757718	39864312	106595	2	down
chr17	44904057	44904806	750	ENSG00000131095	ENST00000588735	protein_coding	10694	GFAP	glial fibrillary acidic protein [Source:HGNC Symbol;Acc:HGNC:4235]	GO:0005178(integrin binding);GO:0005200(structural constituent of cytoskeleton);GO:0005515(protein binding);GO:0005737(cytoplasm);GO:0005764(lysosome);GO:0005829(cytosol);GO:0005856(cytoskeleton);GO:0005882(intermediate filament);GO:0009611(response to wounding);GO:0010625(positive regulation of Schwann cell proliferation);GO:0010977(negative regulation of neuron projection development);GO:001400…	04630(Jak-STAT signaling pathway)	1.3e-13	1	750,	0	-1.17	0.0123027	-3.1	3' UTR	17	44903159	44915500	12342	2	down
chr17	46983677	46983886	210	ENSG00000262633	ENST00000571841	nonsense_mediated_decay	60544	AC005670	novel protein	GO:0005484(SNAP receptor activity);GO:0005794(Golgi apparatus);GO:0015031(protein transport);GO:0016020(membrane);GO:0016021(integral component of membrane);GO:0016192(vesicle-mediated transport);GO:0061025(membrane fusion)	NA	0.00011	1	210,	0	-0.858	0.0346737	-2.04	Exon (ENST00000668245/ENSG00000262879, exon 6 of 6)	17	46923133	47047154	124022	1	down
chr17	50188562	50192089	3528	ENSG00000108821	ENST00000511732	retained_intron	0	COL1A1	collagen type I alpha 1 chain [Source:HGNC Symbol;Acc:HGNC:2197]	GO:0001501(skeletal system development);GO:0001503(ossification);GO:0001568(blood vessel development);GO:0001649(osteoblast differentiation);GO:0001957(intramembranous ossification);GO:0001958(endochondral ossification);GO:0002020(protease binding);GO:0005201(extracellular matrix structural constituent);GO:0005515(protein binding);GO:0005576(extracellular region);GO:0005581(collagen trimer);GO:00…	04151(PI3K-Akt signaling pathway);04510(Focal adhesion);04512(ECM-receptor interaction);04611(Platelet activation);04926(Relaxin signaling pathway);04933(AGE-RAGE signaling pathway in diabetic complications);04974(Protein digestion and absorption);05146(Amoebiasis);05165(Human papillomavirus infection)	2.5e-25	13	76,54,108,108,162,54,54,108,288,108,108,99,110,	0,180,341,606,815,1117,1297,1439,1747,2255,2821,3226,3418	-0.971	0.0234423	-3.22	Exon (ENST00000225964/ENSG00000108821, exon 30 of 51)	17	50187892	50188784	893	2	down
chr17	63842548	63842698	151	ENSG00000108604	ENST00000613943	protein_coding	0	SMARCD2	SWI/SNF related, matrix associated, actin dependent regulator of chromatin, subfamily d, member 2 [Source:HGNC Symbol;Acc:HGNC:11107]	GO:0000790(nuclear chromatin);GO:0000978(RNA polymerase II cis-regulatory region sequence-specific DNA binding);GO:0003713(transcription coactivator activity);GO:0005515(protein binding);GO:0005634(nucleus);GO:0005654(nucleoplasm);GO:0006325(chromatin organization);GO:0006337(nucleosome disassembly);GO:0006338(chromatin remodeling);GO:0006357(regulation of transcription by RNA polymerase II);GO:0…	04714(Thermogenesis);05225(Hepatocellular carcinoma)	1e-19	1	151,	0	-1.39	0.00616595	-1.44	5' UTR	17	63832081	63842674	10594	2	down
chr17	75650323	75650503	181	ENSG00000108469	ENST00000423245	protein_coding	16639	RECQL5	RecQ like helicase 5 [Source:HGNC Symbol;Acc:HGNC:9950]	GO:0000166(nucleotide binding);GO:0000278(mitotic cell cycle);GO:0000724(double-strand break repair via homologous recombination);GO:0000993(RNA polymerase II complex binding);GO:0003676(nucleic acid binding);GO:0003678(DNA helicase activity);GO:0004386(helicase activity);GO:0005524(ATP binding);GO:0005634(nucleus);GO:0005654(nucleoplasm);GO:0005694(chromosome);GO:0005737(cytoplasm);GO:0005829(cy…	NA	2.2e-06	1	181,	0	-1.57	0.00363078	-1.17	3' UTR	17	75626854	75667142	40289	2	down
chr17	78841016	78841196	181	ENSG00000055483	ENST00000592275	protein_coding	245	USP36	ubiquitin specific peptidase 36 [Source:HGNC Symbol;Acc:HGNC:20062]	GO:0003723(RNA binding);GO:0004197(cysteine-type endopeptidase activity);GO:0004843(thiol-dependent ubiquitin-specific protease activity);GO:0005515(protein binding);GO:0005634(nucleus);GO:0005654(nucleoplasm);GO:0005730(nucleolus);GO:0005737(cytoplasm);GO:0005829(cytosol);GO:0006508(proteolysis);GO:0006511(ubiquitin-dependent protein catabolic process);GO:0007000(nucleolus organization);GO:00082…	NA	0.00017	1	181,	0	-0.824	0.0389045	-2.09	5' UTR	17	78836124	78841441	5318	2	down
chr17	81395993	81396937	945	ENSG00000266074	ENST00000584436	protein_coding	518	BAHCC1	BAH domain and coiled-coil containing 1 [Source:HGNC Symbol;Acc:HGNC:29279]	GO:0003682(chromatin binding)	NA	1.3e-32	1	945,	0	-1.27	0.00912011	-1.14	Exon (ENST00000624417/ENSG00000279692, exon 1 of 1)	17	81395475	81466331	70857	1	down
chr18	5956128	5960704	4577	ENSG00000154655	ENST00000400105	protein_coding	406979	L3MBTL4	L3MBTL histone methyl-lysine binding protein 4 [Source:HGNC Symbol;Acc:HGNC:26677]	GO:0003682(chromatin binding);GO:0005515(protein binding);GO:0005634(nucleus);GO:0006325(chromatin organization);GO:0006355(regulation of transcription, DNA-templated);GO:0008270(zinc ion binding);GO:0042393(histone binding);GO:0045892(negative regulation of transcription, DNA-templated);GO:0046872(metal ion binding)	NA	0.0019	2	59,77,	0,4500	-2.4	0.000363078	-2.59	3' UTR	18	5954706	6367683	412978	2	down
chr18	33745411	33745501	91	ENSG00000141431	ENST00000269197	protein_coding	167192	ASXL3	ASXL transcriptional regulator 3 [Source:HGNC Symbol;Acc:HGNC:29357]	GO:0000790(nuclear chromatin);GO:0003677(DNA binding);GO:0003682(chromatin binding);GO:0005634(nucleus);GO:0006351(transcription, DNA-templated);GO:0006355(regulation of transcription, DNA-templated);GO:0009887(animal organ morphogenesis);GO:0035517(PR-DUB complex);GO:0042975(peroxisome proliferator activated receptor binding);GO:0045944(positive regulation of transcription by RNA polymerase II);…	NA	0.0002	1	91,	0	-0.9	0.0301995	-3	Exon (ENST00000269197/ENSG00000141431, exon 12 of 12)	18	33578219	33751195	172977	1	down
chr18	80109874	80109964	91	ENSG00000101544	ENST00000262198	protein_coding	612	ADNP2	ADNP homeobox 2 [Source:HGNC Symbol;Acc:HGNC:23803]	GO:0000790(nuclear chromatin);GO:0000981(DNA-binding transcription factor activity, RNA polymerase II-specific);GO:0003674(molecular_function);GO:0003676(nucleic acid binding);GO:0003677(DNA binding);GO:0005515(protein binding);GO:0005575(cellular_component);GO:0005634(nucleus);GO:0006357(regulation of transcription by RNA polymerase II);GO:0030182(neuron differentiation);GO:0030307(positive regu…	NA	9.8e-05	1	91,	0	-0.829	0.0380189	-1.95	5' UTR	18	80109262	80140346	31085	1	down
chr18	31684620	31685836	1217	ENSG00000118276	ENST00000306851	protein_coding	0	B4GALT6	beta-1,4-galactosyltransferase 6 [Source:HGNC Symbol;Acc:HGNC:929]	GO:0000139(Golgi membrane);GO:0001572(lactosylceramide biosynthetic process);GO:0005794(Golgi apparatus);GO:0005975(carbohydrate metabolic process);GO:0006486(protein glycosylation);GO:0006629(lipid metabolic process);GO:0006665(sphingolipid metabolic process);GO:0008378(galactosyltransferase activity);GO:0008489(UDP-galactose:glucosylceramide beta-1,4-galactosyltransferase activity);GO:0010706(g…	00600(Sphingolipid metabolism)	0.00046	2	104,107,	0,1110	-0.82	0.0389045	-2.74	5' UTR	18	31623169	31684723	61555	2	down
chr18	44678183	44679717	1535	ENSG00000267414	ENST00000592638	lncRNA	0	SETBP1-DT	SETBP1 divergent transcript [Source:HGNC Symbol;Acc:HGNC:54819]	NA	NA	1e-20	2	707,102,	0,1433	-3.66	1.23027e-05	-1.64	Exon (ENST00000592638/ENSG00000267414, exon 1 of 2)	18	44676927	44679717	2791	2	down
chr18	48662105	48662311	207	ENSG00000134030	ENST00000256413	protein_coding	123074	CTIF	cap binding complex dependent translation initiation factor [Source:HGNC Symbol;Acc:HGNC:23925]	GO:0000184(nuclear-transcribed mRNA catabolic process, nonsense-mediated decay);GO:0003723(RNA binding);GO:0005515(protein binding);GO:0005737(cytoplasm);GO:0005829(cytosol);GO:0006417(regulation of translation);GO:0006446(regulation of translational initiation);GO:0008494(translation activator activity);GO:0045727(positive regulation of translation);GO:0048471(perinuclear region of cytoplasm)	NA	1.3e-06	1	207,	0	-1.53	0.00416869	-3.07	Exon (ENST00000623145/ENSG00000279629, exon 1 of 1)	18	48539031	48863217	324187	1	down
chr18	63366503	63367108	606	ENSG00000119537	ENST00000645214	protein_coding	98	KDSR	3-ketodihydrosphingosine reductase [Source:HGNC Symbol;Acc:HGNC:4021]	GO:0005615(extracellular space);GO:0005783(endoplasmic reticulum);GO:0005789(endoplasmic reticulum membrane);GO:0006629(lipid metabolic process);GO:0006665(sphingolipid metabolic process);GO:0006666(3-keto-sphinganine metabolic process);GO:0016020(membrane);GO:0016021(integral component of membrane);GO:0016491(oxidoreductase activity);GO:0030148(sphingolipid biosynthetic process);GO:0047560(3-deh…	00600(Sphingolipid metabolism)	2.1e-09	2	172,98,	0,508	-0.957	0.0251189	-1.06	3' UTR	18	63327726	63367206	39481	2	down
chr19	306296	306467	172	ENSG00000105556	ENST00000264819	protein_coding	38315	MIER2	MIER family member 2 [Source:HGNC Symbol;Acc:HGNC:29210]	GO:0000122(negative regulation of transcription by RNA polymerase II);GO:0001103(RNA polymerase II repressing transcription factor binding);GO:0003677(DNA binding);GO:0003714(transcription corepressor activity);GO:0004407(histone deacetylase activity);GO:0005515(protein binding);GO:0005634(nucleus);GO:0005654(nucleoplasm);GO:0005737(cytoplasm);GO:0016575(histone deacetylation);GO:0032991(protein-…	NA	3.2e-31	1	172,	0	-0.81	0.040738	-1.04	3' UTR	19	301444	344782	43339	2	down
chr19	4683080	4683169	90	ENSG00000142002	ENST00000594671	protein_coding	31137	DPP9	dipeptidyl peptidase 9 [Source:HGNC Symbol;Acc:HGNC:18648]	GO:0004177(aminopeptidase activity);GO:0005634(nucleus);GO:0005737(cytoplasm);GO:0005829(cytosol);GO:0005874(microtubule);GO:0006508(proteolysis);GO:0008233(peptidase activity);GO:0008236(serine-type peptidase activity);GO:0016787(hydrolase activity);GO:0031252(cell leading edge);GO:0042802(identical protein binding)	NA	0.001	1	90,	0	-0.839	0.0371535	-2.36	Exon (ENST00000381796/ENSG00000205790, exon 2 of 3)	19	4675224	4714306	39083	2	down
chr19	6494320	6494805	486	ENSG00000268191	ENST00000596027	lncRNA	0	AC010503	novel transcript, antisense to TUBB4A	NA	NA	1.4e-08	2	194,102,	0,384	-0.945	0.025704	-1.28	3' UTR	19	6494320	6495025	706	1	down
chr19	18946442	18946679	238	ENSG00000269019	ENST00000601106	lncRNA	6207	HOMER3-AS1	HOMER3 antisense RNA 1 [Source:HGNC Symbol;Acc:HGNC:53775]	NA	NA	6.2e-06	1	238,	0	-0.871	0.0331131	-1.19	Exon (ENST00000601106/ENSG00000269019, exon 3 of 3)	19	18940235	18947452	7218	1	down
chr19	19751062	19751507	446	ENSG00000271499	ENST00000604980	processed_pseudogene	444	AC011477	sorting nexin 18 (SNX18) pseudogene	NA	NA	1.6e-17	1	446,	0	-0.79	0.0436516	-2.44	Exon (ENST00000604980/ENSG00000271499, exon 1 of 1)	19	19750618	19752544	1927	1	down
chr19	20118574	20118904	331	ENSG00000213988	ENST00000469078	nonsense_mediated_decay	40580	ZNF90	zinc finger protein 90 [Source:HGNC Symbol;Acc:HGNC:13165]	GO:0000978(RNA polymerase II cis-regulatory region sequence-specific DNA binding);GO:0003676(nucleic acid binding);GO:0003677(DNA binding);GO:0003700(DNA-binding transcription factor activity);GO:0005634(nucleus);GO:0006355(regulation of transcription, DNA-templated);GO:0008270(zinc ion binding);GO:0046872(metal ion binding)	05168(Herpes simplex virus 1 infection)	0.00033	1	331,	0	-1.12	0.0144544	-2.28	Exon (ENST00000418063/ENSG00000213988, exon 4 of 4)	19	20077994	20127018	49025	1	down
chr19	36850361	36850901	541	ENSG00000197863	ENST00000613249	protein_coding	0	ZNF790	zinc finger protein 790 [Source:HGNC Symbol;Acc:HGNC:33114]	GO:0003676(nucleic acid binding);GO:0003677(DNA binding);GO:0005634(nucleus);GO:0006355(regulation of transcription, DNA-templated);GO:0046872(metal ion binding)	05168(Herpes simplex virus 1 infection)	5e-15	2	155,26,	0,515	-1.11	0.0151356	-1.05	5' UTR	19	36818322	36850787	32466	2	down
chr19	37359487	37359696	210	ENSG00000181666	ENST00000591471	protein_coding	46650	ZNF875	zinc finger protein 875 [Source:HGNC Symbol;Acc:HGNC:4928]	GO:0003676(nucleic acid binding);GO:0003677(DNA binding);GO:0003700(DNA-binding transcription factor activity);GO:0005634(nucleus);GO:0006355(regulation of transcription, DNA-templated);GO:0007275(multicellular organism development);GO:0043565(sequence-specific DNA binding);GO:0046872(metal ion binding)	05168(Herpes simplex virus 1 infection)	0.00023	1	210,	0	-1.46	0.00512861	-3.18	3' UTR	19	37312837	37364445	51609	1	down
chr19	38403135	38403523	389	ENSG00000130244	ENST00000588262	protein_coding	0	FAM98C	family with sequence similarity 98 member C [Source:HGNC Symbol;Acc:HGNC:27119]	GO:0072669(tRNA-splicing ligase complex)	NA	7.6e-09	1	389,	0	-2.83	0.000112202	-1.43	5' UTR	19	38403135	38409040	5906	1	down
chr19	44032394	44033080	687	ENSG00000159885	ENST00000187879	protein_coding	7031	ZNF222	zinc finger protein 222 [Source:HGNC Symbol;Acc:HGNC:13015]	GO:0003676(nucleic acid binding);GO:0003677(DNA binding);GO:0005634(nucleus);GO:0006355(regulation of transcription, DNA-templated);GO:0046872(metal ion binding)	05168(Herpes simplex virus 1 infection)	7.9e-50	1	687,	0	-2.64	0.000186209	-1.07	3' UTR	19	44025363	44033110	7748	1	down
chr19	49670321	49672121	1801	ENSG00000126453	ENST00000594793	processed_transcript	0	BCL2L12	BCL2 like 12 [Source:HGNC Symbol;Acc:HGNC:13787]	GO:0002039(p53 binding);GO:0005634(nucleus);GO:0006915(apoptotic process);GO:0016020(membrane);GO:0042981(regulation of apoptotic process);GO:0045944(positive regulation of transcription by RNA polymerase II);GO:1902166(negative regulation of intrinsic apoptotic signaling pathway in response to DNA damage by p53 class mediator);GO:1990001(inhibition of cysteine-type endopeptidase activity involve…	NA	7.6e-05	2	168,13,	0,1788	-1.05	0.018197	-1.13	3' UTR	19	49672109	49673915	1807	1	down
chr19	52366139	52366467	329	ENSG00000167554	ENST00000403906	protein_coding	29896	ZNF610	zinc finger protein 610 [Source:HGNC Symbol;Acc:HGNC:26687]	GO:0003676(nucleic acid binding);GO:0003677(DNA binding);GO:0005634(nucleus);GO:0006355(regulation of transcription, DNA-templated);GO:0046872(metal ion binding)	05168(Herpes simplex virus 1 infection)	1.9e-06	1	329,	0	-1.1	0.0154882	-2.66	Exon (ENST00000403906/ENSG00000167554, exon 6 of 6)	19	52336243	52367778	31536	1	down
chr19	56582631	56582780	150	ENSG00000197016	ENST00000330619	protein_coding	15163	ZNF470	zinc finger protein 470 [Source:HGNC Symbol;Acc:HGNC:22220]	GO:0003676(nucleic acid binding);GO:0003677(DNA binding);GO:0005634(nucleus);GO:0005654(nucleoplasm);GO:0006355(regulation of transcription, DNA-templated);GO:0016604(nuclear body);GO:0046872(metal ion binding)	05168(Herpes simplex virus 1 infection)	0.00011	1	150,	0	-0.972	0.0234423	-3.39	3' UTR	19	56567468	56582894	15427	1	down
chr19	58602200	58602380	181	ENSG00000213753	ENST00000651608	processed_transcript	26762	CENPBD1P1	CENPB DNA-binding domains containing 1 pseudogene 1 [Source:HGNC Symbol;Acc:HGNC:28421]	NA	NA	7.2e-06	1	181,	0	-1.53	0.00416869	-4.42	Exon (ENST00000651608/ENSG00000213753, exon 3 of 3)	19	58575438	58605223	29786	1	down
chr19	3600557	3606875	6319	ENSG00000006638	ENST00000375190	protein_coding	0	TBXA2R	thromboxane A2 receptor [Source:HGNC Symbol;Acc:HGNC:11608]	GO:0001669(acrosomal vesicle);GO:0004930(G protein-coupled receptor activity);GO:0004960(thromboxane receptor activity);GO:0004961(thromboxane A2 receptor activity);GO:0005085(guanyl-nucleotide exchange factor activity);GO:0005515(protein binding);GO:0005886(plasma membrane);GO:0005887(integral component of plasma membrane);GO:0006954(inflammatory response);GO:0007165(signal transduction);GO:0007…	04020(Calcium signaling pathway);04080(Neuroactive ligand-receptor interaction);04611(Platelet activation)	2e-30	2	161,346,	0,5973	-4.86	5.49541e-07	-1.24	5' UTR	19	3594507	3606875	12369	2	down
chr19	6763751	6763960	210	ENSG00000125731	ENST00000245908	protein_coding	3475	SH2D3A	SH2 domain containing 3A [Source:HGNC Symbol;Acc:HGNC:16885]	GO:0005085(guanyl-nucleotide exchange factor activity);GO:0005515(protein binding);GO:0007254(JNK cascade);GO:0007264(small GTPase mediated signal transduction);GO:0033138(positive regulation of peptidyl-serine phosphorylation)	NA	1.3e-13	1	210,	0	-1.55	0.00389045	-1.07	5' UTR	19	6752160	6767435	15276	2	down
chr19	8806709	8806978	270	ENSG00000167785	ENST00000601372	protein_coding	25326	ZNF558	zinc finger protein 558 [Source:HGNC Symbol;Acc:HGNC:26422]	GO:0003676(nucleic acid binding);GO:0003677(DNA binding);GO:0003700(DNA-binding transcription factor activity);GO:0005515(protein binding);GO:0005575(cellular_component);GO:0005634(nucleus);GO:0006355(regulation of transcription, DNA-templated);GO:0008150(biological_process);GO:0043565(sequence-specific DNA binding);GO:0046872(metal ion binding)	05168(Herpes simplex virus 1 infection)	5e-13	1	270,	0	-0.767	0.0467735	-2.86	3' UTR	19	8806170	8832304	26135	2	down
chr19	9646058	9646147	90	ENSG00000171466	ENST00000453372	protein_coding	28953	ZNF562	zinc finger protein 562 [Source:HGNC Symbol;Acc:HGNC:25950]	GO:0000978(RNA polymerase II cis-regulatory region sequence-specific DNA binding);GO:0003676(nucleic acid binding);GO:0003677(DNA binding);GO:0005634(nucleus);GO:0006355(regulation of transcription, DNA-templated);GO:0046872(metal ion binding)	05168(Herpes simplex virus 1 infection)	0.00095	1	90,	0	-1.28	0.00891251	-2.37	3' UTR	19	9641807	9675100	33294	2	down
chr19	12765244	12765453	210	ENSG00000095066	ENST00000586710	retained_intron	0	HOOK2	hook microtubule tethering protein 2 [Source:HGNC Symbol;Acc:HGNC:19885]	GO:0005515(protein binding);GO:0005737(cytoplasm);GO:0005813(centrosome);GO:0005815(microtubule organizing center);GO:0005829(cytosol);GO:0005856(cytoskeleton);GO:0005874(microtubule);GO:0006897(endocytosis);GO:0007032(endosome organization);GO:0007040(lysosome organization);GO:0008017(microtubule binding);GO:0008333(endosome to lysosome transport);GO:0015031(protein transport);GO:0030705(cytoske…	NA	3.8e-06	1	210,	0	-1.31	0.00812831	-2.67	Exon (ENST00000586710/ENSG00000095066, exon 1 of 3)	19	12763701	12765364	1664	2	down
chr19	16074353	16074740	388	ENSG00000167460	ENST00000589897	protein_coding	7332	TPM4	tropomyosin 4 [Source:HGNC Symbol;Acc:HGNC:12013]	GO:0001649(osteoblast differentiation);GO:0001725(stress fiber);GO:0002102(podosome);GO:0003779(actin binding);GO:0005509(calcium ion binding);GO:0005515(protein binding);GO:0005737(cytoplasm);GO:0005829(cytosol);GO:0005856(cytoskeleton);GO:0005862(muscle thin filament tropomyosin);GO:0005884(actin filament);GO:0005925(focal adhesion);GO:0006936(muscle contraction);GO:0007015(actin filament organ…	04260(Cardiac muscle contraction);04261(Adrenergic signaling in cardiomyocytes);05410(Hypertrophic cardiomyopathy (HCM));05414(Dilated cardiomyopathy (DCM))	8.9e-08	1	388,	0	-1.08	0.0165959	-1.77	Exon (ENST00000624324/ENSG00000279198, exon 1 of 1)	19	16067021	16076141	9121	1	down
chr19	17245019	17245405	387	ENSG00000160113	ENST00000291442	protein_coding	535	NR2F6	nuclear receptor subfamily 2 group F member 6 [Source:HGNC Symbol;Acc:HGNC:7977]	GO:0000122(negative regulation of transcription by RNA polymerase II);GO:0000790(nuclear chromatin);GO:0000977(RNA polymerase II regulatory region sequence-specific DNA binding);GO:0000978(RNA polymerase II cis-regulatory region sequence-specific DNA binding);GO:0000981(DNA-binding transcription factor activity, RNA polymerase II-specific);GO:0001227(DNA-binding transcription repressor activity, …	NA	2.5e-18	1	387,	0	-0.836	0.0371535	-2.13	5' UTR	19	17231883	17245940	14058	2	down
chr19	17402939	17403147	209	ENSG00000130303	ENST00000252593	protein_coding	2483	BST2	bone marrow stromal cell antigen 2 [Source:HGNC Symbol;Acc:HGNC:1119]	GO:0002376(immune system process);GO:0002737(negative regulation of plasmacytoid dendritic cell cytokine production);GO:0003723(RNA binding);GO:0005515(protein binding);GO:0005737(cytoplasm);GO:0005768(endosome);GO:0005770(late endosome);GO:0005771(multivesicular body);GO:0005794(Golgi apparatus);GO:0005829(cytosol);GO:0005886(plasma membrane);GO:0008191(metalloendopeptidase inhibitor activity);G…	05168(Herpes simplex virus 1 infection);05170(Human immunodeficiency virus 1 infection)	5e-31	1	209,	0	-3.9	6.45654e-06	-1.08	3' UTR	19	17402939	17405630	2692	2	down
chr19	19699232	19699409	178	ENSG00000271283	ENST00000603937	processed_pseudogene	0	AC011458	iron-sulfur cluster assembly 1 homolog (S. cerevisiae) (ISCA1) pseudogene	NA	NA	5.4e-06	1	178,	0	-1.31	0.00812831	-2.12	Exon (ENST00000603937/ENSG00000271283, exon 1 of 1)	19	19699203	19699409	207	2	down
chr19	37078262	37078405	144	ENSG00000197050	ENST00000590332	protein_coding	70405	ZNF420	zinc finger protein 420 [Source:HGNC Symbol;Acc:HGNC:20649]	GO:0003676(nucleic acid binding);GO:0003677(DNA binding);GO:0005515(protein binding);GO:0005634(nucleus);GO:0005654(nucleoplasm);GO:0006355(regulation of transcription, DNA-templated);GO:0042981(regulation of apoptotic process);GO:0046872(metal ion binding)	05168(Herpes simplex virus 1 infection)	0.00012	1	144,	0	-0.935	0.0269153	-2.12	Exon (ENST00000590376/ENSG00000267345, exon 1 of 2)	19	37007857	37127442	119586	1	down
chr19	37719462	37719761	300	ENSG00000198182	ENST00000355202	protein_coding	0	ZNF607	zinc finger protein 607 [Source:HGNC Symbol;Acc:HGNC:28192]	GO:0003676(nucleic acid binding);GO:0003677(DNA binding);GO:0005515(protein binding);GO:0005634(nucleus);GO:0006355(regulation of transcription, DNA-templated);GO:0046872(metal ion binding)	05168(Herpes simplex virus 1 infection)	5e-21	1	300,	0	-1.17	0.0123027	-1.02	5' UTR	19	37696371	37719761	23391	2	down
chr19	46493871	46494170	300	ENSG00000204851	ENST00000594749	processed_transcript	1709	PNMA8B	PNMA family member 8B [Source:HGNC Symbol;Acc:HGNC:29206]	NA	NA	8.3e-10	1	300,	0	-1.43	0.00562341	-3.46	Exon (ENST00000599531/ENSG00000204851, exon 1 of 1)	19	46486906	46495879	8974	2	down
chr19	46494440	46495130	691	ENSG00000204850	ENST00000377652	lncRNA	0	AC011484	novel transcript, antisense to PPP5D1	NA	NA	3.2e-13	1	691,	0	-1.79	0.00199526	-3.43	Exon (ENST00000377652/ENSG00000204850, exon 1 of 1)	19	46494508	46496502	1995	1	down
chr19	51415186	51415306	121	ENSG00000142512	ENST00000339313	protein_coding	2336	SIGLEC10	sialic acid binding Ig like lectin 10 [Source:HGNC Symbol;Acc:HGNC:15620]	GO:0002250(adaptive immune response);GO:0002376(immune system process);GO:0005515(protein binding);GO:0005576(extracellular region);GO:0005886(plasma membrane);GO:0007155(cell adhesion);GO:0016020(membrane);GO:0016021(integral component of membrane);GO:0019902(phosphatase binding);GO:0030246(carbohydrate binding);GO:0033691(sialic acid binding);GO:0042169(SH2 domain binding);GO:0045087(innate imm…	NA	4e-29	1	121,	0	-20.8	7.94328e-24	-1.28	Exon (ENST00000339313/ENSG00000142512, exon 7 of 11)	19	51410020	51417642	7623	2	down
chr19	51518716	51519135	420	ENSG00000105492	ENST00000425629	protein_coding	12535	SIGLEC6	sialic acid binding Ig like lectin 6 [Source:HGNC Symbol;Acc:HGNC:10875]	GO:0005515(protein binding);GO:0005576(extracellular region);GO:0005886(plasma membrane);GO:0005887(integral component of plasma membrane);GO:0007155(cell adhesion);GO:0007267(cell-cell signaling);GO:0016020(membrane);GO:0016021(integral component of membrane);GO:0030246(carbohydrate binding);GO:0033691(sialic acid binding)	NA	3.7e-06	1	420,	0	-2.17	0.000676083	-1.32	3' UTR	19	51517819	51531670	13852	2	down
chr20	49956895	49957194	300	ENSG00000229222	ENST00000422599	processed_pseudogene	150	KRT18P4	keratin 18 pseudogene 4 [Source:HGNC Symbol;Acc:HGNC:16604]	NA	NA	4.9e-07	1	300,	0	-1.15	0.0134896	-1.11	Exon (ENST00000422599/ENSG00000229222, exon 1 of 1)	20	49956745	49958032	1288	1	down
chr20	16379989	16381699	1711	ENSG00000089177	ENST00000636835	protein_coding	191735	KIF16B	kinesin family member 16B [Source:HGNC Symbol;Acc:HGNC:15869]	GO:0000166(nucleotide binding);GO:0001704(formation of primary germ layer);GO:0001919(regulation of receptor recycling);GO:0003774(motor activity);GO:0003777(microtubule motor activity);GO:0005515(protein binding);GO:0005524(ATP binding);GO:0005547(phosphatidylinositol-3,4,5-trisphosphate binding);GO:0005737(cytoplasm);GO:0005768(endosome);GO:0005769(early endosome);GO:0005829(cytosol);GO:0005856…	NA	4.3e-06	2	175,6,	0,1705	-1.27	0.00933254	-1.21	Exon (ENST00000636835/ENSG00000089177, exon 18 of 25)	20	16272104	16573434	301331	2	down
chr20	25062992	25063142	151	ENSG00000275358	ENST00000613001	lncRNA	449	AL080312	novel transcript	NA	NA	6e-05	1	151,	0	-0.794	0.042658	-1.92	Exon (ENST00000613001/ENSG00000275358, exon 1 of 1)	20	25062962	25063591	630	2	down
chr20	51600969	51601297	329	ENSG00000054793	ENST00000311637	protein_coding	167031	ATP9A	ATPase phospholipid transporting 9A (putative) [Source:HGNC Symbol;Acc:HGNC:13540]	GO:0000166(nucleotide binding);GO:0000287(magnesium ion binding);GO:0002020(protease binding);GO:0005524(ATP binding);GO:0005768(endosome);GO:0005769(early endosome);GO:0005794(Golgi apparatus);GO:0005802(trans-Golgi network);GO:0005886(plasma membrane);GO:0006890(retrograde vesicle-mediated transport, Golgi to endoplasmic reticulum);GO:0006897(endocytosis);GO:0015914(phospholipid transport);GO:0…	NA	5e-49	1	329,	0	-4.16	3.38844e-06	-1.38	3' UTR	20	51596514	51768328	171815	2	down
chr20	62776668	62776817	150	ENSG00000228705	ENST00000657741	lncRNA	115	LINC00659	long intergenic non-protein coding RNA 659 [Source:HGNC Symbol;Acc:HGNC:44316]	NA	NA	0.00033	1	150,	0	-0.877	0.0323594	-2.54	Exon (ENST00000657741/ENSG00000228705, exon 1 of 3)	20	62774121	62776932	2812	2	down
chr21	8465309	8465531	223	ENSG00000286032	ENST00000651130	TEC	55	FP236383	TEC	NA	NA	3e-05	1	223,	0	-0.91	0.0288403	-3.06	Exon (ENST00000651130/ENSG00000286032, exon 1 of 1)	21	8465254	8465586	333	1	down
chr21	46324171	46324896	726	ENSG00000160299	ENST00000480896	processed_transcript	0	PCNT	pericentrin [Source:HGNC Symbol;Acc:HGNC:16068]	GO:0000086(G2/M transition of mitotic cell cycle);GO:0000226(microtubule cytoskeleton organization);GO:0005515(protein binding);GO:0005516(calmodulin binding);GO:0005737(cytoplasm);GO:0005813(centrosome);GO:0005814(centriole);GO:0005815(microtubule organizing center);GO:0005829(cytosol);GO:0005856(cytoskeleton);GO:0005874(microtubule);GO:0007052(mitotic spindle organization);GO:0007165(signal tra…	NA	0.00012	2	112,9,	0,717	-1.52	0.00436516	-1.47	5' UTR	21	46324888	46445769	120882	1	down
chr22	18145748	18145897	150	ENSG00000183785	ENST00000608634	protein_coding	19041	TUBA8	tubulin alpha 8 [Source:HGNC Symbol;Acc:HGNC:12410]	GO:0000166(nucleotide binding);GO:0000226(microtubule cytoskeleton organization);GO:0000278(mitotic cell cycle);GO:0003924(GTPase activity);GO:0005200(structural constituent of cytoskeleton);GO:0005515(protein binding);GO:0005525(GTP binding);GO:0005737(cytoplasm);GO:0005856(cytoskeleton);GO:0005874(microtubule);GO:0007010(cytoskeleton organization);GO:0007017(microtubule-based process);GO:001563…	04145(Phagosome);04210(Apoptosis);04530(Tight junction);04540(Gap junction);05130(Pathogenic Escherichia coli infection)	0.00033	1	150,	0	-1.01	0.020893	-1.54	Exon (ENST00000608634/ENSG00000183785, exon 3 of 3)	22	18126707	18146554	19848	1	down
chr22	29388029	29409605	21577	ENSG00000100280	ENST00000357586	protein_coding	0	AP1B1	adaptor related protein complex 1 subunit beta 1 [Source:HGNC Symbol;Acc:HGNC:554]	GO:0000139(Golgi membrane);GO:0001822(kidney development);GO:0005515(protein binding);GO:0005765(lysosomal membrane);GO:0005794(Golgi apparatus);GO:0005829(cytosol);GO:0006886(intracellular protein transport);GO:0007368(determination of left/right symmetry);GO:0007507(heart development);GO:0015031(protein transport);GO:0016020(membrane);GO:0016192(vesicle-mediated transport);GO:0019886(antigen pr…	04142(Lysosome);05170(Human immunodeficiency virus 1 infection)	1.5e-08	4	68,75,65,32,	0,18774,20474,21545	-0.828	0.0380189	-1.42	5' UTR	22	29327682	29388583	60902	2	down
chr22	37893915	37894155	241	ENSG00000279738	ENST00000623726	lncRNA	17767	AL022311	novel transcript, sense overlapping to EIF3L	NA	NA	3.2e-05	1	241,	0	-0.913	0.0288403	-1.09	Exon (ENST00000623726/ENSG00000279738, exon 1 of 1)	22	37876148	37895563	19416	1	down
chr22	42502352	42502532	181	ENSG00000172250	ENST00000652221	retained_intron	1784	SERHL	serine hydrolase like (pseudogene) [Source:HGNC Symbol;Acc:HGNC:14408]	NA	NA	0.00042	1	181,	0	-2.04	0.000977237	-1.34	Exon (ENST00000652221/ENSG00000172250, exon 4 of 10)	22	42500568	42512544	11977	1	down
chr22	50603294	50603690	397	ENSG00000008735	ENST00000329492	protein_coding	2501	MAPK8IP2	mitogen-activated protein kinase 8 interacting protein 2 [Source:HGNC Symbol;Acc:HGNC:6883]	GO:0001540(amyloid-beta binding);GO:0001662(behavioral fear response);GO:0005078(MAP-kinase scaffold activity);GO:0005198(structural molecule activity);GO:0005515(protein binding);GO:0005737(cytoplasm);GO:0007172(signal complex assembly);GO:0007254(JNK cascade);GO:0007617(mating behavior);GO:0010469(regulation of signaling receptor activity);GO:0014069(postsynaptic density);GO:0019894(kinesin bin…	04010(MAPK signaling pathway)	1.1e-07	2	205,65,	0,332	-1.24	0.01	-3.39	Exon (ENST00000329492/ENSG00000008735, exon 3 of 12)	22	50600793	50613978	13186	1	down
chr22	18609495	18610243	749	ENSG00000275793	ENST00000619918	protein_coding	1676	RIMBP3	RIMS binding protein 3 [Source:HGNC Symbol;Acc:HGNC:29344]	GO:0002177(manchette);GO:0005515(protein binding);GO:0005634(nucleus);GO:0005737(cytoplasm);GO:0005856(cytoskeleton);GO:0007283(spermatogenesis);GO:0007286(spermatid development);GO:0009566(fertilization);GO:0030154(cell differentiation);GO:0030156(benzodiazepine receptor binding);GO:0045202(synapse)	NA	3.1e-10	1	749,	0	-1.43	0.00562341	-3.51	Exon (ENST00000619918/ENSG00000275793, exon 1 of 1)	22	18605815	18611919	6105	2	down
chr22	21545806	21546404	599	ENSG00000183246	ENST00000331505	protein_coding	4427	RIMBP3C	RIMS binding protein 3C [Source:HGNC Symbol;Acc:HGNC:33892]	GO:0002177(manchette);GO:0003674(molecular_function);GO:0005515(protein binding);GO:0005575(cellular_component);GO:0005634(nucleus);GO:0005737(cytoplasm);GO:0005856(cytoskeleton);GO:0007283(spermatogenesis);GO:0007286(spermatid development);GO:0008150(biological_process);GO:0009566(fertilization);GO:0030154(cell differentiation);GO:0030156(benzodiazepine receptor binding);GO:0045202(synapse)	NA	4e-11	1	599,	0	-1.57	0.00371535	-1.82	3' UTR	22	21545357	21550831	5475	2	down
chr22	23180003	23180172	170	ENSG00000236794	ENST00000412037	processed_pseudogene	0	BCRP8	BCR pseudogene 8 [Source:HGNC Symbol;Acc:HGNC:39076]	NA	NA	4.9e-10	1	170,	0	-1.19	0.011749	-3.23	Exon (ENST00000412037/ENSG00000236794, exon 1 of 1)	22	23179918	23180172	255	2	down
chr22	39120227	39120437	211	ENSG00000100307	ENST00000475962	processed_transcript	29395	CBX7	chromobox 7 [Source:HGNC Symbol;Acc:HGNC:1557]	GO:0000122(negative regulation of transcription by RNA polymerase II);GO:0000790(nuclear chromatin);GO:0005515(protein binding);GO:0005634(nucleus);GO:0005654(nucleoplasm);GO:0005829(cytosol);GO:0006325(chromatin organization);GO:0031519(PcG protein complex);GO:0035102(PRC1 complex)	NA	2.4e-06	1	211,	0	-0.811	0.040738	-2.27	Exon (ENST00000475962/ENSG00000100307, exon 2 of 2)	22	39120167	39149832	29666	2	down
chr22	50263743	50264012	270	ENSG00000185386	ENST00000330651	protein_coding	6368	MAPK11	mitogen-activated protein kinase 11 [Source:HGNC Symbol;Acc:HGNC:6873]	GO:0000166(nucleotide binding);GO:0000187(activation of MAPK activity);GO:0004672(protein kinase activity);GO:0004674(protein serine/threonine kinase activity);GO:0004707(MAP kinase activity);GO:0005515(protein binding);GO:0005524(ATP binding);GO:0005634(nucleus);GO:0005654(nucleoplasm);GO:0005737(cytoplasm);GO:0005829(cytosol);GO:0006468(protein phosphorylation);GO:0007265(Ras protein signal tra…	01522(Endocrine resistance);04010(MAPK signaling pathway);04015(Rap1 signaling pathway);04068(FoxO signaling pathway);04071(Sphingolipid signaling pathway);04218(Cellular senescence);04261(Adrenergic signaling in cardiomyocytes);04370(VEGF signaling pathway);04380(Osteoclast differentiation);04550(Signaling pathways regulating pluripotency of stem cells);04611(Platelet activation);04620(Toll-like…	9.1e-07	1	270,	0	-3.13	5.01187e-05	-2.83	3' UTR	22	50263713	50270380	6668	2	down
X	1762977	1763212	236	ENSG00000223511	ENST00000432272	lncRNA	28860	AL683807	novel transcript	NA	NA	1.6e-13	1	236,	0	-1.72	0.00239883	-1.96	Exon (ENST00000432272/ENSG00000223511, exon 3 of 3)	23	1734117	1763212	29096	1	down
X	37571659	37571898	240	ENSG00000147036	ENST00000378619	protein_coding	0	LANCL3	LanC like 3 [Source:HGNC Symbol;Acc:HGNC:24767]	GO:0003824(catalytic activity);GO:0005886(plasma membrane)	NA	3.2e-05	1	240,	0	-1.22	0.0107152	-3.12	5' UTR	23	37571661	37684463	112803	1	down
X	70133477	70133654	178	ENSG00000089289	ENST00000356413	protein_coding	30	IGBP1	immunoglobulin binding protein 1 [Source:HGNC Symbol;Acc:HGNC:5461]	GO:0000122(negative regulation of transcription by RNA polymerase II);GO:0005515(protein binding);GO:0005737(cytoplasm);GO:0005829(cytosol);GO:0007165(signal transduction);GO:0009966(regulation of signal transduction);GO:0019888(protein phosphatase regulator activity);GO:0032873(negative regulation of stress-activated MAPK cascade);GO:0034612(response to tumor necrosis factor);GO:0035303(regulati…	04136(Autophagy - other);04140(Autophagy - animal)	7.2e-06	1	178,	0	-1.36	0.00691831	-2.98	5' UTR	23	70133447	70166324	32878	1	down
X	102901763	102905890	4128	ENSG00000239407	ENST00000426528	lncRNA	17349	Z68871	novel transcript	NA	NA	1.6e-12	2	9,230,	0,3898	-0.941	0.0263027	-1.02	Exon (ENST00000426528/ENSG00000239407, exon 5 of 6)	23	102884414	102906158	21745	1	down
X	149549461	149549611	151	ENSG00000197620	ENST00000434353	protein_coding	8474	EOLA1	endothelium and lymphocyte associated ASCH domain 1 [Source:HGNC Symbol;Acc:HGNC:28089]	GO:0005515(protein binding);GO:0010468(regulation of gene expression);GO:0032675(regulation of interleukin-6 production)	NA	0.0026	1	151,	0	-0.953	0.0251189	-1.59	3' UTR	23	149540987	149549940	8954	1	down
X	150987280	150988023	744	ENSG00000029993	ENST00000419110	protein_coding	6771	HMGB3	high mobility group box 3 [Source:HGNC Symbol;Acc:HGNC:5004]	GO:0000400(four-way junction DNA binding);GO:0000790(nuclear chromatin);GO:0002376(immune system process);GO:0003677(DNA binding);GO:0003682(chromatin binding);GO:0003690(double-stranded DNA binding);GO:0003723(RNA binding);GO:0005515(protein binding);GO:0005634(nucleus);GO:0005694(chromosome);GO:0005737(cytoplasm);GO:0006310(DNA recombination);GO:0006338(chromatin remodeling);GO:0006355(regulati…	NA	5e-14	2	23,247,	0,497	-0.789	0.0436516	-1.21	3' UTR	23	150980509	150987877	7369	1	down
X	153421394	153422083	690	ENSG00000189420	ENST00000338647	protein_coding	3072	ZFP92	ZFP92 zinc finger protein [Source:HGNC Symbol;Acc:HGNC:12865]	GO:0003676(nucleic acid binding);GO:0003677(DNA binding);GO:0005634(nucleus);GO:0006355(regulation of transcription, DNA-templated);GO:0046872(metal ion binding)	05168(Herpes simplex virus 1 infection)	4e-42	1	690,	0	-1.21	0.0107152	-1.07	3' UTR	23	153418322	153426481	8160	1	down
X	136842664	136842843	180	ENSG00000232611	ENST00000435597	lncRNA	4954	AL683813	novel transcript	NA	NA	0.001	1	180,	0	-0.85	0.0354813	-1.67	Exon (ENST00000435597/ENSG00000232611, exon 2 of 2)	23	136840931	136847797	6867	2	down
X	154883980	154886212	2233	ENSG00000185010	ENST00000644698	protein_coding	0	F8	coagulation factor VIII [Source:HGNC Symbol;Acc:HGNC:3546]	GO:0000139(Golgi membrane);GO:0002576(platelet degranulation);GO:0005507(copper ion binding);GO:0005515(protein binding);GO:0005576(extracellular region);GO:0005615(extracellular space);GO:0005788(endoplasmic reticulum lumen);GO:0005886(plasma membrane);GO:0006888(endoplasmic reticulum to Golgi vesicle-mediated transport);GO:0006953(acute-phase response);GO:0007596(blood coagulation);GO:0007597(b…	04610(Complement and coagulation cascades)	4.5e-06	2	460,79,	0,2154	-1.06	0.0177828	-3.27	5' UTR	23	154836047	154884439	48393	2	down
chr1	247526474	247526684	211	ENSG00000169224	ENST00000527084	protein_coding	19416	GCSAML	germinal center associated signaling and motility like [Source:HGNC Symbol;Acc:HGNC:29583]	GO:0005515(protein binding);GO:0050855(regulation of B cell receptor signaling pathway);GO:2000401(regulation of lymphocyte migration)	NA	8.1e-05	1	211,	0	-0.996	0.0218776	-3.41	3' UTR	1	247507058	247575020	67963	1	down
chr4	653584	653934	351	ENSG00000242686	ENST00000599030	lncRNA	0	PDE6B-AS1	PDE6B antisense RNA 1 [Source:HGNC Symbol;Acc:HGNC:40438]	NA	NA	1.5e-07	2	100,201,	0,150	-1.05	0.018197	-2.38	5' UTR	4	652955	653789	835	2	down
chr7	156893006	156893186	181	ENSG00000105983	ENST00000353442	protein_coding	0	LMBR1	limb development membrane protein 1 [Source:HGNC Symbol;Acc:HGNC:13243]	GO:0004888(transmembrane signaling receptor activity);GO:0005515(protein binding);GO:0005887(integral component of plasma membrane);GO:0007165(signal transduction);GO:0016020(membrane);GO:0016021(integral component of membrane);GO:0042733(embryonic digit morphogenesis)	NA	5.6e-07	1	181,	0	-1.57	0.00363078	-1.44	5' UTR	7	156677791	156893183	215393	2	down
chr11	62751439	62751795	357	ENSG00000185670	ENST00000530112	nonsense_mediated_decay	304	ZBTB3	zinc finger and BTB domain containing 3 [Source:HGNC Symbol;Acc:HGNC:22918]	GO:0003676(nucleic acid binding);GO:0003677(DNA binding);GO:0005515(protein binding);GO:0005634(nucleus);GO:0006974(cellular response to DNA damage stimulus);GO:0046872(metal ion binding)	NA	2.1e-07	1	357,	0	-1.84	0.00169824	-1.28	3' UTR	11	62748319	62752099	3781	2	down
chr15	82043520	82044087	568	ENSG00000183496	ENST00000329713	protein_coding	1931	MEX3B	mex-3 RNA binding family member B [Source:HGNC Symbol;Acc:HGNC:25297]	GO:0000932(P-body);GO:0003676(nucleic acid binding);GO:0003723(RNA binding);GO:0005509(calcium ion binding);GO:0005634(nucleus);GO:0005654(nucleoplasm);GO:0005737(cytoplasm);GO:0005829(cytosol);GO:0006468(protein phosphorylation);GO:0046777(protein autophosphorylation);GO:0046872(metal ion binding)	NA	4e-27	1	568,	0	-1.5	0.00457088	-1.45	3' UTR	15	82041778	82046018	4241	2	down
chr19	36115469	36115558	90	ENSG00000105254	ENST00000481742	retained_intron	0	TBCB	tubulin folding cofactor B [Source:HGNC Symbol;Acc:HGNC:1989]	GO:0005515(protein binding);GO:0005737(cytoplasm);GO:0005829(cytosol);GO:0005856(cytoskeleton);GO:0005874(microtubule);GO:0007275(multicellular organism development);GO:0007399(nervous system development);GO:0015630(microtubule cytoskeleton);GO:0030154(cell differentiation)	NA	7.9e-12	1	90,	0	-1.14	0.0134896	-1.08	5' UTR	19	36115483	36116752	1270	1	down
chr22	21545798	21546367	570	ENSG00000183246	ENST00000331505	protein_coding	4464	RIMBP3C	RIMS binding protein 3C [Source:HGNC Symbol;Acc:HGNC:33892]	GO:0002177(manchette);GO:0003674(molecular_function);GO:0005515(protein binding);GO:0005575(cellular_component);GO:0005634(nucleus);GO:0005737(cytoplasm);GO:0005856(cytoskeleton);GO:0007283(spermatogenesis);GO:0007286(spermatid development);GO:0008150(biological_process);GO:0009566(fertilization);GO:0030154(cell differentiation);GO:0030156(benzodiazepine receptor binding);GO:0045202(synapse)	NA	2e-11	1	570,	0	-1.79	0.00194984	-2	3' UTR	22	21545357	21550831	5475	2	down
