# Supplementary material for: Potential Target Analysis of Triptolide Based on Transcriptome-Wide m6A Methylome in Rheumatoid Arthritis
Source: Front Pharmacol. 2022 Mar 25;13:843358. doi: 10.3389/fphar.2022.843358 (PMC8993230; doi:10.3389/fphar.2022.843358)
Supplement: Supplementary file 3 [file Table4.xlsx]

## Sheet: Differentially expressed genes
						Chr	start	end	strand	gene_id	gene_name	transcript_id	GO	KEGG	KO_ENTRY	EC	Description	FPKM.RA1_input	FPKM.RA2_input	FPKM.RA3_input	FPKM.RA4_input	FPKM.RA5_input	FPKM.CK1_input	FPKM.CK2_input	FPKM.CK3_input	FPKM.CK4_input	FPKM.CK5_input	fc	log2(fc)	pval	qval	regulation	significant
						chr16	153892	166764	+	ENSG00000206177	HBM	ENST00000356815;ENST00000496585	GO:0004601(peroxidase activity);GO:0005344(oxygen carrier activity);GO:0005515(protein binding);GO:0005833(hemoglobin complex);GO:0015671(oxygen transport);GO:0019825(oxygen binding);GO:0020037(heme binding);GO:0031720(haptoglobin binding);GO:0031838(haptoglobin-hemoglobin complex);GO:0042744(hydrogen peroxide catabolic process);GO:0043177(organic acid binding);GO:0046872(metal ion binding);GO:00…	NA	K13828	NA	hemoglobin subunit mu [Source:HGNC Symbol;Acc:HGNC:4826]	22.3505	1.12265	13.4813	0.422108	0.163553	0	0	0	0	0	inf	inf	5.40424e-13	3.23425e-09	up	yes
						chr16	19476916	19487899	-	ENSG00000260592	AC130456	ENST00000561762	NA	NA	NA	NA	novel transcript, antisense to TMC5	11.4099	0.144898	5.63301	0.910556	0	0	0	0	0	0	inf	inf	2.85074e-09	2.6938e-06	up	yes
						chr19	45333434	45351520	+	ENSG00000104892	KLC3	ENST00000470402;ENST00000391946;ENST00000589373;ENST00000494686;ENST00000589837;ENST00000585434	GO:0003777(microtubule motor activity);GO:0005515(protein binding);GO:0005737(cytoplasm);GO:0005856(cytoskeleton);GO:0005871(kinesin complex);GO:0005874(microtubule);GO:0008017(microtubule binding);GO:0008088(axo-dendritic transport);GO:0019894(kinesin binding);GO:0031514(motile cilium);GO:0035253(ciliary rootlet);GO:0043005(neuron projection);GO:0043005(neuron projection)	05132(Salmonella infection);05132(Salmonella infection)	K10407	NA	kinesin light chain 3 [Source:HGNC Symbol;Acc:HGNC:20717]	2.11123	0.0767117	0.762562	0.0361162	0	0	0	0	0	0	inf	inf	5.63531e-09	4.04705e-06	up	yes
						chr1	206009264	206023895	-	ENSG00000196188	CTSE	ENST00000358184;ENST00000486757;ENST00000468617;ENST00000360218	GO:0004190(aspartic-type endopeptidase activity);GO:0005768(endosome);GO:0006508(proteolysis);GO:0008233(peptidase activity);GO:0016540(protein autoprocessing);GO:0016787(hydrolase activity);GO:0019886(antigen processing and presentation of exogenous peptide antigen via MHC class II);GO:0042802(identical protein binding);GO:0042802(identical protein binding)	04142(Lysosome);04142(Lysosome)	NA	NA	cathepsin E [Source:HGNC Symbol;Acc:HGNC:2530]	1.67738	0.118668	0.989081	0.0286112	0	0	0	0	0	0	inf	inf	8.20899e-09	5.08221e-06	up	yes
						chr1	157273760	157283968	+	ENSG00000271736	LINC02772	ENST00000670336;ENST00000607010;ENST00000662968;ENST00000662441	NA	NA	NA	NA	long intergenic non-protein coding RNA 2772 [Source:HGNC Symbol;Acc:HGNC:54292]	1.99597	0.166364	0.779542	0.117544	0	0	0	0	0	0	inf	inf	8.78196e-09	5.25571e-06	up	yes
						chr11	5268345	5505652	-	ENSG00000213931	HBE1	ENST00000380237;ENST00000292896;ENST00000396895	GO:0004601(peroxidase activity);GO:0005344(oxygen carrier activity);GO:0005515(protein binding);GO:0005829(cytosol);GO:0005833(hemoglobin complex);GO:0007596(blood coagulation);GO:0014070(response to organic cyclic compound);GO:0015671(oxygen transport);GO:0019825(oxygen binding);GO:0020037(heme binding);GO:0031720(haptoglobin binding);GO:0031721(hemoglobin alpha binding);GO:0031838(haptoglobin-h…	NA	K13825	NA	hemoglobin subunit epsilon 1 [Source:HGNC Symbol;Acc:HGNC:4830]	5.3031	0.455641	16.8491	0.020581	0	0	0	0	0	0	inf	inf	1.01367e-08	5.51499e-06	up	yes
						chr4	153780591	153789083	-	ENSG00000145423	SFRP2	ENST00000274063	GO:0001569(branching involved in blood vessel morphogenesis);GO:0001756(somitogenesis);GO:0001843(neural tube closure);GO:0001968(fibronectin binding);GO:0002063(chondrocyte development);GO:0003151(outflow tract morphogenesis);GO:0003214(cardiac left ventricle morphogenesis);GO:0005178(integrin binding);GO:0005515(protein binding);GO:0005576(extracellular region);GO:0005615(extracellular space);G…	04310(Wnt signaling pathway)	NA	NA	secreted frizzled related protein 2 [Source:HGNC Symbol;Acc:HGNC:10777]	1.22352	0.046866	0.712727	0.13	0	0	0	0	0	0	inf	inf	2.08199e-08	8.75257e-06	up	yes
						chr6	49605175	49636839	-	ENSG00000112077	RHAG	ENST00000371175;ENST00000646272	GO:0005515(protein binding);GO:0005886(plasma membrane);GO:0005887(integral component of plasma membrane);GO:0006873(cellular ion homeostasis);GO:0008519(ammonium transmembrane transporter activity);GO:0015670(carbon dioxide transport);GO:0015672(monovalent inorganic cation transport);GO:0015696(ammonium transport);GO:0015701(bicarbonate transport);GO:0016020(membrane);GO:0016021(integral compone…	NA	K06580	NA	Rh associated glycoprotein [Source:HGNC Symbol;Acc:HGNC:10006]	1.28864	0.067189	0.560846	0	0.047907	0	0	0	0	0	inf	inf	3.16775e-08	1.18392e-05	up	yes
						chr11	5241105	5243537	-	ENSG00000229988	HBBP1	ENST00000454892	NA	NA	NA	NA	hemoglobin subunit beta pseudogene 1 [Source:HGNC Symbol;Acc:HGNC:4828]	5.55394	0.0611992	17.3756	0	0	0	0	0	0	0	inf	inf	2.38886e-07	5.10591e-05	up	yes
						chr7	93188534	93226469	-	ENSG00000188175	HEPACAM2	ENST00000394468;ENST00000341723;ENST00000492616	GO:0000139(Golgi membrane);GO:0005515(protein binding);GO:0005654(nucleoplasm);GO:0005737(cytoplasm);GO:0005794(Golgi apparatus);GO:0005813(centrosome);GO:0005815(microtubule organizing center);GO:0005819(spindle);GO:0005856(cytoskeleton);GO:0007049(cell cycle);GO:0007098(centrosome cycle);GO:0016020(membrane);GO:0016021(integral component of membrane);GO:0030496(midbody);GO:0043231(intracellular…	NA	NA	NA	HEPACAM family member 2 [Source:HGNC Symbol;Acc:HGNC:27364]	3.04795	0	1.33374	0.0369468	0	0	0	0	0	0	inf	inf	5.18125e-07	9.30241e-05	up	yes
						chr6	41042467	41044337	+	ENSG00000112212	TSPO2	ENST00000373161;ENST00000373158	GO:0005515(protein binding);GO:0005783(endoplasmic reticulum);GO:0005789(endoplasmic reticulum membrane);GO:0005886(plasma membrane);GO:0015171(amino acid transmembrane transporter activity);GO:0015485(cholesterol binding);GO:0016020(membrane);GO:0016021(integral component of membrane);GO:0089718(amino acid import across plasma membrane);GO:0089718(amino acid import across plasma membrane)	NA	NA	NA	translocator protein 2 [Source:HGNC Symbol;Acc:HGNC:21256]	3.52892	0.182369	1.92733	0	0	0	0	0	0	0	inf	inf	6.51218e-07	0.000109271	up	yes
						chr22	30488902	30505711	-	ENSG00000133488	SEC14L4	ENST00000255858;ENST00000320982;ENST00000321205	GO:0005515(protein binding);GO:0008289(lipid binding);GO:0008289(lipid binding)	NA	NA	NA	SEC14 like lipid binding 4 [Source:HGNC Symbol;Acc:HGNC:20627]	0.858976	0	0.558468	0.040159	0	0	0	0	0	0	inf	inf	1.62082e-06	0.000211087	up	yes
						chr19	4679282	4685948	+	ENSG00000205790	DPP9-AS1	ENST00000381796	NA	NA	NA	NA	DPP9 antisense RNA 1 [Source:HGNC Symbol;Acc:HGNC:50706]	0.053791	0	0	0.324666	0.307142	0	0	0	0	0	inf	inf	1.8289e-06	0.000228029	up	yes
						chr11	5291761	5292380	-	ENSG00000229093	OR51AB1P	ENST00000429046	NA	NA	NA	NA	olfactory receptor family 51 subfamily AB member 1 pseudogene [Source:HGNC Symbol;Acc:HGNC:31278]	5.37522	0	17.3119	0	0	0	0	0	0	0	inf	inf	5.44148e-06	0.000458669	up	yes
						chr2	110402934	110473075	-	ENSG00000257207	AC112229	ENST00000603767	NA	NA	NA	NA	novel transcript	1.89126	0	0.449393	0	0	0	0	0	0	0	inf	inf	1.06176e-05	0.000768664	up	yes
						chr19	38817471	38840178	-	ENSG00000268083	AC008982	ENST00000594769	GO:0000381(regulation of alternative mRNA splicing, via spliceosome);GO:0003676(nucleic acid binding);GO:0003723(RNA binding);GO:0003729(mRNA binding);GO:0003824(catalytic activity);GO:0005634(nucleus);GO:0005739(mitochondrion);GO:0006417(regulation of translation);GO:0043484(regulation of RNA splicing);GO:0051750(delta3,5-delta2,4-dienoyl-CoA isomerase activity)	NA	NA	NA	novel protein	0	3.63847	1.38139	0	0	0	0	0	0	0	inf	inf	2.11662e-05	0.00127952	up	yes
						chr8	22219703	22232101	-	ENSG00000168490	PHYHIP	ENST00000321613;ENST00000454243;ENST00000522869	GO:0005515(protein binding);GO:0005737(cytoplasm);GO:0008104(protein localization);GO:1990782(protein tyrosine kinase binding);GO:1990782(protein tyrosine kinase binding)	NA	NA	NA	phytanoyl-CoA 2-hydroxylase interacting protein [Source:HGNC Symbol;Acc:HGNC:16865]	0	0.646942	0	0.54787	0	0	0	0	0	0	inf	inf	2.31207e-05	0.00134359	up	yes
						chr5	1201595	1225111	+	ENSG00000174358	SLC6A19	ENST00000304460;ENST00000515652	GO:0003333(amino acid transmembrane transport);GO:0005328(neurotransmitter:sodium symporter activity);GO:0005515(protein binding);GO:0005886(plasma membrane);GO:0005887(integral component of plasma membrane);GO:0006865(amino acid transport);GO:0007584(response to nutrient);GO:0015171(amino acid transmembrane transporter activity);GO:0015175(neutral amino acid transmembrane transporter activity);G…	04974(Protein digestion and absorption);04978(Mineral absorption);04978(Mineral absorption)	K05334	NA	solute carrier family 6 member 19 [Source:HGNC Symbol;Acc:HGNC:27960]	0.412894	0	0.177166	0	0	0	0	0	0	0	inf	inf	2.7736e-05	0.00152752	up	yes
						chr9	131189910	131194205	-	ENSG00000246851	AL157938	ENST00000502188	NA	NA	NA	NA	novel transcript	0	0	0	0.390459	0.321265	0	0	0	0	0	inf	inf	6.38791e-05	0.00295074	up	yes
						chr11	5232678	5243657	-	ENSG00000223609	HBD	ENST00000650601;ENST00000429817;ENST00000292901	GO:0004601(peroxidase activity);GO:0005344(oxygen carrier activity);GO:0005515(protein binding);GO:0005829(cytosol);GO:0005833(hemoglobin complex);GO:0007596(blood coagulation);GO:0015671(oxygen transport);GO:0016020(membrane);GO:0016021(integral component of membrane);GO:0019825(oxygen binding);GO:0020037(heme binding);GO:0031720(haptoglobin binding);GO:0031721(hemoglobin alpha binding);GO:00318…	NA	K16151	NA	hemoglobin subunit delta [Source:HGNC Symbol;Acc:HGNC:4829]	3551.28	20.0241	1958.03	89.8451	7.14492	0.544575	2.92476	1.80596	0.750586	1.44611	752.99	9.55649	5.38624e-12	2.41761e-08	up	yes
						chr16	31527900	31528803	+	ENSG00000169877	AHSP	ENST00000302312;ENST00000564707	GO:0005515(protein binding);GO:0005737(cytoplasm);GO:0005833(hemoglobin complex);GO:0006457(protein folding);GO:0020027(hemoglobin metabolic process);GO:0030097(hemopoiesis);GO:0030218(erythrocyte differentiation);GO:0030492(hemoglobin binding);GO:0050821(protein stabilization);GO:0051082(unfolded protein binding);GO:0051082(unfolded protein binding)	NA	NA	NA	alpha hemoglobin stabilizing protein [Source:HGNC Symbol;Acc:HGNC:18075]	92.7614	2.32172	46.7204	2.40371	0.958213	0	0.220107	0	0	0	659.521	9.36527	4.23677e-10	4.90255e-07	up	yes
						chr6	32459821	32473500	-	ENSG00000196301	HLA-DRB9	ENST00000449413	NA	NA	NA	NA	major histocompatibility complex, class II, DR beta 9 (pseudogene) [Source:HGNC Symbol;Acc:HGNC:4957]	38.2083	0	59.5909	0	7.54423	0	0	0	0.235887	0	446.585	8.80279	6.20183e-06	0.000503046	up	yes
						chr17	47200446	47223679	+	ENSG00000198336	MYL4	ENST00000393450;ENST00000354968;ENST00000576874;ENST00000571981;ENST00000536623;ENST00000572316;ENST00000573747;ENST00000570671	GO:0002026(regulation of the force of heart contraction);GO:0003785(actin monomer binding);GO:0005509(calcium ion binding);GO:0005829(cytosol);GO:0016459(myosin complex);GO:0030049(muscle filament sliding);GO:0031672(A band);GO:0032038(myosin II heavy chain binding);GO:0032781(positive regulation of ATPase activity);GO:0051015(actin filament binding);GO:0060048(cardiac muscle contraction);GO:0060…	04260(Cardiac muscle contraction);04261(Adrenergic signaling in cardiomyocytes);04371(Apelin signaling pathway);04371(Apelin signaling pathway)	K12750	NA	myosin light chain 4 [Source:HGNC Symbol;Acc:HGNC:7585]	11.2852	1.26144	5.55539	0.398126	0.395883	0	0.0737564	0	0	0	256.196	8.0011	4.36899e-10	4.90255e-07	up	yes
						chr4	143996104	144019380	-	ENSG00000250361	GYPB	ENST00000505583;ENST00000513128;ENST00000506679;ENST00000429670;ENST00000502664;ENST00000508618;ENST00000507009;ENST00000508841;ENST00000642935;ENST00000506516;ENST00000503255;ENST00000513677;ENST00000511198	GO:0005515(protein binding);GO:0005886(plasma membrane);GO:0005887(integral component of plasma membrane);GO:0016020(membrane);GO:0016021(integral component of membrane);GO:0050900(leukocyte migration);GO:0050900(leukocyte migration)	05144(Malaria);05144(Malaria)	NA	NA	glycophorin B (MNS blood group) [Source:HGNC Symbol;Acc:HGNC:4703]	10.6079	0.520454	4.34654	0.40223	0.117025	0	0	0.064165	0	0	249.266	7.96154	1.71411e-08	8.11013e-06	up	yes
						chr19	44809071	44821421	+	ENSG00000187244	BCAM	ENST00000611077;ENST00000589558;ENST00000270233;ENST00000588303;ENST00000590108;ENST00000588714;ENST00000588603	GO:0004888(transmembrane signaling receptor activity);GO:0005055(laminin receptor activity);GO:0005515(protein binding);GO:0005576(extracellular region);GO:0005886(plasma membrane);GO:0005887(integral component of plasma membrane);GO:0007155(cell adhesion);GO:0007160(cell-matrix adhesion);GO:0007165(signal transduction);GO:0008022(protein C-terminus binding);GO:0009897(external side of plasma mem…	NA	K06578	NA	basal cell adhesion molecule (Lutheran blood group) [Source:HGNC Symbol;Acc:HGNC:6722]	1.15057	0.0595459	0.572446	0	0.0182135	0	0	0.00776375	0	0	231.947	7.85765	6.31659e-07	0.000108008	up	yes
						chr8	85327608	85379014	-	ENSG00000133742	CA1	ENST00000523022;ENST00000542576;ENST00000523953;ENST00000523712;ENST00000520093;ENST00000520990;ENST00000519991;ENST00000520663;ENST00000521679;ENST00000517618;ENST00000522814;ENST00000520692;ENST00000517590;ENST00000521846;ENST00000517429;ENST00000523858;ENST00000524324;ENST00000519129;ENST00000431316;ENST00000518233;ENST00000522662	GO:0004064(arylesterase activity);GO:0004089(carbonate dehydratase activity);GO:0005515(protein binding);GO:0005737(cytoplasm);GO:0005829(cytosol);GO:0006730(one-carbon metabolic process);GO:0008270(zinc ion binding);GO:0015701(bicarbonate transport);GO:0016829(lyase activity);GO:0016836(hydro-lyase activity);GO:0035722(interleukin-12-mediated signaling pathway);GO:0046872(metal ion binding);GO:0…	00910(Nitrogen metabolism);00910(Nitrogen metabolism)	NA	NA	carbonic anhydrase 1 [Source:HGNC Symbol;Acc:HGNC:1368]	134.06	2.31358	63.0872	3.18339	0.680793	0.0957075	0.264501	0.18457	0.0989846	0.282603	219.486	7.77799	2.23255e-11	8.01665e-08	up	yes
						X	55009055	55030977	-	ENSG00000158578	ALAS2	ENST00000650242;ENST00000455688;ENST00000396198;ENST00000498636;ENST00000335854;ENST00000644983;ENST00000477869;ENST00000463868	GO:0001666(response to hypoxia);GO:0003824(catalytic activity);GO:0003870(5-aminolevulinate synthase activity);GO:0005515(protein binding);GO:0005739(mitochondrion);GO:0005743(mitochondrial inner membrane);GO:0005759(mitochondrial matrix);GO:0006778(porphyrin-containing compound metabolic process);GO:0006782(protoporphyrinogen IX biosynthetic process);GO:0006783(heme biosynthetic process);GO:0006…	00260(Glycine, serine and threonine metabolism);00860(Porphyrin and chlorophyll metabolism);00860(Porphyrin and chlorophyll metabolism)	NA	NA	5'-aminolevulinate synthase 2 [Source:HGNC Symbol;Acc:HGNC:397]	2662.63	49.5393	1212.73	39.5617	20.0927	1.08512	5.22151	3.32866	3.64408	5.95502	207.158	7.69459	3.43988e-11	1.00661e-07	up	yes
						chr2	11372612	11403175	+	ENSG00000224177	LINC00570	ENST00000453100;ENST00000658552;ENST00000437795;ENST00000432665	NA	NA	NA	NA	long intergenic non-protein coding RNA 570 [Source:HGNC Symbol;Acc:HGNC:43717]	2.74416	0.0452209	1.06975	0.0829515	0	0	0	0	0	0.0207995	189.528	7.56626	1.14186e-06	0.000161425	up	yes
						chr4	144109303	144140751	-	ENSG00000170180	GYPA	ENST00000360771;ENST00000641688;ENST00000510771;ENST00000535709;ENST00000324022;ENST00000646447;ENST00000642713;ENST00000642738;ENST00000508337;ENST00000512064;ENST00000514603;ENST00000642295	GO:0001618(virus receptor activity);GO:0003674(molecular_function);GO:0005515(protein binding);GO:0005575(cellular_component);GO:0005654(nucleoplasm);GO:0005829(cytosol);GO:0005886(plasma membrane);GO:0005887(integral component of plasma membrane);GO:0008150(biological_process);GO:0016020(membrane);GO:0016021(integral component of membrane);GO:0016032(viral process);GO:0042802(identical protein b…	04640(Hematopoietic cell lineage);05144(Malaria);05144(Malaria)	NA	NA	glycophorin A (MNS blood group) [Source:HGNC Symbol;Acc:HGNC:4702]	3.44695	0.132942	1.70847	0.0926089	0	0	0.0112915	0.00324947	0.0222879	0	146.107	7.19088	3.00616e-07	6.06434e-05	up	yes
						chr19	55428740	55442863	-	ENSG00000187902	SHISA7	ENST00000376325;ENST00000416792	GO:0005886(plasma membrane);GO:0007214(gamma-aminobutyric acid signaling pathway);GO:0007613(memory);GO:0014069(postsynaptic density);GO:0016020(membrane);GO:0016021(integral component of membrane);GO:0030054(cell junction);GO:0032281(AMPA glutamate receptor complex);GO:0032591(dendritic spine membrane);GO:0035255(ionotropic glutamate receptor binding);GO:0045202(synapse);GO:0045211(postsynaptic …	NA	NA	NA	shisa family member 7 [Source:HGNC Symbol;Acc:HGNC:35409]	0.700871	0.026421	0.369166	0.0232275	0	0	0.00814648	0	0	0	137.444	7.1027	1.10708e-06	0.000159012	up	yes
						chr19	12884422	12887201	-	ENSG00000105610	KLF1	ENST00000264834	GO:0000790(nuclear chromatin);GO:0000976(transcription regulatory region sequence-specific DNA binding);GO:0000981(DNA-binding transcription factor activity, RNA polymerase II-specific);GO:0000987(cis-regulatory region sequence-specific DNA binding);GO:0003676(nucleic acid binding);GO:0003677(DNA binding);GO:0003700(DNA-binding transcription factor activity);GO:0005515(protein binding);GO:0005634…	NA	K09204	NA	Kruppel like factor 1 [Source:HGNC Symbol;Acc:HGNC:6345]	9.23516	0.246271	5.03069	0.080559	0	0	0	0	0.087963	0.034226	119.427	6.89999	9.31507e-06	0.000688242	up	yes
						chr17	44308413	44318670	+	ENSG00000108309	RUNDC3A	ENST00000225441;ENST00000426726;ENST00000593079;ENST00000588564;ENST00000587483;ENST00000590834;ENST00000590941	GO:0005515(protein binding);GO:0005829(cytosol);GO:0005886(plasma membrane);GO:0007264(small GTPase mediated signal transduction);GO:0010753(positive regulation of cGMP-mediated signaling);GO:0030695(GTPase regulator activity);GO:0050790(regulation of catalytic activity);GO:0050790(regulation of catalytic activity)	NA	NA	NA	RUN domain containing 3A [Source:HGNC Symbol;Acc:HGNC:16984]	4.30862	0.0708221	1.97249	0.126151	0.0804688	0.0223926	0.0102411	0.0153821	0.00765161	0	117.817	6.8804	3.20239e-09	2.73789e-06	up	yes
						chr10	89378056	89385205	+	ENSG00000204010	IFIT1B	ENST00000371809	GO:0003723(RNA binding);GO:0005515(protein binding);GO:0005829(cytosol);GO:0051607(defense response to virus)	05160(Hepatitis C)	K14217	NA	interferon induced protein with tetratricopeptide repeats 1B [Source:HGNC Symbol;Acc:HGNC:23442]	37.3953	1.57954	18.7939	0.692244	0.288338	0	0.269549	0.067167	0.053992	0.118591	115.353	6.84992	8.09675e-09	5.08221e-06	up	yes
						chr15	43197227	43221018	-	ENSG00000166947	EPB42	ENST00000540029;ENST00000441366;ENST00000648595;ENST00000569204;ENST00000565459;ENST00000567019	GO:0000902(cell morphogenesis);GO:0003810(protein-glutamine gamma-glutamyltransferase activity);GO:0005200(structural constituent of cytoskeleton);GO:0005515(protein binding);GO:0005524(ATP binding);GO:0005737(cytoplasm);GO:0005856(cytoskeleton);GO:0005886(plasma membrane);GO:0007010(cytoskeleton organization);GO:0008360(regulation of cell shape);GO:0016020(membrane);GO:0018149(peptide cross-link…	NA	NA	NA	erythrocyte membrane protein band 4.2 [Source:HGNC Symbol;Acc:HGNC:3381]	67.4414	1.97767	32.4661	2.06867	0.642775	0	0.266559	0.147554	0.148134	0.345897	115.176	6.8477	5.87682e-09	4.05817e-06	up	yes
						chr1	21596215	21669363	-	ENSG00000076864	RAP1GAP	ENST00000374765;ENST00000464457;ENST00000290101;ENST00000611549;ENST00000482984;ENST00000374757;ENST00000542643;ENST00000317967	GO:0000139(Golgi membrane);GO:0003924(GTPase activity);GO:0005096(GTPase activator activity);GO:0005515(protein binding);GO:0005769(early endosome);GO:0005794(Golgi apparatus);GO:0005829(cytosol);GO:0007165(signal transduction);GO:0007411(axon guidance);GO:0016020(membrane);GO:0017016(Ras GTPase binding);GO:0030424(axon);GO:0030425(dendrite);GO:0030695(GTPase regulator activity);GO:0042803(protei…	04015(Rap1 signaling pathway);04015(Rap1 signaling pathway)	K17700	NA	RAP1 GTPase activating protein [Source:HGNC Symbol;Acc:HGNC:9858]	10.4673	0.214047	4.86119	0.398744	0.0643372	0.0225929	0	0.0530446	0.0130402	0.0628864	105.603	6.7225	2.06739e-08	8.75257e-06	up	yes
						chr11	5225464	5229395	-	ENSG00000244734	HBB	ENST00000647020;ENST00000475226;ENST00000335295;ENST00000633227;ENST00000380315;ENST00000485743	GO:0004601(peroxidase activity);GO:0005344(oxygen carrier activity);GO:0005515(protein binding);GO:0005576(extracellular region);GO:0005615(extracellular space);GO:0005829(cytosol);GO:0005833(hemoglobin complex);GO:0006898(receptor-mediated endocytosis);GO:0007596(blood coagulation);GO:0008217(regulation of blood pressure);GO:0010942(positive regulation of cell death);GO:0015671(oxygen transport)…	05143(African trypanosomiasis);05144(Malaria);05144(Malaria)	K13823	NA	hemoglobin subunit beta [Source:HGNC Symbol;Acc:HGNC:4827]	162536	4313.41	78968.5	4337.14	2056.94	98.4171	876.078	517.041	376.87	585.191	102.793	6.68359	1.95583e-10	3.10204e-07	up	yes
						chr1	151364304	151372707	-	ENSG00000143416	SELENBP1	ENST00000368868;ENST00000426705;ENST00000447402;ENST00000424475;ENST00000458566;ENST00000474352;ENST00000465273;ENST00000463664;ENST00000423070;ENST00000455839;ENST00000427867;ENST00000492643;ENST00000498494;ENST00000493560;ENST00000470345;ENST00000473693	GO:0001650(fibrillar center);GO:0005515(protein binding);GO:0005615(extracellular space);GO:0005634(nucleus);GO:0005730(nucleolus);GO:0005737(cytoplasm);GO:0005829(cytosol);GO:0008430(selenium binding);GO:0015031(protein transport);GO:0016020(membrane);GO:0016491(oxidoreductase activity);GO:0018549(methanethiol oxidase activity);GO:0055114(oxidation-reduction process);GO:0070062(extracellular exo…	NA	NA	NA	selenium binding protein 1 [Source:HGNC Symbol;Acc:HGNC:10719]	122.191	1.9191	60.3715	3.33669	1.04727	0.191023	0.551906	0.370736	0.332417	0.500145	97.042	6.60054	3.66345e-10	4.90255e-07	up	yes
						chr21	14236206	14362754	+	ENSG00000243064	ABCC13	ENST00000467409;ENST00000482980;ENST00000481582;ENST00000463099	NA	NA	NA	NA	ATP binding cassette subfamily C member 13 (pseudogene) [Source:HGNC Symbol;Acc:HGNC:16022]	1.30438	0.073834	0.570527	0.018661	0.0114896	0	0.0212439	0	0	0	93.1512	6.5415	3.48355e-06	0.000347465	up	yes
						chr11	5253188	5505605	-	ENSG00000196565	HBG2	ENST00000336906;ENST00000444587;ENST00000380252	GO:0004601(peroxidase activity);GO:0005344(oxygen carrier activity);GO:0005515(protein binding);GO:0005829(cytosol);GO:0005833(hemoglobin complex);GO:0007596(blood coagulation);GO:0015671(oxygen transport);GO:0019825(oxygen binding);GO:0020037(heme binding);GO:0031720(haptoglobin binding);GO:0031721(hemoglobin alpha binding);GO:0031838(haptoglobin-hemoglobin complex);GO:0042744(hydrogen peroxide …	NA	K13824	NA	hemoglobin subunit gamma 2 [Source:HGNC Symbol;Acc:HGNC:4832]	608.477	12.1091	302.607	44.4398	4.14867	0.330505	1.47733	4.03726	1.54355	4.14234	84.2757	6.39704	1.49969e-09	1.49586e-06	up	yes
						chr7	64947571	64950701	+	ENSG00000286342	AC073210	ENST00000653683;ENST00000663172;ENST00000666422	NA	NA	NA	NA	novel transcript	1.1529	0.0366893	0.593282	0	0.02647	0	0.0217595	0	0	0	83.1519	6.37768	1.51862e-05	0.00099873	up	yes
						chr17	44248390	44268141	-	ENSG00000004939	SLC4A1	ENST00000262418;ENST00000498270;ENST00000399246	GO:0005452(inorganic anion exchanger activity);GO:0005515(protein binding);GO:0005886(plasma membrane);GO:0005887(integral component of plasma membrane);GO:0006811(ion transport);GO:0006820(anion transport);GO:0006821(chloride transport);GO:0006873(cellular ion homeostasis);GO:0007596(blood coagulation);GO:0008509(anion transmembrane transporter activity);GO:0009898(cytoplasmic side of plasma mem…	04966(Collecting duct acid secretion);04966(Collecting duct acid secretion)	NA	NA	solute carrier family 4 member 1 (Diego blood group) [Source:HGNC Symbol;Acc:HGNC:11027]	395.326	13.5572	191.251	13.3801	4.78881	0.360175	2.0426	1.40946	1.34756	2.31001	82.7736	6.3711	1.58163e-10	2.83966e-07	up	yes
						chr12	52674736	52680407	-	ENSG00000167768	KRT1	ENST00000252244	GO:0001533(cornified envelope);GO:0001867(complement activation, lectin pathway);GO:0001895(retina homeostasis);GO:0005515(protein binding);GO:0005576(extracellular region);GO:0005615(extracellular space);GO:0005634(nucleus);GO:0005829(cytosol);GO:0005856(cytoskeleton);GO:0005882(intermediate filament);GO:0005886(plasma membrane);GO:0006979(response to oxidative stress);GO:0016020(membrane);GO:00…	NA	K07605	NA	keratin 1 [Source:HGNC Symbol;Acc:HGNC:6412]	11.095	1.26528	6.20934	0.652479	0.35731	0	0.105483	0.033785	0	0.106118	79.7902	6.31814	3.05753e-09	2.73789e-06	up	yes
						chr16	176680	177522	+	ENSG00000206172	HBA1	ENST00000472694;ENST00000320868;ENST00000397797;ENST00000487791	GO:0004601(peroxidase activity);GO:0005344(oxygen carrier activity);GO:0005506(iron ion binding);GO:0005515(protein binding);GO:0005576(extracellular region);GO:0005615(extracellular space);GO:0005829(cytosol);GO:0005833(hemoglobin complex);GO:0006898(receptor-mediated endocytosis);GO:0010942(positive regulation of cell death);GO:0015671(oxygen transport);GO:0015701(bicarbonate transport);GO:0016…	05143(African trypanosomiasis);05144(Malaria);05144(Malaria)	K13822	NA	hemoglobin subunit alpha 1 [Source:HGNC Symbol;Acc:HGNC:4823]	41375.9	1297.44	23006.9	1661.36	1008.05	51.9529	354.41	210.497	146.891	200.146	70.9097	6.14791	9.90155e-11	2.22216e-07	up	yes
						chr11	5248269	5249857	-	ENSG00000213934	HBG1	ENST00000330597;ENST00000648735	GO:0004601(peroxidase activity);GO:0005344(oxygen carrier activity);GO:0005829(cytosol);GO:0005833(hemoglobin complex);GO:0007596(blood coagulation);GO:0015671(oxygen transport);GO:0019825(oxygen binding);GO:0020037(heme binding);GO:0031720(haptoglobin binding);GO:0031721(hemoglobin alpha binding);GO:0031838(haptoglobin-hemoglobin complex);GO:0042744(hydrogen peroxide catabolic process);GO:004317…	NA	K13824	NA	hemoglobin subunit gamma 1 [Source:HGNC Symbol;Acc:HGNC:4831]	150.568	9.45737	89.6183	11.4839	4.56227	0.0518481	1.17201	0.959432	0.585995	1.10587	68.5623	6.09934	3.92461e-11	1.00661e-07	up	yes
						chr11	5761153	5767465	+	ENSG00000181017	OR56B2P	ENST00000641377	GO:0004930(G protein-coupled receptor activity);GO:0004984(olfactory receptor activity);GO:0007186(G protein-coupled receptor signaling pathway);GO:0016021(integral component of membrane)	NA	NA	NA	olfactory receptor family 56 subfamily B member 2 pseudogene [Source:HGNC Symbol;Acc:HGNC:15246]	5.31458	0.059028	17.3015	0.169462	0.074206	0.025907	0.069936	0.124048	0.0174	0.114509	65.1473	6.02563	5.00734e-07	9.08098e-05	up	yes
						chr11	5303444	5505652	-	ENSG00000167355	OR51B5	ENST00000415970;ENST00000420465;ENST00000300773;ENST00000420726	GO:0004930(G protein-coupled receptor activity);GO:0004984(olfactory receptor activity);GO:0005886(plasma membrane);GO:0007165(signal transduction);GO:0007186(G protein-coupled receptor signaling pathway);GO:0007608(sensory perception of smell);GO:0016020(membrane);GO:0016021(integral component of membrane);GO:0050896(response to stimulus);GO:0050911(detection of chemical stimulus involved in sen…	04740(Olfactory transduction);04740(Olfactory transduction)	K04257	NA	olfactory receptor family 51 subfamily B member 5 [Source:HGNC Symbol;Acc:HGNC:19599]	1.67772	0.0280687	9.21743	0.0481608	0.0240056	0.0333806	0.01581	0.0400796	0.00260244	0.092308	59.6989	5.89963	3.51989e-06	0.00034915	up	yes
						chr1	158610704	158686715	-	ENSG00000163554	SPTA1	ENST00000643759;ENST00000484520;ENST00000492934;ENST00000481212;ENST00000647256;ENST00000465741;ENST00000498708;ENST00000461624;ENST00000485680	GO:0000165(MAPK cascade);GO:0002260(lymphocyte homeostasis);GO:0003779(actin binding);GO:0005200(structural constituent of cytoskeleton);GO:0005509(calcium ion binding);GO:0005515(protein binding);GO:0005737(cytoplasm);GO:0005829(cytosol);GO:0005856(cytoskeleton);GO:0005938(cell cortex);GO:0006779(porphyrin-containing compound biosynthetic process);GO:0006888(endoplasmic reticulum to Golgi vesicl…	04210(Apoptosis);04210(Apoptosis)	K06114	NA	spectrin alpha, erythrocytic 1 [Source:HGNC Symbol;Acc:HGNC:11272]	1.58375	0.179512	0.788968	0.134771	0.0256476	0	0.0205558	0.0133755	0.01167	0	59.4861	5.89448	1.71653e-08	8.11013e-06	up	yes
						chr16	172876	173710	+	ENSG00000188536	HBA2	ENST00000251595;ENST00000484216;ENST00000482565;ENST00000397806	GO:0004601(peroxidase activity);GO:0005344(oxygen carrier activity);GO:0005506(iron ion binding);GO:0005515(protein binding);GO:0005576(extracellular region);GO:0005615(extracellular space);GO:0005829(cytosol);GO:0005833(hemoglobin complex);GO:0006898(receptor-mediated endocytosis);GO:0010942(positive regulation of cell death);GO:0015671(oxygen transport);GO:0015701(bicarbonate transport);GO:0016…	05143(African trypanosomiasis);05144(Malaria);05144(Malaria)	K13822	NA	hemoglobin subunit alpha 2 [Source:HGNC Symbol;Acc:HGNC:4824]	21448	830.063	13253.5	1173.61	715.94	23.3246	249.474	156.719	112.963	139.951	54.835	5.77702	2.07333e-10	3.10204e-07	up	yes
						chr11	15966449	16739591	-	ENSG00000110693	SOX6	ENST00000655819;ENST00000533658;ENST00000526673;ENST00000528252;ENST00000524650;ENST00000528429;ENST00000533870;ENST00000530378;ENST00000316399;ENST00000396356	GO:0000122(negative regulation of transcription by RNA polymerase II);GO:0000790(nuclear chromatin);GO:0000902(cell morphogenesis);GO:0000976(transcription regulatory region sequence-specific DNA binding);GO:0000978(RNA polymerase II cis-regulatory region sequence-specific DNA binding);GO:0000981(DNA-binding transcription factor activity, RNA polymerase II-specific);GO:0000987(cis-regulatory regi…	NA	K09269	NA	SRY-box transcription factor 6 [Source:HGNC Symbol;Acc:HGNC:16421]	1.48204	0.0546897	0.687419	0.0605784	0.0296498	0.00540549	0.0192353	0.00580661	0.00317632	0.0146792	47.9137	5.58237	3.94319e-09	3.07808e-06	up	yes
						chr2	157257705	157318491	+	ENSG00000136542	GALNT5	ENST00000259056;ENST00000461704	GO:0000139(Golgi membrane);GO:0004653(polypeptide N-acetylgalactosaminyltransferase activity);GO:0005575(cellular_component);GO:0005794(Golgi apparatus);GO:0006024(glycosaminoglycan biosynthetic process);GO:0006486(protein glycosylation);GO:0016020(membrane);GO:0016021(integral component of membrane);GO:0016266(O-glycan processing);GO:0016740(transferase activity);GO:0016757(transferase activity,…	00512(Mucin type O-glycan biosynthesis);00512(Mucin type O-glycan biosynthesis)	K00710	EC:2.4.1.41	polypeptide N-acetylgalactosaminyltransferase 5 [Source:HGNC Symbol;Acc:HGNC:4127]	0.328166	0	0.189815	0.0297502	0	0	0	0	0	0.0114414	47.8729	5.58114	0.000406936	0.0112575	up	yes
						chr16	19410496	19499113	+	ENSG00000103534	TMC5	ENST00000396229;ENST00000574033	GO:0005887(integral component of plasma membrane);GO:0006811(ion transport);GO:0008381(mechanosensitive ion channel activity);GO:0016020(membrane);GO:0016021(integral component of membrane);GO:0034220(ion transmembrane transport);GO:0070062(extracellular exosome);GO:0070062(extracellular exosome)	NA	K21988	NA	transmembrane channel like 5 [Source:HGNC Symbol;Acc:HGNC:22999]	0.317252	0	0.185901	0.0147558	0	0	0	0	0	0.0116547	44.4377	5.47371	0.000340997	0.00977995	up	yes
						chr7	100889994	100896974	-	ENSG00000087085	ACHE	ENST00000302913;ENST00000651875;ENST00000419336;ENST00000442452;ENST00000411582;ENST00000412389	GO:0001507(acetylcholine catabolic process in synaptic cleft);GO:0001540(amyloid-beta binding);GO:0001919(regulation of receptor recycling);GO:0002076(osteoblast development);GO:0003990(acetylcholinesterase activity);GO:0004104(cholinesterase activity);GO:0005515(protein binding);GO:0005518(collagen binding);GO:0005576(extracellular region);GO:0005604(basement membrane);GO:0005615(extracellular s…	00564(Glycerophospholipid metabolism);04725(Cholinergic synapse);04725(Cholinergic synapse)	NA	NA	acetylcholinesterase (Cartwright blood group) [Source:HGNC Symbol;Acc:HGNC:108]	0.762744	0.0357855	0.482712	0.0406533	0.0133136	0	0.0302181	0	0	0	44.1857	5.46551	1.20905e-05	0.000828522	up	yes
						chr14	67386984	67412167	-	ENSG00000100558	PLEK2	ENST00000216446;ENST00000555803;ENST00000556532;ENST00000557388	GO:0005737(cytoplasm);GO:0005856(cytoskeleton);GO:0005886(plasma membrane);GO:0016020(membrane);GO:0030036(actin cytoskeleton organization);GO:0031258(lamellipodium membrane);GO:0031346(positive regulation of cell projection organization);GO:0031532(actin cytoskeleton reorganization);GO:0032266(phosphatidylinositol-3-phosphate binding);GO:0035556(intracellular signal transduction);GO:0042995(cell…	NA	K19993	NA	pleckstrin 2 [Source:HGNC Symbol;Acc:HGNC:19238]	7.70037	0.331508	3.21515	0.199488	0.148533	0	0.0583519	0	0	0.220401	41.5962	5.37838	1.04011e-05	0.000759114	up	yes
						X	153687926	153696588	+	ENSG00000130821	SLC6A8	ENST00000253122;ENST00000466243;ENST00000429147;ENST00000485324;ENST00000442457;ENST00000476466;ENST00000675713	GO:0003674(molecular_function);GO:0005308(creatine transmembrane transporter activity);GO:0005309(creatine:sodium symporter activity);GO:0005328(neurotransmitter:sodium symporter activity);GO:0005886(plasma membrane);GO:0005887(integral component of plasma membrane);GO:0006600(creatine metabolic process);GO:0006811(ion transport);GO:0006814(sodium ion transport);GO:0006836(neurotransmitter transp…	NA	NA	NA	solute carrier family 6 member 8 [Source:HGNC Symbol;Acc:HGNC:11055]	25.9231	1.19037	12.324	0.905064	0.340168	0.144034	0.373994	0.245154	0.116458	0.121355	40.6423	5.34491	3.36377e-09	2.74514e-06	up	yes
						chr11	5596109	5612958	+	ENSG00000121236	TRIM6	ENST00000380097;ENST00000481603;ENST00000278302;ENST00000469187	GO:0000209(protein polyubiquitination);GO:0002230(positive regulation of defense response to virus by host);GO:0002720(positive regulation of cytokine production involved in immune response);GO:0005515(protein binding);GO:0005634(nucleus);GO:0005654(nucleoplasm);GO:0005737(cytoplasm);GO:0005829(cytosol);GO:0008134(transcription factor binding);GO:0008270(zinc ion binding);GO:0010468(regulation of…	NA	K11999	NA	tripartite motif containing 6 [Source:HGNC Symbol;Acc:HGNC:16277]	4.62274	0.0973651	15.0244	0.0387064	0.136198	0.100246	0.0788835	0.0497312	0.141926	0.146428	38.5129	5.26727	1.30925e-06	0.000183642	up	yes
						chr6	13924446	13980310	+	ENSG00000180537	RNF182	ENST00000488300;ENST00000537388;ENST00000423553;ENST00000544682	GO:0004842(ubiquitin-protein transferase activity);GO:0005515(protein binding);GO:0005737(cytoplasm);GO:0016020(membrane);GO:0016021(integral component of membrane);GO:0016567(protein ubiquitination);GO:0016740(transferase activity);GO:0046872(metal ion binding);GO:0046872(metal ion binding)	NA	K11983	EC:2.3.2.27	ring finger protein 182 [Source:HGNC Symbol;Acc:HGNC:28522]	13.9997	0.263442	5.80938	0.42369	0.169654	0.0617337	0.311748	0.0502988	0.0740527	0.0583146	37.1589	5.21564	1.17893e-07	3.11271e-05	up	yes
						chr11	61897301	61920269	-	ENSG00000167994	RAB3IL1	ENST00000531922;ENST00000530888;ENST00000301773;ENST00000533136	GO:0005085(guanyl-nucleotide exchange factor activity);GO:0005515(protein binding);GO:0005829(cytosol);GO:0006887(exocytosis);GO:0015031(protein transport);GO:0017112(Rab guanyl-nucleotide exchange factor activity);GO:0042802(identical protein binding);GO:0070319(Golgi to plasma membrane transport vesicle);GO:0070319(Golgi to plasma membrane transport vesicle)	NA	K16779	NA	RAB3A interacting protein like 1 [Source:HGNC Symbol;Acc:HGNC:9780]	2.6996	0.0636724	1.6786	0.0771236	0.0646064	0.077373	0	0.0277542	0.0183737	0	37.1139	5.21389	4.48449e-06	0.000401232	up	yes
						chr5	179110853	179345461	-	ENSG00000087116	ADAMTS2	ENST00000518335;ENST00000251582;ENST00000274609;ENST00000522937;ENST00000523450	GO:0004222(metalloendopeptidase activity);GO:0005576(extracellular region);GO:0006508(proteolysis);GO:0007283(spermatogenesis);GO:0008233(peptidase activity);GO:0008237(metallopeptidase activity);GO:0008270(zinc ion binding);GO:0016485(protein processing);GO:0016787(hydrolase activity);GO:0030198(extracellular matrix organization);GO:0030199(collagen fibril organization);GO:0030324(lung developme…	NA	K08618	EC:3.4.24.14	ADAM metallopeptidase with thrombospondin type 1 motif 2 [Source:HGNC Symbol;Acc:HGNC:218]	1.07864	0	0.465494	0.0778687	0	0	0	0.00702705	0	0.038039	35.9917	5.16959	0.000826308	0.0185213	up	yes
						chr11	5507300	5509958	-	ENSG00000175520	UBQLN3	ENST00000445998;ENST00000311659	GO:0005515(protein binding);GO:0005829(cytosol);GO:0006511(ubiquitin-dependent protein catabolic process);GO:0031593(polyubiquitin modification-dependent protein binding);GO:0031593(polyubiquitin modification-dependent protein binding)	04141(Protein processing in endoplasmic reticulum);04141(Protein processing in endoplasmic reticulum)	K04523	NA	ubiquilin 3 [Source:HGNC Symbol;Acc:HGNC:12510]	1.80268	0.0563635	17.0621	0.203187	0.166985	0.127648	0.195522	0.0622908	0.063465	0.102426	34.9892	5.12884	1.85977e-06	0.000230278	up	yes
						chr15	74598919	74599397	-	ENSG00000275527	AC100835	ENST00000617850	NA	NA	NA	NA	novel transcript	8.36585	0.034723	4.93583	0.104795	0.144539	0.066464	0.234624	0.040854	0.028688	0.032473	33.7029	5.0748	8.14005e-06	0.000611491	up	yes
						chr11	5248270	5254783	-	ENSG00000284931	AC104389	ENST00000642908;ENST00000647543	GO:0005344(oxygen carrier activity);GO:0005833(hemoglobin complex);GO:0015671(oxygen transport);GO:0019825(oxygen binding);GO:0020037(heme binding);GO:0046872(metal ion binding);GO:0046872(metal ion binding)	NA	NA	NA	novel protein	330.71	8.54321	160.041	26.1601	7.23776	0.391796	7.07906	1.62935	2.18325	4.87707	32.9626	5.04276	3.09169e-08	1.18103e-05	up	yes
						chr6	30151943	30161211	-	ENSG00000204613	TRIM10	ENST00000449742;ENST00000376704	GO:0003674(molecular_function);GO:0005515(protein binding);GO:0005737(cytoplasm);GO:0008150(biological_process);GO:0008270(zinc ion binding);GO:0010468(regulation of gene expression);GO:0016567(protein ubiquitination);GO:0030218(erythrocyte differentiation);GO:0045087(innate immune response);GO:0046597(negative regulation of viral entry into host cell);GO:0046872(metal ion binding);GO:0061630(ubi…	NA	K12002	NA	tripartite motif containing 10 [Source:HGNC Symbol;Acc:HGNC:10072]	9.87742	0.27308	4.3903	0.41676	0.157427	0.045673	0.159723	0.100689	0.133261	0.059069	30.3261	4.92249	3.6269e-08	1.27681e-05	up	yes
						chr12	8788253	8795789	+	ENSG00000249790	AC092490	ENST00000514568;ENST00000422780;ENST00000656408;ENST00000540299;ENST00000654855	NA	NA	NA	NA	novel transcript	36.4562	0.600995	17.6737	2.04553	0.303421	0.514068	0.504691	0.144342	0.370766	0.351418	30.2765	4.92013	7.75932e-08	2.40191e-05	up	yes
						X	103075810	103093143	-	ENSG00000147206	NXF3	ENST00000460791;ENST00000395065;ENST00000494300;ENST00000468528;ENST00000497850	GO:0003676(nucleic acid binding);GO:0003723(RNA binding);GO:0003729(mRNA binding);GO:0005515(protein binding);GO:0005634(nucleus);GO:0005654(nucleoplasm);GO:0005737(cytoplasm);GO:0006406(mRNA export from nucleus);GO:0016973(poly(A)+ mRNA export from nucleus);GO:0042025(host cell nucleus);GO:0042272(nuclear RNA export factor complex);GO:0051028(mRNA transport);GO:0051028(mRNA transport)	03008(Ribosome biogenesis in eukaryotes);03013(RNA transport);03015(mRNA surveillance pathway);05164(Influenza A);05168(Herpes simplex virus 1 infection);05168(Herpes simplex virus 1 infection)	K14284	NA	nuclear RNA export factor 3 [Source:HGNC Symbol;Acc:HGNC:8073]	0.0863601	0.0854569	0.0591317	2.08235	0.506745	0.00625208	0.0906688	0	0	0	29.0964	4.86277	5.57986e-05	0.00267149	up	yes
						chr4	31997376	32228543	+	ENSG00000251129	LINC02506	ENST00000660373;ENST00000662669;ENST00000655951;ENST00000513211;ENST00000665582	NA	NA	NA	NA	long intergenic non-protein coding RNA 2506 [Source:HGNC Symbol;Acc:HGNC:53495]	1.08479	0	0.406503	0	0.124549	0.062452	0	0	0	0	25.8734	4.6934	0.00200423	0.0341509	up	yes
						chr1	159203307	159206500	+	ENSG00000213088	ACKR1	ENST00000368122;ENST00000435307;ENST00000537147	GO:0004888(transmembrane signaling receptor activity);GO:0004930(G protein-coupled receptor activity);GO:0005768(endosome);GO:0005769(early endosome);GO:0005886(plasma membrane);GO:0006952(defense response);GO:0006954(inflammatory response);GO:0007165(signal transduction);GO:0007186(G protein-coupled receptor signaling pathway);GO:0016020(membrane);GO:0016021(integral component of membrane);GO:00…	05144(Malaria);05144(Malaria)	NA	NA	atypical chemokine receptor 1 (Duffy blood group) [Source:HGNC Symbol;Acc:HGNC:4035]	1.86547	0.0412682	0.932791	0.0309948	0.0495455	0.0511031	0	0.0703364	0	0	24.0455	4.58769	0.000105076	0.00421101	up	yes
						chr1	28648600	28648733	+	ENSG00000274978	RNU11	ENST00000387069	NA	NA	NA	NA	RNA, U11 small nuclear [Source:HGNC Symbol;Acc:HGNC:10108]	16.4674	25.8593	28.2675	67.074	72.4981	0.911083	0.673562	4.17989	1.43969	1.55373	23.9972	4.58479	4.40939e-19	3.95831e-15	up	yes
						chr7	142941114	142962363	-	ENSG00000197993	KEL	ENST00000355265;ENST00000479768;ENST00000470850;ENST00000478969;ENST00000465697;ENST00000460479	GO:0004222(metalloendopeptidase activity);GO:0005515(protein binding);GO:0005654(nucleoplasm);GO:0005829(cytosol);GO:0005886(plasma membrane);GO:0006508(proteolysis);GO:0006874(cellular calcium ion homeostasis);GO:0008233(peptidase activity);GO:0008237(metallopeptidase activity);GO:0008361(regulation of cell size);GO:0010961(cellular magnesium ion homeostasis);GO:0016020(membrane);GO:0016021(inte…	NA	K06577	EC:3.4.24.-	Kell metallo-endopeptidase (Kell blood group) [Source:HGNC Symbol;Acc:HGNC:6308]	1.81234	0.146238	0.735499	0.209476	0.095135	0.0107106	0	0	0.094449	0.0278633	22.5426	4.49458	2.82376e-06	0.000304038	up	yes
						chr22	30693782	30907824	+	ENSG00000184792	OSBP2	ENST00000437268;ENST00000446658;ENST00000431368;ENST00000452656;ENST00000332585;ENST00000535268;ENST00000403222;ENST00000496575;ENST00000453621;ENST00000496367;ENST00000445781;ENST00000407373;ENST00000464341;ENST00000477355;ENST00000401475;ENST00000454145;ENST00000433183;ENST00000438716	GO:0005515(protein binding);GO:0005829(cytosol);GO:0005886(plasma membrane);GO:0006869(lipid transport);GO:0007286(spermatid development);GO:0008289(lipid binding);GO:0015248(sterol transporter activity);GO:0015485(cholesterol binding);GO:0015918(sterol transport);GO:0016020(membrane);GO:0032934(sterol binding);GO:0043231(intracellular membrane-bounded organelle);GO:0097038(perinuclear endoplasmi…	NA	K20462	NA	oxysterol binding protein 2 [Source:HGNC Symbol;Acc:HGNC:8504]	39.882	3.15529	20.0031	2.73995	1.6935	0.408704	0.988129	0.52246	0.43488	0.658699	22.3952	4.48512	3.9736e-10	4.90255e-07	up	yes
						chr9	97501180	97601743	+	ENSG00000136842	TMOD1	ENST00000259365;ENST00000395211	GO:0003779(actin binding);GO:0005523(tropomyosin binding);GO:0005737(cytoplasm);GO:0005829(cytosol);GO:0005856(cytoskeleton);GO:0005865(striated muscle thin filament);GO:0005884(actin filament);GO:0006936(muscle contraction);GO:0007015(actin filament organization);GO:0008180(COP9 signalosome);GO:0008344(adult locomotory behavior);GO:0016020(membrane);GO:0030016(myofibril);GO:0030017(sarcomere);GO…	NA	K10370	NA	tropomodulin 1 [Source:HGNC Symbol;Acc:HGNC:11871]	29.7375	0.940303	13.937	1.60242	1.05284	0.327127	0.56929	0.220846	0.633583	0.511375	20.8954	4.38511	1.53017e-08	7.84934e-06	up	yes
						chr4	89700345	89838315	-	ENSG00000145335	SNCA	ENST00000394986;ENST00000394991;ENST00000336904;ENST00000420646;ENST00000345009;ENST00000618500;ENST00000502987;ENST00000674129;ENST00000505199;ENST00000673766;ENST00000506244;ENST00000394989;ENST00000673902;ENST00000611107	GO:0000122(negative regulation of transcription by RNA polymerase II);GO:0000149(SNARE binding);GO:0000287(magnesium ion binding);GO:0000976(transcription regulatory region sequence-specific DNA binding);GO:0001774(microglial cell activation);GO:0001921(positive regulation of receptor recycling);GO:0001933(negative regulation of protein phosphorylation);GO:0001956(positive regulation of neurotran…	05010(Alzheimer disease);05012(Parkinson disease);05012(Parkinson disease)	K04528	NA	synuclein alpha [Source:HGNC Symbol;Acc:HGNC:11138]	70.9275	6.21376	33.2084	4.19199	3.32566	0.791478	1.66176	1.08037	0.873003	1.35356	20.4625	4.35491	4.9003e-10	5.17529e-07	up	yes
						chr1	25362249	25430192	-	ENSG00000188672	RHCE	ENST00000294413;ENST00000527187;ENST00000349320;ENST00000340849;ENST00000349438;ENST00000346452	GO:0005887(integral component of plasma membrane);GO:0008519(ammonium transmembrane transporter activity);GO:0015696(ammonium transport);GO:0016020(membrane);GO:0016021(integral component of membrane);GO:0072488(ammonium transmembrane transport);GO:0072488(ammonium transmembrane transport)	NA	K06579	NA	Rh blood group CcEe antigens [Source:HGNC Symbol;Acc:HGNC:10008]	1.71924	0.081123	1.02015	0.0941855	0.103391	0.0527449	0	0.0341631	0	0.0741825	18.7354	4.22769	1.18067e-05	0.000815295	up	yes
						chr16	180459	181179	+	ENSG00000086506	HBQ1	ENST00000199708	GO:0004601(peroxidase activity);GO:0005344(oxygen carrier activity);GO:0005506(iron ion binding);GO:0005515(protein binding);GO:0005833(hemoglobin complex);GO:0015671(oxygen transport);GO:0019825(oxygen binding);GO:0020037(heme binding);GO:0031720(haptoglobin binding);GO:0031838(haptoglobin-hemoglobin complex);GO:0042744(hydrogen peroxide catabolic process);GO:0043177(organic acid binding);GO:004…	NA	K13827	NA	hemoglobin subunit theta 1 [Source:HGNC Symbol;Acc:HGNC:4833]	15.5626	1.28824	12.2827	1.29561	0.469239	0.297444	0.814807	0.545878	0	0	18.6345	4.2199	1.96072e-05	0.00120972	up	yes
						chr1	160876540	160885180	-	ENSG00000179914	ITLN1	ENST00000326245;ENST00000464077;ENST00000487531	GO:0001934(positive regulation of protein phosphorylation);GO:0005509(calcium ion binding);GO:0005576(extracellular region);GO:0005886(plasma membrane);GO:0009624(response to nematode);GO:0016020(membrane);GO:0019730(antimicrobial humoral response);GO:0030246(carbohydrate binding);GO:0031225(anchored component of membrane);GO:0031526(brush border membrane);GO:0042802(identical protein binding);GO…	NA	K17527	NA	intelectin 1 [Source:HGNC Symbol;Acc:HGNC:18259]	1.7936	0.312933	1.07758	0.0891308	0.19625	0	0	0.0803713	0.0389821	0.0837684	17.0809	4.09431	6.01886e-06	0.000494396	up	yes
						chr14	64746283	64879907	-	ENSG00000070182	SPTB	ENST00000389720;ENST00000389722;ENST00000644917;ENST00000556227;ENST00000542694;ENST00000342835	GO:0000165(MAPK cascade);GO:0003779(actin binding);GO:0005200(structural constituent of cytoskeleton);GO:0005515(protein binding);GO:0005543(phospholipid binding);GO:0005737(cytoplasm);GO:0005829(cytosol);GO:0005856(cytoskeleton);GO:0005938(cell cortex);GO:0006888(endoplasmic reticulum to Golgi vesicle-mediated transport);GO:0007010(cytoskeleton organization);GO:0007411(axon guidance);GO:0008091(…	NA	K06115	NA	spectrin beta, erythrocytic [Source:HGNC Symbol;Acc:HGNC:11274]	16.1493	1.68468	8.0255	0.993089	0.64841	0.263321	0.573488	0.330462	0.105737	0.357043	16.8712	4.07649	9.36541e-09	5.42408e-06	up	yes
						chr5	149551947	149634968	+	ENSG00000183111	ARHGEF37	ENST00000333677;ENST00000505810;ENST00000509831	GO:0005085(guanyl-nucleotide exchange factor activity);GO:0005089(Rho guanyl-nucleotide exchange factor activity);GO:0005515(protein binding);GO:0005737(cytoplasm);GO:0005737(cytoplasm)	NA	K20710	NA	Rho guanine nucleotide exchange factor 37 [Source:HGNC Symbol;Acc:HGNC:34430]	1.04218	0.0245396	0.490735	0.0859611	0.0131853	0.0117632	0.059885	0	0	0.0285539	16.5326	4.04725	9.72795e-05	0.0039967	up	yes
						chr22	24270898	24442356	+	ENSG00000258555	SPECC1L-ADORA2A	ENST00000358654	GO:0005737(cytoplasm);GO:0005819(spindle);GO:0005856(cytoskeleton);GO:0005921(gap junction);GO:0007049(cell cycle);GO:0030054(cell junction);GO:0051301(cell division)	NA	NA	NA	SPECC1L-ADORA2A readthrough (NMD candidate) [Source:HGNC Symbol;Acc:HGNC:49185]	0.908337	0	0.012737	0.077108	0.127609	0	0.000957	0	0.063302	0.004532	16.3654	4.03258	0.0014596	0.027908	up	yes
						chr11	5527277	5528174	-	ENSG00000249633	OR52V1P	ENST00000515557	NA	NA	NA	NA	olfactory receptor family 52 subfamily V member 1 pseudogene [Source:HGNC Symbol;Acc:HGNC:15238]	5.36511	0.096044	17.3382	0.497364	0.592238	0.27684	0.355354	0.265977	0.393304	0.230256	15.6985	3.97256	6.7942e-06	0.000532677	up	yes
						X	38561542	38688920	+	ENSG00000156298	TSPAN7	ENST00000419600;ENST00000488893;ENST00000494037;ENST00000378482	GO:0005515(protein binding);GO:0005887(integral component of plasma membrane);GO:0016020(membrane);GO:0016021(integral component of membrane);GO:0016032(viral process);GO:0016032(viral process)	05202(Transcriptional misregulation in cancer);05202(Transcriptional misregulation in cancer)	K06571	NA	tetraspanin 7 [Source:HGNC Symbol;Acc:HGNC:11854]	0.970507	0.075155	0.374755	0.126699	0.0423991	0	0	0.011604	0.0254227	0.065245	15.5421	3.95811	2.09347e-05	0.0012698	up	yes
						chr5	10275875	10307902	-	ENSG00000164237	CMBL	ENST00000296658;ENST00000503834;ENST00000506821;ENST00000514202;ENST00000511963	GO:0005737(cytoplasm);GO:0005829(cytosol);GO:0006805(xenobiotic metabolic process);GO:0016787(hydrolase activity);GO:0070062(extracellular exosome);GO:0070062(extracellular exosome)	NA	NA	NA	carboxymethylenebutenolidase homolog [Source:HGNC Symbol;Acc:HGNC:25090]	1.00737	0.136201	0.526137	0.0318904	0	0.0352116	0.0360957	0.0386495	0	0	15.4752	3.95188	0.000335043	0.00965548	up	yes
						chr2	217799588	218033982	-	ENSG00000079308	TNS1	ENST00000446688;ENST00000646520;ENST00000479185;ENST00000495556;ENST00000651849;ENST00000439083;ENST00000492338;ENST00000423413;ENST00000649572;ENST00000430930;ENST00000413554;ENST00000465306;ENST00000480416;ENST00000171887;ENST00000449814;ENST00000413280;ENST00000480665;ENST00000310858;ENST00000615025;ENST00000611415;ENST00000453356;ENST00000490566	GO:0003723(RNA binding);GO:0003779(actin binding);GO:0005515(protein binding);GO:0005737(cytoplasm);GO:0005856(cytoskeleton);GO:0005925(focal adhesion);GO:0007044(cell-substrate junction assembly);GO:0009986(cell surface);GO:0010761(fibroblast migration);GO:0030054(cell junction);GO:0030055(cell-substrate junction);GO:0035556(intracellular signal transduction);GO:0035556(intracellular signal tran…	NA	K18080	NA	tensin 1 [Source:HGNC Symbol;Acc:HGNC:11973]	44.9756	2.13152	22.7289	2.24164	1.40013	1.02385	1.54287	0.90974	0.569973	0.913934	14.813	3.88879	9.88184e-08	2.7868e-05	up	yes
						chr17	49223366	49230787	-	ENSG00000173868	PHOSPHO1	ENST00000310544;ENST00000413580;ENST00000514112;ENST00000503902;ENST00000511066;ENST00000574638;ENST00000512250	GO:0001958(endochondral ossification);GO:0005515(protein binding);GO:0005829(cytosol);GO:0006646(phosphatidylethanolamine biosynthetic process);GO:0006656(phosphatidylcholine biosynthetic process);GO:0016311(dephosphorylation);GO:0016462(pyrophosphatase activity);GO:0016787(hydrolase activity);GO:0016791(phosphatase activity);GO:0030500(regulation of bone mineralization);GO:0031012(extracellular …	00564(Glycerophospholipid metabolism);00564(Glycerophospholipid metabolism)	K06124	EC:3.1.3.75	phosphoethanolamine/phosphocholine phosphatase 1 [Source:HGNC Symbol;Acc:HGNC:16815]	52.8306	2.72739	27.2181	2.01159	0.851491	1.01478	0.667031	1.72944	1.50595	0.86453	14.8121	3.8887	5.56711e-07	9.79921e-05	up	yes
						chr1	42767292	42794493	+	ENSG00000283580	AC098484	ENST00000603943	NA	NA	NA	NA	novel protein	0.0151353	1.8274	1.38412	2.22405	0.0662598	0.118299	0.0346951	0.235955	0	0	14.1843	3.82622	0.000463104	0.0122997	up	yes
						chr2	201387858	201480846	+	ENSG00000082146	STRADB	ENST00000194530;ENST00000415688;ENST00000392249;ENST00000468123;ENST00000488196;ENST00000466770;ENST00000447698;ENST00000484098;ENST00000498648	GO:0000166(nucleotide binding);GO:0000902(cell morphogenesis);GO:0004672(protein kinase activity);GO:0005515(protein binding);GO:0005524(ATP binding);GO:0005634(nucleus);GO:0005737(cytoplasm);GO:0005829(cytosol);GO:0006468(protein phosphorylation);GO:0006611(protein export from nucleus);GO:0007049(cell cycle);GO:0007050(cell cycle arrest);GO:0016020(membrane);GO:0016021(integral component of memb…	04150(mTOR signaling pathway);04152(AMPK signaling pathway);04152(AMPK signaling pathway)	K17532	NA	STE20 related adaptor beta [Source:HGNC Symbol;Acc:HGNC:13205]	173.902	10.3669	80.1922	10.1172	7.05481	3.13773	4.29286	3.88162	4.41572	5.15566	13.4858	3.75337	3.39672e-08	1.21969e-05	up	yes
						chr8	22048995	22082527	+	ENSG00000158856	DMTN	ENST00000519907;ENST00000523266;ENST00000520174;ENST00000517804;ENST00000415253;ENST00000358242;ENST00000517600;ENST00000523623;ENST00000523300;ENST00000520856;ENST00000522148;ENST00000381470;ENST00000519333;ENST00000519959;ENST00000265800;ENST00000517305;ENST00000518816;ENST00000517418;ENST00000522340	GO:0003779(actin binding);GO:0005102(signaling receptor binding);GO:0005515(protein binding);GO:0005737(cytoplasm);GO:0005829(cytosol);GO:0005856(cytoskeleton);GO:0005884(actin filament);GO:0005886(plasma membrane);GO:0007010(cytoskeleton organization);GO:0008360(regulation of cell shape);GO:0010591(regulation of lamellipodium assembly);GO:0010763(positive regulation of fibroblast migration);GO:0…	NA	NA	NA	dematin actin binding protein [Source:HGNC Symbol;Acc:HGNC:3382]	121.032	11.5305	63.5444	7.68113	5.61669	2.15239	4.59593	3.79312	1.74263	3.38254	13.3663	3.74053	2.09625e-08	8.75257e-06	up	yes
						chr11	61258286	61295316	-	ENSG00000167992	VWCE	ENST00000613271;ENST00000335613;ENST00000535599;ENST00000538438;ENST00000398808;ENST00000301770;ENST00000535710	GO:0003674(molecular_function);GO:0005509(calcium ion binding);GO:0005515(protein binding);GO:0005576(extracellular region);GO:0005737(cytoplasm);GO:0098586(cellular response to virus);GO:0098586(cellular response to virus)	NA	NA	NA	von Willebrand factor C and EGF domains [Source:HGNC Symbol;Acc:HGNC:26487]	1.08281	0.174039	0.633903	0.0887687	0.108743	0	0.0813161	0.0446466	0	0.0357693	12.9119	3.69063	2.01803e-05	0.00123561	up	yes
						chr1	43991500	44031467	-	ENSG00000196517	SLC6A9	ENST00000372310;ENST00000492434;ENST00000372307;ENST00000475075;ENST00000360584;ENST00000533007;ENST00000372306;ENST00000489764;ENST00000466926	GO:0001504(neurotransmitter uptake);GO:0003333(amino acid transmembrane transport);GO:0005283(amino acid:sodium symporter activity);GO:0005328(neurotransmitter:sodium symporter activity);GO:0005768(endosome);GO:0005886(plasma membrane);GO:0005887(integral component of plasma membrane);GO:0006836(neurotransmitter transport);GO:0006865(amino acid transport);GO:0009925(basal plasma membrane);GO:0014…	04721(Synaptic vesicle cycle);04721(Synaptic vesicle cycle)	NA	NA	solute carrier family 6 member 9 [Source:HGNC Symbol;Acc:HGNC:11056]	1.77261	0.229562	0.957983	0.068186	0.0757053	0.0525573	0.120868	0.0523111	0	0.0167013	12.8035	3.67846	1.97617e-05	0.00121507	up	yes
						chr6	16238587	16295549	+	ENSG00000137198	GMPR	ENST00000259727;ENST00000543191;ENST00000540478;ENST00000544145	GO:0003824(catalytic activity);GO:0003920(GMP reductase activity);GO:0005829(cytosol);GO:0006144(purine nucleobase metabolic process);GO:0006163(purine nucleotide metabolic process);GO:0009117(nucleotide metabolic process);GO:0009409(response to cold);GO:0016491(oxidoreductase activity);GO:0043101(purine-containing compound salvage);GO:0046872(metal ion binding);GO:0055114(oxidation-reduction pro…	00230(Purine metabolism);00230(Purine metabolism)	K00364	EC:1.7.1.7	guanosine monophosphate reductase [Source:HGNC Symbol;Acc:HGNC:4376]	114.218	10.2387	59.2033	6.18282	5.93781	1.85107	5.07281	2.71283	2.86951	2.86981	12.7328	3.67048	3.23116e-08	1.18392e-05	up	yes
						chr6	3224277	3231730	-	ENSG00000137285	TUBB2B	ENST00000473006;ENST00000259818	GO:0000166(nucleotide binding);GO:0000226(microtubule cytoskeleton organization);GO:0000278(mitotic cell cycle);GO:0001764(neuron migration);GO:0003924(GTPase activity);GO:0005200(structural constituent of cytoskeleton);GO:0005515(protein binding);GO:0005525(GTP binding);GO:0005634(nucleus);GO:0005737(cytoplasm);GO:0005856(cytoskeleton);GO:0005874(microtubule);GO:0007010(cytoskeleton organization…	04145(Phagosome);04540(Gap junction);05130(Pathogenic Escherichia coli infection);05130(Pathogenic Escherichia coli infection)	K07375	NA	tubulin beta 2B class IIb [Source:HGNC Symbol;Acc:HGNC:30829]	4.06002	0.0606145	1.00261	0.224415	0	0.0873589	0.0312442	0.224565	0	0.0823505	12.5674	3.65161	0.000662279	0.0158965	up	yes
						chr1	47183582	47191044	-	ENSG00000162366	PDZK1IP1	ENST00000294338;ENST00000489919;ENST00000491793	GO:0005515(protein binding);GO:0016020(membrane);GO:0016021(integral component of membrane);GO:0070062(extracellular exosome);GO:0070062(extracellular exosome)	NA	NA	NA	PDZK1 interacting protein 1 [Source:HGNC Symbol;Acc:HGNC:16887]	37.6092	2.99395	18.4608	2.85436	2.05771	0.694711	1.46261	1.3632	0.433944	1.14961	12.5343	3.64781	5.21789e-08	1.70331e-05	up	yes
						chr16	66961245	66975149	+	ENSG00000172828	CES3	ENST00000303334;ENST00000566453;ENST00000564715;ENST00000566746;ENST00000394037;ENST00000543856;ENST00000568118	GO:0004771(sterol esterase activity);GO:0004806(triglyceride lipase activity);GO:0005615(extracellular space);GO:0005783(endoplasmic reticulum);GO:0005788(endoplasmic reticulum lumen);GO:0005829(cytosol);GO:0006805(xenobiotic metabolic process);GO:0016042(lipid catabolic process);GO:0016787(hydrolase activity);GO:0034383(low-density lipoprotein particle clearance);GO:0052689(carboxylic ester hydr…	NA	K15743	EC:3.1.1.1	carboxylesterase 3 [Source:HGNC Symbol;Acc:HGNC:1865]	1.01344	0.0404628	0.610401	0.0592768	0.0312938	0.058007	0.0506848	0.00994	0.0256031	0	12.1668	3.60488	4.13007e-05	0.00213078	up	yes
						chr1	95117355	95197607	+	ENSG00000152078	TLCD4	ENST00000370203;ENST00000456991;ENST00000463375;ENST00000455656	GO:0003674(molecular_function);GO:0005515(protein binding);GO:0005575(cellular_component);GO:0008150(biological_process);GO:0016020(membrane);GO:0016021(integral component of membrane);GO:0016021(integral component of membrane)	NA	NA	NA	TLC domain containing 4 [Source:HGNC Symbol;Acc:HGNC:26477]	4.29189	0.305317	1.64281	0.33607	0.142474	0.0584244	0.111466	0.118192	0.188982	0.0760695	12.1464	3.60245	2.24987e-07	5.03113e-05	up	yes
						chr17	7646627	7657770	+	ENSG00000129244	ATP1B2	ENST00000250111;ENST00000577026;ENST00000577113	GO:0001671(ATPase activator activity);GO:0001895(retina homeostasis);GO:0001917(photoreceptor inner segment);GO:0005391(sodium:potassium-exchanging ATPase activity);GO:0005515(protein binding);GO:0005737(cytoplasm);GO:0005886(plasma membrane);GO:0005890(sodium:potassium-exchanging ATPase complex);GO:0006811(ion transport);GO:0006813(potassium ion transport);GO:0006814(sodium ion transport);GO:000…	04022(cGMP-PKG signaling pathway);04024(cAMP signaling pathway);04260(Cardiac muscle contraction);04261(Adrenergic signaling in cardiomyocytes);04911(Insulin secretion);04918(Thyroid hormone synthesis);04919(Thyroid hormone signaling pathway);04925(Aldosterone synthesis and secretion);04960(Aldosterone-regulated sodium reabsorption);04961(Endocrine and other factor-regulated calcium reabsorption)…	NA	NA	ATPase Na+/K+ transporting subunit beta 2 [Source:HGNC Symbol;Acc:HGNC:805]	0.883293	0.148288	0.533106	0.234086	0.308587	0.0372545	0	0	0.0561923	0.0824906	11.9779	3.5823	1.99901e-06	0.000244151	up	yes
						chr11	5571247	5572192	-	ENSG00000229534	HNRNPA1P53	ENST00000441603	NA	NA	NA	NA	heterogeneous nuclear ribonucleoprotein A1 pseudogene 53 [Source:HGNC Symbol;Acc:HGNC:48783]	5.32259	0.141314	17.311	0.327913	0.36103	0.594825	0.332396	0.265952	0.210225	0.644101	11.4597	3.5185	5.01416e-05	0.00247319	up	yes
						chr9	97926791	97944856	-	ENSG00000136929	HEMGN	ENST00000616898;ENST00000259456	GO:0005515(protein binding);GO:0005634(nucleus);GO:0005654(nucleoplasm);GO:0007275(multicellular organism development);GO:0030154(cell differentiation);GO:0045667(regulation of osteoblast differentiation);GO:0045667(regulation of osteoblast differentiation)	NA	NA	NA	hemogen [Source:HGNC Symbol;Acc:HGNC:17509]	37.7373	2.48692	18.1759	2.44242	1.63241	1.10037	1.45102	0.772218	0.946425	1.20273	11.4156	3.51294	9.42665e-08	2.7868e-05	up	yes
						chr1	117606048	117628389	+	ENSG00000183508	TENT5C	ENST00000369448	GO:0003723(RNA binding);GO:0004652(polynucleotide adenylyltransferase activity);GO:0005515(protein binding);GO:0005634(nucleus);GO:0005737(cytoplasm);GO:0016032(viral process);GO:0016740(transferase activity);GO:0016779(nucleotidyltransferase activity);GO:0048255(mRNA stabilization);GO:1990817(RNA adenylyltransferase activity)	NA	K23034	EC:2.7.7.19	terminal nucleotidyltransferase 5C [Source:HGNC Symbol;Acc:HGNC:24712]	552.16	32.7908	261.112	37.7267	21.1659	9.69216	18.0857	26.6223	11.7134	13.6963	11.3389	3.50321	2.49611e-07	5.27237e-05	up	yes
						chr11	121024125	121113108	+	ENSG00000285509	TBCEL-TECTA	ENST00000645041;ENST00000644541	GO:0000226(microtubule cytoskeleton organization);GO:0005737(cytoplasm);GO:0007021(tubulin complex assembly);GO:0007023(post-chaperonin tubulin folding pathway);GO:0007160(cell-matrix adhesion);GO:0043014(alpha-tubulin binding);GO:0043014(alpha-tubulin binding)	NA	NA	NA	TBCEL-TECTA readthrough [Source:HGNC Symbol;Acc:HGNC:54857]	6.4753	0.25876	1.01271	1.24474	0.251809	0.0618197	0.381063	0.0972519	0.202762	0.0734448	11.3229	3.50117	2.1345e-06	0.000252124	up	yes
						chr1	247895587	247896531	+	ENSG00000238243	OR2W3	ENST00000360358	GO:0004930(G protein-coupled receptor activity);GO:0004984(olfactory receptor activity);GO:0005886(plasma membrane);GO:0007165(signal transduction);GO:0007186(G protein-coupled receptor signaling pathway);GO:0007608(sensory perception of smell);GO:0016020(membrane);GO:0016021(integral component of membrane);GO:0050896(response to stimulus);GO:0050911(detection of chemical stimulus involved in sen…	04740(Olfactory transduction)	K04257	NA	olfactory receptor family 2 subfamily W member 3 [Source:HGNC Symbol;Acc:HGNC:15021]	45.0589	4.93824	22.644	4.2854	1.97947	0.967774	2.09733	1.3162	1.55404	1.12972	11.1685	3.48136	4.20736e-08	1.42526e-05	up	yes
						chr7	134646811	134679816	+	ENSG00000172331	BPGM	ENST00000344924;ENST00000393132;ENST00000418040;ENST00000443095	GO:0003824(catalytic activity);GO:0004082(bisphosphoglycerate mutase activity);GO:0004619(phosphoglycerate mutase activity);GO:0005515(protein binding);GO:0005829(cytosol);GO:0005975(carbohydrate metabolic process);GO:0006096(glycolytic process);GO:0007585(respiratory gaseous exchange by respiratory system);GO:0016787(hydrolase activity);GO:0016853(isomerase activity);GO:0016868(intramolecular tr…	00010(Glycolysis / Gluconeogenesis);00260(Glycine, serine and threonine metabolism);00260(Glycine, serine and threonine metabolism)	NA	NA	bisphosphoglycerate mutase [Source:HGNC Symbol;Acc:HGNC:1093]	103.83	5.16714	49.7929	4.01413	3.74492	2.67762	3.97791	3.26549	2.3307	2.68724	11.1487	3.4788	5.80158e-07	0.000101128	up	yes
						chr11	5736448	5738523	+	ENSG00000181023	OR56B1	ENST00000317121	GO:0004930(G protein-coupled receptor activity);GO:0004984(olfactory receptor activity);GO:0005886(plasma membrane);GO:0007165(signal transduction);GO:0007186(G protein-coupled receptor signaling pathway);GO:0007608(sensory perception of smell);GO:0016020(membrane);GO:0016021(integral component of membrane);GO:0050896(response to stimulus);GO:0050911(detection of chemical stimulus involved in sen…	04740(Olfactory transduction)	K04257	NA	olfactory receptor family 56 subfamily B member 1 [Source:HGNC Symbol;Acc:HGNC:15245]	4.57155	0.260957	12.2262	0.526325	0.384901	0.242653	0.189164	0.378874	0.414041	0.389784	11.1302	3.47641	4.31324e-06	0.000399175	up	yes
						chr11	5514393	5518431	-	ENSG00000175518	UBQLNL	ENST00000380184;ENST00000673910	GO:0005515(protein binding);GO:0005829(cytosol);GO:0006511(ubiquitin-dependent protein catabolic process);GO:0031593(polyubiquitin modification-dependent protein binding);GO:0031593(polyubiquitin modification-dependent protein binding)	NA	K22254	NA	ubiquilin like [Source:HGNC Symbol;Acc:HGNC:28294]	5.07745	0.333359	16.4849	0.206273	0.353514	0.515848	0.308034	0.286363	0.475219	0.488131	10.8293	3.43686	2.02928e-05	0.00123561	up	yes
						chr19	12995608	13098796	+	ENSG00000008441	NFIX	ENST00000587260;ENST00000360105;ENST00000588228;ENST00000591028;ENST00000588680;ENST00000587760;ENST00000397661;ENST00000358552;ENST00000590027;ENST00000676441	GO:0000122(negative regulation of transcription by RNA polymerase II);GO:0000790(nuclear chromatin);GO:0000981(DNA-binding transcription factor activity, RNA polymerase II-specific);GO:0003677(DNA binding);GO:0003700(DNA-binding transcription factor activity);GO:0005515(protein binding);GO:0005634(nucleus);GO:0005654(nucleoplasm);GO:0006260(DNA replication);GO:0006355(regulation of transcription,…	NA	K09171	NA	nuclear factor I X [Source:HGNC Symbol;Acc:HGNC:7788]	26.2063	2.3101	14.4279	2.15363	1.68526	0.39255	0.411752	1.22484	1.24796	1.08075	10.7354	3.4243	9.85985e-08	2.7868e-05	up	yes
						chr11	44047981	44059977	+	ENSG00000205126	ACCSL	ENST00000378832	GO:0003824(catalytic activity);GO:0009058(biosynthetic process);GO:0030170(pyridoxal phosphate binding)	NA	NA	NA	1-aminocyclopropane-1-carboxylate synthase homolog (inactive) like [Source:HGNC Symbol;Acc:HGNC:34391]	0.503658	0.637499	0.227744	0.373732	0.221461	0	0.186631	0	0	0	10.5239	3.3956	0.000334287	0.00964918	up	yes
						chr1	48435967	48437223	+	ENSG00000235105	AL356968	ENST00000412769	NA	NA	NA	NA	amyotrophic lateral sclerosis 2 (juvenile) chromosome region, candidate 2 (ALS2CR2) pseudogene	43.8146	2.1496	20.8874	2.82581	1.86453	2.25851	1.06445	1.03907	1.30935	1.14693	10.4926	3.3913	4.73459e-07	8.76338e-05	up	yes
						chr11	5518441	5524955	-	ENSG00000224295	OLFM5P	ENST00000411807	NA	NA	NA	NA	olfactomedin family member 5, pseudogene [Source:HGNC Symbol;Acc:HGNC:51927]	5.33084	0.13132	17.438	0.443066	0.454082	0.384743	0.398316	0.545553	0.409102	0.533639	10.4771	3.38917	3.48946e-05	0.00184264	up	yes
						chr8	41653220	41896762	-	ENSG00000029534	ANK1	ENST00000347528;ENST00000289734;ENST00000524227;ENST00000265709;ENST00000522231;ENST00000314214;ENST00000518715;ENST00000521407;ENST00000645531;ENST00000348036;ENST00000520299	GO:0005198(structural molecule activity);GO:0005200(structural constituent of cytoskeleton);GO:0005515(protein binding);GO:0005634(nucleus);GO:0005737(cytoplasm);GO:0005829(cytosol);GO:0005856(cytoskeleton);GO:0005886(plasma membrane);GO:0006887(exocytosis);GO:0006888(endoplasmic reticulum to Golgi vesicle-mediated transport);GO:0007010(cytoskeleton organization);GO:0007165(signal transduction);G…	05205(Proteoglycans in cancer);05205(Proteoglycans in cancer)	NA	NA	ankyrin 1 [Source:HGNC Symbol;Acc:HGNC:492]	31.3354	3.10627	16.0384	2.0241	1.4937	0.658236	1.48223	0.984985	0.628319	1.4232	10.4304	3.38272	1.15161e-07	3.08596e-05	up	yes
						chr1	206635536	206684419	+	ENSG00000143479	DYRK3	ENST00000367109;ENST00000649163;ENST00000489878	GO:0000166(nucleotide binding);GO:0000242(pericentriolar material);GO:0000287(magnesium ion binding);GO:0004672(protein kinase activity);GO:0004674(protein serine/threonine kinase activity);GO:0004712(protein serine/threonine/tyrosine kinase activity);GO:0004713(protein tyrosine kinase activity);GO:0005524(ATP binding);GO:0005634(nucleus);GO:0005654(nucleoplasm);GO:0005737(cytoplasm);GO:0005815(m…	NA	NA	NA	dual specificity tyrosine phosphorylation regulated kinase 3 [Source:HGNC Symbol;Acc:HGNC:3094]	1.92388	0.226887	0.917664	0.138172	0.105601	0.0219079	0.0633224	0.0743554	0.117647	0.0426722	10.3537	3.37208	4.5896e-07	8.65119e-05	up	yes
						chr8	23528956	23575463	+	ENSG00000147454	SLC25A37	ENST00000520654;ENST00000519192;ENST00000523883;ENST00000519973;ENST00000290075;ENST00000521637;ENST00000518881;ENST00000522164;ENST00000520949;ENST00000517923	GO:0005381(iron ion transmembrane transporter activity);GO:0005515(protein binding);GO:0005739(mitochondrion);GO:0005743(mitochondrial inner membrane);GO:0006811(ion transport);GO:0016020(membrane);GO:0016021(integral component of membrane);GO:0048250(iron import into the mitochondrion);GO:0055072(iron ion homeostasis);GO:0055072(iron ion homeostasis)	NA	K15113	NA	solute carrier family 25 member 37 [Source:HGNC Symbol;Acc:HGNC:29786]	345.23	30.2487	166.601	16.9342	14.0243	9.34648	9.66882	11.6931	14.7784	10.9871	10.147	3.34298	2.32585e-07	5.03113e-05	up	yes
						chr19	3473986	3480525	-	ENSG00000095932	SMIM24	ENST00000215531;ENST00000586804;ENST00000587847;ENST00000591708	GO:0003674(molecular_function);GO:0008150(biological_process);GO:0016020(membrane);GO:0016021(integral component of membrane);GO:0016021(integral component of membrane)	NA	NA	NA	small integral membrane protein 24 [Source:HGNC Symbol;Acc:HGNC:37244]	2.16658	0.200689	1.1763	0.232832	0	0.102591	0.0931795	0.0746177	0.0229611	0.0797307	10.1222	3.33945	0.000115836	0.00456078	up	yes
						chr1	247857187	247880138	+	ENSG00000162722	TRIM58	ENST00000366481	GO:0000209(protein polyubiquitination);GO:0003674(molecular_function);GO:0005515(protein binding);GO:0005737(cytoplasm);GO:0006511(ubiquitin-dependent protein catabolic process);GO:0008150(biological_process);GO:0008270(zinc ion binding);GO:0010468(regulation of gene expression);GO:0016567(protein ubiquitination);GO:0016740(transferase activity);GO:0045087(innate immune response);GO:0045504(dynei…	NA	K12027	EC:2.3.2.27	tripartite motif containing 58 [Source:HGNC Symbol;Acc:HGNC:24150]	182.51	17.4469	88.0277	15.8413	10.9767	5.17036	9.13387	5.20196	5.06622	7.4817	9.82098	3.29587	3.94508e-08	1.36211e-05	up	yes
						chr19	17351450	17377342	-	ENSG00000130300	PLVAP	ENST00000252590;ENST00000595816	GO:0000165(MAPK cascade);GO:0002693(positive regulation of cellular extravasation);GO:0005515(protein binding);GO:0005737(cytoplasm);GO:0005886(plasma membrane);GO:0005901(caveola);GO:0009986(cell surface);GO:0016020(membrane);GO:0016021(integral component of membrane);GO:0032502(developmental process);GO:0033209(tumor necrosis factor-mediated signaling pathway);GO:0042802(identical protein bindi…	NA	K17309	NA	plasmalemma vesicle associated protein [Source:HGNC Symbol;Acc:HGNC:13635]	3.08267	0.2429	1.52989	0.543851	0.189073	0.0673709	0.134301	0.10578	0.105764	0.155914	9.81918	3.2956	3.06196e-07	6.10826e-05	up	yes
						chr1	160997957	161038962	-	ENSG00000270149	AL591806	ENST00000289779	NA	NA	NA	NA	novel transcript, TSTD1 - F11R readthrough	0.0122637	5.91634	0.145261	2.38801	0.04716	0.0647222	0.160744	0.673312	0	0	9.46733	3.24296	0.0118046	0.104096	up	yes
						chr17	44319625	44324870	-	ENSG00000013306	SLC25A39	ENST00000590194;ENST00000377095;ENST00000592372;ENST00000588767;ENST00000225308;ENST00000591006;ENST00000592857;ENST00000591151;ENST00000537904;ENST00000585523;ENST00000585695;ENST00000585636;ENST00000588315	GO:0005347(ATP transmembrane transporter activity);GO:0005739(mitochondrion);GO:0005743(mitochondrial inner membrane);GO:0006783(heme biosynthetic process);GO:0015867(ATP transport);GO:0016020(membrane);GO:0016021(integral component of membrane);GO:0055085(transmembrane transport);GO:0055085(transmembrane transport)	NA	K15119	NA	solute carrier family 25 member 39 [Source:HGNC Symbol;Acc:HGNC:24279]	170.595	11.9829	93.0641	11.5145	8.80628	4.67792	6.56198	6.20661	7.16806	7.39049	9.24739	3.20905	2.64354e-07	5.51885e-05	up	yes
						chr14	78170373	79868290	+	ENSG00000021645	NRXN3	ENST00000554738;ENST00000281127	GO:0001525(angiogenesis);GO:0004888(transmembrane signaling receptor activity);GO:0005246(calcium channel regulator activity);GO:0005886(plasma membrane);GO:0005887(integral component of plasma membrane);GO:0007155(cell adhesion);GO:0007158(neuron cell-cell adhesion);GO:0007165(signal transduction);GO:0007268(chemical synaptic transmission);GO:0007269(neurotransmitter secretion);GO:0007411(axon g…	04514(Cell adhesion molecules (CAMs));04514(Cell adhesion molecules (CAMs))	K07377	NA	neurexin 3 [Source:HGNC Symbol;Acc:HGNC:8010]	0.0678438	0	0.0578148	0.00368052	0	0	0.00741085	0	0	0.00677944	9.11463	3.18818	0.0080627	0.0820157	up	yes
						chr9	34086387	34127399	-	ENSG00000198876	DCAF12	ENST00000361264;ENST00000466402;ENST00000463286;ENST00000450964	GO:0005515(protein binding);GO:0005737(cytoplasm);GO:0005813(centrosome);GO:0005815(microtubule organizing center);GO:0005856(cytoskeleton);GO:0016567(protein ubiquitination);GO:0080008(Cul4-RING E3 ubiquitin ligase complex);GO:0080008(Cul4-RING E3 ubiquitin ligase complex)	NA	K11803	NA	DDB1 and CUL4 associated factor 12 [Source:HGNC Symbol;Acc:HGNC:19911]	452.169	29.9183	225.389	28.0509	22.0591	16.6704	19.8371	14.8601	15.9932	16.1502	9.07169	3.18137	3.71276e-07	7.19213e-05	up	yes
						chr4	21843341	21853188	-	ENSG00000280650	KCNIP4-IT1	ENST00000627566	NA	NA	NA	NA	KCNIP4 intronic transcript 1 [Source:HGNC Symbol;Acc:HGNC:29895]	0.002577	0.041735	0.008978	0.144813	0.126141	0.010187	0.003204	0.005372	0.017575	0	8.923	3.15753	0.000248391	0.00776935	up	yes
						X	37685791	37732130	+	ENSG00000047597	XK	ENST00000378616	GO:0005215(transporter activity);GO:0005515(protein binding);GO:0005886(plasma membrane);GO:0006865(amino acid transport);GO:0006874(cellular calcium ion homeostasis);GO:0008361(regulation of cell size);GO:0010961(cellular magnesium ion homeostasis);GO:0016020(membrane);GO:0016021(integral component of membrane);GO:0031133(regulation of axon diameter);GO:0042552(myelination);GO:0048741(skeletal m…	NA	K19522	NA	X-linked Kx blood group [Source:HGNC Symbol;Acc:HGNC:12811]	25.4751	3.93759	12.8098	2.77067	1.95788	0.721292	1.29784	0.854073	0.845886	1.57022	8.87657	3.15	1.29391e-08	6.83263e-06	up	yes
						chr19	840999	848175	+	ENSG00000196415	PRTN3	ENST00000234347;ENST00000544537	GO:0004252(serine-type endopeptidase activity);GO:0005102(signaling receptor binding);GO:0005515(protein binding);GO:0005576(extracellular region);GO:0005615(extracellular space);GO:0005829(cytosol);GO:0005886(plasma membrane);GO:0006508(proteolysis);GO:0006509(membrane protein ectodomain proteolysis);GO:0006909(phagocytosis);GO:0007596(blood coagulation);GO:0008233(peptidase activity);GO:0008236…	NA	K01350	EC:3.4.21.76	proteinase 3 [Source:HGNC Symbol;Acc:HGNC:9495]	4.85011	1.89698	3.05991	0.496266	0.188931	0.473561	0.596401	0.0591175	0.0597427	0	8.8257	3.14171	0.000102262	0.00414448	up	yes
						chr6	3153666	3157544	-	ENSG00000137267	TUBB2A	ENST00000333628;ENST00000489942	GO:0000166(nucleotide binding);GO:0000226(microtubule cytoskeleton organization);GO:0000278(mitotic cell cycle);GO:0001764(neuron migration);GO:0003924(GTPase activity);GO:0005200(structural constituent of cytoskeleton);GO:0005515(protein binding);GO:0005525(GTP binding);GO:0005634(nucleus);GO:0005737(cytoplasm);GO:0005856(cytoskeleton);GO:0005874(microtubule);GO:0007017(microtubule-based process…	04145(Phagosome);04540(Gap junction);05130(Pathogenic Escherichia coli infection);05130(Pathogenic Escherichia coli infection)	K07375	NA	tubulin beta 2A class IIa [Source:HGNC Symbol;Acc:HGNC:12412]	11.1212	0.892304	7.15767	0.747239	0.61021	0.291129	0.292545	1.02693	0.393907	0.326405	8.80711	3.13867	3.94334e-06	0.000376589	up	yes
						chr14	20891399	20892348	+	ENSG00000169397	RNASE3	ENST00000304639	GO:0001530(lipopolysaccharide binding);GO:0002227(innate immune response in mucosa);GO:0003676(nucleic acid binding);GO:0004518(nuclease activity);GO:0004519(endonuclease activity);GO:0004540(ribonuclease activity);GO:0005576(extracellular region);GO:0005615(extracellular space);GO:0006401(RNA catabolic process);GO:0016787(hydrolase activity);GO:0019730(antimicrobial humoral response);GO:0019731(…	05310(Asthma)	K10787	EC:3.1.27.-	ribonuclease A family member 3 [Source:HGNC Symbol;Acc:HGNC:10046]	35.9598	8.71226	20.8002	2.40869	0.690771	2.35813	4.45798	0.491204	0.461223	0.192755	8.61314	3.10654	5.53061e-05	0.00265499	up	yes
						chr1	205227946	205285632	+	ENSG00000133069	TMCC2	ENST00000329800;ENST00000495538;ENST00000358024;ENST00000367159;ENST00000545499;ENST00000468846;ENST00000648708	GO:0005515(protein binding);GO:0005783(endoplasmic reticulum);GO:0005789(endoplasmic reticulum membrane);GO:0012505(endomembrane system);GO:0016020(membrane);GO:0016021(integral component of membrane);GO:0042982(amyloid precursor protein metabolic process);GO:0042982(amyloid precursor protein metabolic process)	NA	NA	NA	transmembrane and coiled-coil domain family 2 [Source:HGNC Symbol;Acc:HGNC:24239]	15.2981	1.76794	7.59996	1.12407	1.2421	0.555818	0.880674	0.758542	0.562896	0.423329	8.49732	3.08701	1.01944e-07	2.81584e-05	up	yes
						chr19	11164267	11197791	-	ENSG00000197256	KANK2	ENST00000586659;ENST00000589359;ENST00000589427;ENST00000590400;ENST00000592903;ENST00000592215;ENST00000588724;ENST00000589894	GO:0000122(negative regulation of transcription by RNA polymerase II);GO:0005515(protein binding);GO:0005737(cytoplasm);GO:0005739(mitochondrion);GO:0006915(apoptotic process);GO:0008285(negative regulation of cell population proliferation);GO:0033147(negative regulation of intracellular estrogen receptor signaling pathway);GO:0035023(regulation of Rho protein signal transduction);GO:0043069(nega…	NA	K22808	NA	KN motif and ankyrin repeat domains 2 [Source:HGNC Symbol;Acc:HGNC:29300]	3.1114	0.274848	1.66363	0.253226	0.120122	0.115464	0.144481	0.207071	0.0735676	0.119194	8.21979	3.0391	2.35572e-06	0.000264342	up	yes
						chr14	94104836	94116698	+	ENSG00000165949	IFI27	ENST00000621160;ENST00000612499;ENST00000620066;ENST00000612813;ENST00000614648;ENST00000616764;ENST00000618200;ENST00000555081;ENST00000614288;ENST00000614204;ENST00000618863;ENST00000557700;ENST00000555819	GO:0000122(negative regulation of transcription by RNA polymerase II);GO:0001102(RNA polymerase II activating transcription factor binding);GO:0002376(immune system process);GO:0003674(molecular_function);GO:0005515(protein binding);GO:0005521(lamin binding);GO:0005634(nucleus);GO:0005635(nuclear envelope);GO:0005637(nuclear inner membrane);GO:0005739(mitochondrion);GO:0005741(mitochondrial outer…	NA	NA	NA	interferon alpha inducible protein 27 [Source:HGNC Symbol;Acc:HGNC:5397]	1.57732	0.273807	1.78348	0.140246	0.119266	0.00968787	0.0413681	0.10078	0.259347	0.067117	8.14158	3.02531	3.34994e-05	0.00179537	up	yes
						chr20	31664452	31723989	-	ENSG00000171552	BCL2L1	ENST00000307677;ENST00000422920;ENST00000376055;ENST00000376062;ENST00000420488;ENST00000456404;ENST00000450273;ENST00000439267;ENST00000434194	GO:0001541(ovarian follicle development);GO:0001701(in utero embryonic development);GO:0001836(release of cytochrome c from mitochondria);GO:0005515(protein binding);GO:0005634(nucleus);GO:0005737(cytoplasm);GO:0005739(mitochondrion);GO:0005741(mitochondrial outer membrane);GO:0005743(mitochondrial inner membrane);GO:0005759(mitochondrial matrix);GO:0005783(endoplasmic reticulum);GO:0005813(centr…	01521(EGFR tyrosine kinase inhibitor resistance);01524(Platinum drug resistance);04014(Ras signaling pathway);04064(NF-kappa B signaling pathway);04115(p53 signaling pathway);04137(Mitophagy - animal);04140(Autophagy - animal);04151(PI3K-Akt signaling pathway);04210(Apoptosis);04215(Apoptosis - multiple species);04621(NOD-like receptor signaling pathway);04630(Jak-STAT signaling pathway);05014(Am…	NA	NA	BCL2 like 1 [Source:HGNC Symbol;Acc:HGNC:992]	318.822	23.8612	160.032	24.3129	18.8701	13.3439	19.1811	13.6622	10.2353	11.5404	8.0323	3.00581	4.96259e-07	9.08098e-05	up	yes
						X	48786562	48794311	+	ENSG00000102145	GATA1	ENST00000376670;ENST00000376665;ENST00000651144	GO:0000122(negative regulation of transcription by RNA polymerase II);GO:0000790(nuclear chromatin);GO:0000976(transcription regulatory region sequence-specific DNA binding);GO:0000977(RNA polymerase II regulatory region sequence-specific DNA binding);GO:0000978(RNA polymerase II cis-regulatory region sequence-specific DNA binding);GO:0000981(DNA-binding transcription factor activity, RNA polymer…	NA	NA	NA	GATA binding protein 1 [Source:HGNC Symbol;Acc:HGNC:4170]	15.8537	2.36273	8.847	1.15558	1.31521	0.669107	0.975266	0.624189	0.594317	0.832885	7.99137	2.99844	2.29282e-07	5.03113e-05	up	yes
						chr14	95533503	95544724	+	ENSG00000182512	GLRX5	ENST00000331334;ENST00000557731;ENST00000553672	GO:0005515(protein binding);GO:0005634(nucleus);GO:0005739(mitochondrion);GO:0005759(mitochondrial matrix);GO:0009055(electron transfer activity);GO:0009249(protein lipoylation);GO:0015035(protein disulfide oxidoreductase activity);GO:0015036(disulfide oxidoreductase activity);GO:0022900(electron transport chain);GO:0030097(hemopoiesis);GO:0030425(dendrite);GO:0043025(neuronal cell body);GO:00442…	NA	K07390	NA	glutaredoxin 5 [Source:HGNC Symbol;Acc:HGNC:20134]	80.6496	5.35982	37.5448	4.65749	3.23066	3.10251	3.20917	3.66045	3.46665	3.25138	7.87544	2.97736	1.646e-06	0.000211087	up	yes
						chr17	68535113	68601367	-	ENSG00000108950	FAM20A	ENST00000592554;ENST00000226094;ENST00000590074;ENST00000375556;ENST00000590873;ENST00000619787	GO:0001934(positive regulation of protein phosphorylation);GO:0005515(protein binding);GO:0005576(extracellular region);GO:0005615(extracellular space);GO:0005737(cytoplasm);GO:0005783(endoplasmic reticulum);GO:0005794(Golgi apparatus);GO:0006468(protein phosphorylation);GO:0009617(response to bacterium);GO:0031214(biomineral tissue development);GO:0043539(protein serine/threonine kinase activato…	NA	K21957	NA	FAM20A golgi associated secretory pathway pseudokinase [Source:HGNC Symbol;Acc:HGNC:23015]	0.476946	2.24873	0.328594	0.0721206	0.628401	0.0386842	0.121949	0.212548	0.072052	0.039614	7.74427	2.95313	5.3342e-06	0.000451746	up	yes
						chr1	6424776	6461367	+	ENSG00000187017	ESPN	ENST00000633239;ENST00000636330;ENST00000645284;ENST00000416731;ENST00000632803;ENST00000475479	GO:0003779(actin binding);GO:0005515(protein binding);GO:0005737(cytoplasm);GO:0005856(cytoskeleton);GO:0005902(microvillus);GO:0005903(brush border);GO:0007605(sensory perception of sound);GO:0007626(locomotory behavior);GO:0015629(actin cytoskeleton);GO:0017124(SH3 domain binding);GO:0030034(microvillar actin bundle assembly);GO:0030046(parallel actin filament bundle assembly);GO:0031941(filame…	NA	NA	NA	espin [Source:HGNC Symbol;Acc:HGNC:13281]	0.568337	0.0536878	0.25789	0.094682	0.0256838	0	0.0258882	0.0266644	0	0.0775951	7.68574	2.94218	0.000456097	0.0121857	up	yes
						chr15	43794162	43800221	-	ENSG00000184716	SERINC4	ENST00000319327;ENST00000476490;ENST00000299969;ENST00000448553;ENST00000457418	GO:0006629(lipid metabolic process);GO:0008654(phospholipid biosynthetic process);GO:0016020(membrane);GO:0016021(integral component of membrane);GO:0016021(integral component of membrane)	NA	NA	NA	serine incorporator 4 [Source:HGNC Symbol;Acc:HGNC:32237]	0.278724	1.03055	0	0.000146987	0.0544155	0.0216372	0.0200417	0	0.0924928	0.0448397	7.6187	2.92955	0.00902802	0.0886701	up	yes
						chr8	6935820	6938306	-	ENSG00000164821	DEFA4	ENST00000297435	GO:0002227(innate immune response in mucosa);GO:0005576(extracellular region);GO:0005615(extracellular space);GO:0005796(Golgi lumen);GO:0006952(defense response);GO:0019730(antimicrobial humoral response);GO:0019731(antibacterial humoral response);GO:0019732(antifungal humoral response);GO:0031640(killing of cells of other organism);GO:0035580(specific granule lumen);GO:0042582(azurophil granule…	04621(NOD-like receptor signaling pathway);05150(Staphylococcus aureus infection)	NA	NA	defensin alpha 4 [Source:HGNC Symbol;Acc:HGNC:2763]	46.2419	33.7866	27.6256	5.06036	1.77287	4.84034	8.43641	1.08383	0.555337	0.160667	7.59371	2.92481	0.000108774	0.00432063	up	yes
						chr13	39209116	39603528	-	ENSG00000183722	LHFPL6	ENST00000379589;ENST00000648377	GO:0016020(membrane);GO:0016021(integral component of membrane);GO:0016021(integral component of membrane)	NA	NA	NA	LHFPL tetraspan subfamily member 6 [Source:HGNC Symbol;Acc:HGNC:6586]	0.535423	0.103136	0.189016	0.125655	0.0518682	0.0616724	0.053023	0	0	0.0192081	7.50613	2.90807	0.000182842	0.00614745	up	yes
						chr7	1044546	1059261	+	ENSG00000164849	GPR146	ENST00000444847;ENST00000481403;ENST00000397095;ENST00000427680;ENST00000474396	GO:0004930(G protein-coupled receptor activity);GO:0005886(plasma membrane);GO:0007165(signal transduction);GO:0007186(G protein-coupled receptor signaling pathway);GO:0016020(membrane);GO:0016021(integral component of membrane);GO:0016021(integral component of membrane)	NA	K08431	NA	G protein-coupled receptor 146 [Source:HGNC Symbol;Acc:HGNC:21718]	10.3745	0.265428	5.16349	0.920968	0.731507	0.295136	0.424279	0.666921	0.448847	0.495791	7.48867	2.90471	6.22759e-06	0.000503046	up	yes
						chr19	43353686	43363172	+	ENSG00000204936	CD177	ENST00000618265;ENST00000607855;ENST00000378012	GO:0002020(protease binding);GO:0002376(immune system process);GO:0005178(integrin binding);GO:0005515(protein binding);GO:0005576(extracellular region);GO:0005886(plasma membrane);GO:0007155(cell adhesion);GO:0007159(leukocyte cell-cell adhesion);GO:0007596(blood coagulation);GO:0016020(membrane);GO:0030027(lamellipodium);GO:0030100(regulation of endocytosis);GO:0030667(secretory granule membran…	NA	K06552	NA	CD177 molecule [Source:HGNC Symbol;Acc:HGNC:30072]	1.72709	1.0747	1.05504	0.102834	0.350878	0.185915	0.150272	0.0587655	0.0326091	0.151554	7.44331	2.89595	1.62617e-06	0.000211087	up	yes
						chr11	5254392	5678434	-	ENSG00000239920	AC104389	ENST00000380259;ENST00000642298;ENST00000394793;ENST00000643199;ENST00000646569	GO:0000209(protein polyubiquitination);GO:0004842(ubiquitin-protein transferase activity);GO:0005654(nucleoplasm);GO:0005737(cytoplasm);GO:0005829(cytosol);GO:0006914(autophagy);GO:0010468(regulation of gene expression);GO:0010508(positive regulation of autophagy);GO:0016567(protein ubiquitination);GO:0019901(protein kinase binding);GO:0032880(regulation of protein localization);GO:0042803(protei…	NA	NA	NA	novel transcript	1.42633	0.103942	5.76909	0.201975	0.302122	0.128455	0.330016	0.125479	0.2615	0.219389	7.32829	2.87348	5.1528e-05	0.0025208	up	yes
						chr13	18946755	19062718	-	ENSG00000226057	PHF2P2	ENST00000416576;ENST00000647583;ENST00000444553	NA	NA	NA	NA	PHD finger protein 2 pseudogene 2 [Source:HGNC Symbol;Acc:HGNC:38808]	0.0292467	0.244745	0	0.176898	0.337922	0	0.0483526	0	0.0593855	0	7.32157	2.87215	0.0101992	0.0953236	up	yes
						X	43766610	43882450	-	ENSG00000069535	MAOB	ENST00000378069	GO:0005515(protein binding);GO:0005739(mitochondrion);GO:0005740(mitochondrial envelope);GO:0005741(mitochondrial outer membrane);GO:0008131(primary amine oxidase activity);GO:0009055(electron transfer activity);GO:0009636(response to toxic substance);GO:0010044(response to aluminum ion);GO:0010269(response to selenium ion);GO:0014063(negative regulation of serotonin secretion);GO:0016020(membran…	00260(Glycine, serine and threonine metabolism);00330(Arginine and proline metabolism);00340(Histidine metabolism);00350(Tyrosine metabolism);00360(Phenylalanine metabolism);00380(Tryptophan metabolism);00982(Drug metabolism - cytochrome P450);04726(Serotonergic synapse);04728(Dopaminergic synapse);05030(Cocaine addiction);05031(Amphetamine addiction);05034(Alcoholism)	K00274	EC:1.4.3.4	monoamine oxidase B [Source:HGNC Symbol;Acc:HGNC:6834]	2.08869	1.35349	1.00687	0.584487	0.467523	0.103115	0.283551	0.0712685	0	0.295404	7.30225	2.86834	6.00077e-06	0.000494396	up	yes
						chr17	2054154	2063241	+	ENSG00000177374	HIC1	ENST00000619757;ENST00000574370;ENST00000322941;ENST00000576444	GO:0000122(negative regulation of transcription by RNA polymerase II);GO:0000785(chromatin);GO:0001227(DNA-binding transcription repressor activity, RNA polymerase II-specific);GO:0003676(nucleic acid binding);GO:0003677(DNA binding);GO:0003700(DNA-binding transcription factor activity);GO:0005515(protein binding);GO:0005634(nucleus);GO:0005654(nucleoplasm);GO:0006355(regulation of transcription,…	NA	NA	NA	HIC ZBTB transcriptional repressor 1 [Source:HGNC Symbol;Acc:HGNC:4909]	0.236508	0.0321778	0.0287762	0.42106	0.247652	0.0136339	0.0432216	0.0401637	0.00543777	0.0309239	7.24372	2.85673	2.31221e-05	0.00134359	up	yes
						X	43654907	43746824	+	ENSG00000189221	MAOA	ENST00000542639;ENST00000490604	GO:0005515(protein binding);GO:0005739(mitochondrion);GO:0005741(mitochondrial outer membrane);GO:0005829(cytosol);GO:0006576(cellular biogenic amine metabolic process);GO:0006584(catecholamine metabolic process);GO:0008131(primary amine oxidase activity);GO:0009967(positive regulation of signal transduction);GO:0016020(membrane);GO:0016021(integral component of membrane);GO:0016491(oxidoreductas…	00260(Glycine, serine and threonine metabolism);00330(Arginine and proline metabolism);00340(Histidine metabolism);00350(Tyrosine metabolism);00360(Phenylalanine metabolism);00380(Tryptophan metabolism);00982(Drug metabolism - cytochrome P450);04726(Serotonergic synapse);04728(Dopaminergic synapse);05030(Cocaine addiction);05031(Amphetamine addiction);05034(Alcoholism);05034(Alcoholism)	K00274	EC:1.4.3.4	monoamine oxidase A [Source:HGNC Symbol;Acc:HGNC:6833]	0.443161	0.0993419	0.292008	0	0	0.04713	0.0697457	0	0	0	7.14016	2.83596	0.0209271	0.142816	up	yes
						chr11	5726502	5727464	+	ENSG00000181109	OR52P1P	ENST00000438474	NA	NA	NA	NA	olfactory receptor family 52 subfamily P member 1 pseudogene [Source:HGNC Symbol;Acc:HGNC:15232]	5.31597	0.827061	17.5664	1.41316	1.5692	0.910747	0.496361	0.714571	0.564504	1.12214	7.0088	2.80917	4.51865e-06	0.000401232	up	yes
						chr7	95772506	96110322	+	ENSG00000158560	DYNC1I1	ENST00000497626;ENST00000324972;ENST00000457059;ENST00000359388;ENST00000630942;ENST00000447467;ENST00000437599	GO:0000775(chromosome, centromeric region);GO:0000776(kinetochore);GO:0000777(condensed chromosome kinetochore);GO:0000922(spindle pole);GO:0003774(motor activity);GO:0003777(microtubule motor activity);GO:0005515(protein binding);GO:0005634(nucleus);GO:0005694(chromosome);GO:0005737(cytoplasm);GO:0005829(cytosol);GO:0005856(cytoskeleton);GO:0005868(cytoplasmic dynein complex);GO:0005874(microtub…	04145(Phagosome);04962(Vasopressin-regulated water reabsorption);05132(Salmonella infection);05132(Salmonella infection)	K10415	NA	dynein cytoplasmic 1 intermediate chain 1 [Source:HGNC Symbol;Acc:HGNC:2963]	0.308712	0.197412	0.0966351	0.103933	0.0722498	0	0.0467983	0.0230336	0	0.0424114	6.93976	2.79489	6.47508e-05	0.00296854	up	yes
						chr19	60951	71626	-	ENSG00000282458	WASH5P	ENST00000633719;ENST00000632506;ENST00000631796;ENST00000633742;ENST00000632292	NA	NA	NA	NA	WASP family homolog 5, pseudogene [Source:HGNC Symbol;Acc:HGNC:33884]	0.0447841	2.3973	2.57816	2.59327	0.0463842	0.209792	0.226641	0.173816	0.208382	0.319569	6.72983	2.75057	9.21495e-05	0.00386554	up	yes
						chr1	25272393	25330445	+	ENSG00000187010	RHD	ENST00000328664;ENST00000564398;ENST00000648012;ENST00000622561;ENST00000417538;ENST00000454452;ENST00000423253;ENST00000568195	GO:0005886(plasma membrane);GO:0005887(integral component of plasma membrane);GO:0008519(ammonium transmembrane transporter activity);GO:0015696(ammonium transport);GO:0016020(membrane);GO:0016021(integral component of membrane);GO:0072488(ammonium transmembrane transport);GO:0072488(ammonium transmembrane transport)	NA	K06579	NA	Rh blood group D antigen [Source:HGNC Symbol;Acc:HGNC:10009]	5.93848	1.62905	2.8374	0.854558	0.699218	0.370442	0.60172	0.333798	0.225814	0.281895	6.59365	2.72108	9.8896e-08	2.7868e-05	up	yes
						chr1	65248219	65415871	+	ENSG00000116675	DNAJC6	ENST00000371069;ENST00000263441;ENST00000494710;ENST00000472787;ENST00000395325;ENST00000498720	GO:0004721(phosphoprotein phosphatase activity);GO:0004725(protein tyrosine phosphatase activity);GO:0005737(cytoplasm);GO:0005829(cytosol);GO:0006470(protein dephosphorylation);GO:0006898(receptor-mediated endocytosis);GO:0014069(postsynaptic density);GO:0016191(synaptic vesicle uncoating);GO:0016787(hydrolase activity);GO:0017124(SH3 domain binding);GO:0030276(clathrin binding);GO:0031982(vesic…	04144(Endocytosis);04144(Endocytosis)	K09526	NA	DnaJ heat shock protein family (Hsp40) member C6 [Source:HGNC Symbol;Acc:HGNC:15469]	4.4582	0.402517	1.97459	0.391306	0.239642	0.23576	0.255052	0.205652	0.145101	0.298711	6.54776	2.711	3.0419e-06	0.000319382	up	yes
						chr8	7015869	7018297	-	ENSG00000239839	DEFA3	ENST00000327857	GO:0002227(innate immune response in mucosa);GO:0003674(molecular_function);GO:0005576(extracellular region);GO:0005615(extracellular space);GO:0005796(Golgi lumen);GO:0006952(defense response);GO:0019730(antimicrobial humoral response);GO:0019731(antibacterial humoral response);GO:0030520(intracellular estrogen receptor signaling pathway);GO:0031640(killing of cells of other organism);GO:0035578…	04621(NOD-like receptor signaling pathway);05150(Staphylococcus aureus infection);05202(Transcriptional misregulation in cancer)	NA	NA	defensin alpha 3 [Source:HGNC Symbol;Acc:HGNC:2762]	464.088	524.154	285.331	83.692	28.7386	69.1086	115.174	20.8115	3.54245	3.3457	6.5383	2.70892	0.000161911	0.00563364	up	yes
						chr16	629239	634117	+	ENSG00000127578	WFIKKN1	ENST00000573440;ENST00000319070	GO:0001501(skeletal system development);GO:0004857(enzyme inhibitor activity);GO:0004867(serine-type endopeptidase inhibitor activity);GO:0005515(protein binding);GO:0005576(extracellular region);GO:0008191(metalloendopeptidase inhibitor activity);GO:0010466(negative regulation of peptidase activity);GO:0010951(negative regulation of endopeptidase activity);GO:0030414(peptidase inhibitor activity…	NA	NA	NA	WAP, follistatin/kazal, immunoglobulin, kunitz and netrin domain containing 1 [Source:HGNC Symbol;Acc:HGNC:30912]	6.88375	0.0951375	0.0458036	0.119991	0.263452	0.224375	0.255952	0.141238	0.288646	0.223717	6.53316	2.70778	0.000743525	0.0173818	up	yes
						chr19	41757898	41786893	-	ENSG00000268833	AC243967	ENST00000601409	NA	NA	NA	NA	novel transcript, antisense to CEACAM6	2.10514	1.35555	1.26521	0	0.243208	0.346983	0.415438	0	0	0	6.51753	2.70432	0.0073905	0.077854	up	yes
						chr3	48223347	48225491	+	ENSG00000164047	CAMP	ENST00000652295;ENST00000296435	GO:0001530(lipopolysaccharide binding);GO:0001934(positive regulation of protein phosphorylation);GO:0002227(innate immune response in mucosa);GO:0005576(extracellular region);GO:0005615(extracellular space);GO:0005737(cytoplasm);GO:0006952(defense response);GO:0008284(positive regulation of cell population proliferation);GO:0019730(antimicrobial humoral response);GO:0019731(antibacterial humoral…	04621(NOD-like receptor signaling pathway);04970(Salivary secretion);05150(Staphylococcus aureus infection);05152(Tuberculosis);05152(Tuberculosis)	NA	NA	cathelicidin antimicrobial peptide [Source:HGNC Symbol;Acc:HGNC:1472]	48.0873	31.0766	25.1264	4.57354	4.18447	5.49698	7.93907	2.88356	0.660748	0.726279	6.38452	2.67458	1.68276e-05	0.00107517	up	yes
						chr7	38383704	38631420	-	ENSG00000078053	AMPH	ENST00000356264;ENST00000467580;ENST00000471913;ENST00000450124	GO:0005515(protein binding);GO:0005543(phospholipid binding);GO:0005737(cytoplasm);GO:0005829(cytosol);GO:0005856(cytoskeleton);GO:0005886(plasma membrane);GO:0006897(endocytosis);GO:0007268(chemical synaptic transmission);GO:0008021(synaptic vesicle);GO:0015629(actin cytoskeleton);GO:0016020(membrane);GO:0030054(cell junction);GO:0030672(synaptic vesicle membrane);GO:0031256(leading edge membran…	04144(Endocytosis);04666(Fc gamma R-mediated phagocytosis);04666(Fc gamma R-mediated phagocytosis)	NA	NA	amphiphysin [Source:HGNC Symbol;Acc:HGNC:471]	0.237524	0.0648494	0.185402	0.0155849	0	0	0.0378222	0	0.0187619	0.02398	6.24794	2.64338	0.00431708	0.0563861	up	yes
						chr17	78356778	78360077	-	ENSG00000184557	SOCS3	ENST00000330871	GO:0001784(phosphotyrosine residue binding);GO:0001932(regulation of protein phosphorylation);GO:0004860(protein kinase inhibitor activity);GO:0005515(protein binding);GO:0005829(cytosol);GO:0005942(phosphatidylinositol 3-kinase complex);GO:0006469(negative regulation of protein kinase activity);GO:0007259(receptor signaling pathway via JAK-STAT);GO:0009968(negative regulation of signal transduct…	04120(Ubiquitin mediated proteolysis);04380(Osteoclast differentiation);04630(Jak-STAT signaling pathway);04668(TNF signaling pathway);04910(Insulin signaling pathway);04917(Prolactin signaling pathway);04920(Adipocytokine signaling pathway);04930(Type II diabetes mellitus);04931(Insulin resistance);04932(Non-alcoholic fatty liver disease (NAFLD));05160(Hepatitis C);05164(Influenza A);05168(Herpe…	K04696	NA	suppressor of cytokine signaling 3 [Source:HGNC Symbol;Acc:HGNC:19391]	17.0691	101.625	15.3399	22.0598	82.554	4.49823	4.54925	19.9408	5.14048	4.33825	6.20397	2.63319	7.22707e-08	2.2764e-05	up	yes
						chr9	108942569	109013522	-	ENSG00000119326	CTNNAL1	ENST00000325551;ENST00000374595;ENST00000488130;ENST00000374594;ENST00000374593	GO:0005515(protein binding);GO:0005737(cytoplasm);GO:0005829(cytosol);GO:0005856(cytoskeleton);GO:0005886(plasma membrane);GO:0007155(cell adhesion);GO:0007266(Rho protein signal transduction);GO:0016020(membrane);GO:0045296(cadherin binding);GO:0051015(actin filament binding);GO:0051015(actin filament binding)	NA	NA	NA	catenin alpha like 1 [Source:HGNC Symbol;Acc:HGNC:2512]	7.17036	0.716904	3.43306	0.543329	0.561041	0.328524	0.476876	0.375253	0.40583	0.417251	6.20076	2.63245	3.28949e-06	0.000333092	up	yes
						chr11	5544489	5548533	-	ENSG00000181616	OR52H1	ENST00000641796;ENST00000322653	GO:0004930(G protein-coupled receptor activity);GO:0004984(olfactory receptor activity);GO:0005886(plasma membrane);GO:0007165(signal transduction);GO:0007186(G protein-coupled receptor signaling pathway);GO:0007608(sensory perception of smell);GO:0016020(membrane);GO:0016021(integral component of membrane);GO:0050896(response to stimulus);GO:0050911(detection of chemical stimulus involved in sen…	04740(Olfactory transduction);04740(Olfactory transduction)	K04257	NA	olfactory receptor family 52 subfamily H member 1 (gene/pseudogene) [Source:HGNC Symbol;Acc:HGNC:15218]	4.97204	0.26555	17.3777	0.369837	0.492244	0.680407	0.745014	0.356393	1.34762	0.691851	6.14385	2.61914	0.000432738	0.0117362	up	yes
						chr19	21444241	21463908	-	ENSG00000268119	AC010615	ENST00000594557;ENST00000593653;ENST00000663704;ENST00000596705;ENST00000600469;ENST00000597444;ENST00000599993	NA	NA	NA	NA	novel transcript	0.394765	0.035096	0.243112	0.0693103	0.0703818	0	0.0218502	0.0502755	0.0228343	0.0396685	6.03635	2.59368	0.000171419	0.00588461	up	yes
						chr18	57544377	57586702	-	ENSG00000066926	FECH	ENST00000585494;ENST00000262093;ENST00000382873;ENST00000652755;ENST00000585747;ENST00000591977;ENST00000592111;ENST00000592699;ENST00000651812;ENST00000651787;ENST00000585878	GO:0004325(ferrochelatase activity);GO:0005515(protein binding);GO:0005739(mitochondrion);GO:0005743(mitochondrial inner membrane);GO:0005759(mitochondrial matrix);GO:0006091(generation of precursor metabolites and energy);GO:0006779(porphyrin-containing compound biosynthetic process);GO:0006783(heme biosynthetic process);GO:0008198(ferrous iron binding);GO:0009416(response to light stimulus);GO:…	00860(Porphyrin and chlorophyll metabolism);00860(Porphyrin and chlorophyll metabolism)	K01772	4.99.1.9;EC:4.99.1.1	ferrochelatase [Source:HGNC Symbol;Acc:HGNC:3647]	32.2142	3.77767	16.1584	3.17586	2.47516	1.93396	1.84739	1.76881	1.89215	2.32028	5.92069	2.56577	8.02711e-07	0.000127539	up	yes
						chr16	31568386	31569475	-	ENSG00000261614	YBX3P1	ENST00000566722	NA	NA	NA	NA	Y-box binding protein 3 pseudogene 1 [Source:HGNC Symbol;Acc:HGNC:2429]	4.52022	1.59515	3.02749	0.685894	0.488128	0.561589	0.1843	0.211756	0.509489	0.282787	5.89563	2.55965	2.69963e-06	0.000293753	up	yes
						chr4	186587794	186726722	-	ENSG00000083857	FAT1	ENST00000441802;ENST00000507662;ENST00000509647	GO:0002088(lens development in camera-type eye);GO:0003382(epithelial cell morphogenesis);GO:0003412(establishment of epithelial cell apical/basal polarity involved in camera-type eye morphogenesis);GO:0005509(calcium ion binding);GO:0005515(protein binding);GO:0005634(nucleus);GO:0005737(cytoplasm);GO:0005886(plasma membrane);GO:0005887(integral component of plasma membrane);GO:0005911(cell-cell…	NA	NA	NA	FAT atypical cadherin 1 [Source:HGNC Symbol;Acc:HGNC:3595]	0.169542	0	0.0722809	0.0187207	0	0	0	0	0.019917	0.0245042	5.86528	2.5522	0.0313664	0.178789	up	yes
						chr20	38127385	38166578	-	ENSG00000198959	TGM2	ENST00000468262;ENST00000361475;ENST00000469269;ENST00000474777	GO:0001974(blood vessel remodeling);GO:0003810(protein-glutamine gamma-glutamyltransferase activity);GO:0005515(protein binding);GO:0005525(GTP binding);GO:0005737(cytoplasm);GO:0005739(mitochondrion);GO:0005783(endoplasmic reticulum);GO:0005829(cytosol);GO:0005886(plasma membrane);GO:0005925(focal adhesion);GO:0007200(phospholipase C-activating G protein-coupled receptor signaling pathway);GO:00…	05016(Huntington disease);05016(Huntington disease)	K05625	EC:2.3.2.13	transglutaminase 2 [Source:HGNC Symbol;Acc:HGNC:11778]	4.9507	0.716382	2.74393	0.638382	0.281275	0.385515	0.302379	0.212923	0.444874	0.251407	5.84227	2.54653	2.09262e-06	0.000250473	up	yes
						chr17	16380798	16382745	+	ENSG00000170315	UBB	ENST00000395839;ENST00000395837;ENST00000535788;ENST00000302182;ENST00000614404;ENST00000578649;ENST00000577958	GO:0000122(negative regulation of transcription by RNA polymerase II);GO:0000187(activation of MAPK activity);GO:0000209(protein polyubiquitination);GO:0000715(nucleotide-excision repair, DNA damage recognition);GO:0000717(nucleotide-excision repair, DNA duplex unwinding);GO:0002755(MyD88-dependent toll-like receptor signaling pathway);GO:0002756(MyD88-independent toll-like receptor signaling pat…	04137(Mitophagy - animal);04144(Endocytosis);05012(Parkinson disease);05167(Kaposi sarcoma-associated herpesvirus infection);05167(Kaposi sarcoma-associated herpesvirus infection)	K04551	NA	ubiquitin B [Source:HGNC Symbol;Acc:HGNC:12463]	1427.34	119.09	689.487	98.4725	96.034	80.931	94.6852	95.0333	72.7356	73.928	5.82399	2.54201	4.46123e-06	0.000401232	up	yes
						chr1	202940826	202958572	-	ENSG00000159346	ADIPOR1	ENST00000426229;ENST00000340990;ENST00000495562;ENST00000417068	GO:0005515(protein binding);GO:0005886(plasma membrane);GO:0006629(lipid metabolic process);GO:0006631(fatty acid metabolic process);GO:0009755(hormone-mediated signaling pathway);GO:0010633(negative regulation of epithelial cell migration);GO:0010719(negative regulation of epithelial to mesenchymal transition);GO:0010906(regulation of glucose metabolic process);GO:0016020(membrane);GO:0016021(in…	04152(AMPK signaling pathway);04211(Longevity regulating pathway);04920(Adipocytokine signaling pathway);04932(Non-alcoholic fatty liver disease (NAFLD));04932(Non-alcoholic fatty liver disease (NAFLD))	K07297	NA	adiponectin receptor 1 [Source:HGNC Symbol;Acc:HGNC:24040]	347.751	42.2809	172.825	32.9394	29.6361	19.7189	24.1712	25.928	20.2454	18.1663	5.77874	2.53076	1.00741e-06	0.000148254	up	yes
						chr11	5551662	5552563	-	ENSG00000248553	OR52H2P	ENST00000514607	NA	NA	NA	NA	olfactory receptor family 52 subfamily H member 2 pseudogene [Source:HGNC Symbol;Acc:HGNC:15219]	0	0.131474	17.3433	0.46191	0.36004	0.815501	0.299578	0.286743	1.1882	0.581729	5.76864	2.52823	0.01272	0.108332	up	yes
						chr14	74019349	74082863	+	ENSG00000119636	BBOF1	ENST00000394009;ENST00000489323;ENST00000492026;ENST00000477986;ENST00000464394;ENST00000463558;ENST00000492247	GO:0005737(cytoplasm);GO:0005856(cytoskeleton);GO:0005929(cilium);GO:0036064(ciliary basal body);GO:0042995(cell projection);GO:0044458(motile cilium assembly);GO:0044458(motile cilium assembly)	NA	NA	NA	basal body orientation factor 1 [Source:HGNC Symbol;Acc:HGNC:19855]	4.19751	0.218194	1.65535	0.208863	0.261859	0.192119	0.224142	0.223786	0.233838	0.269726	5.72028	2.51609	3.2682e-05	0.00176208	up	yes
						chr20	56358974	56368663	+	ENSG00000124098	FAM210B	ENST00000437418;ENST00000371384	GO:0005515(protein binding);GO:0005739(mitochondrion);GO:0005741(mitochondrial outer membrane);GO:0016020(membrane);GO:0016021(integral component of membrane);GO:0030154(cell differentiation);GO:0031224(intrinsic component of membrane);GO:0043249(erythrocyte maturation);GO:0045648(positive regulation of erythrocyte differentiation);GO:0071392(cellular response to estradiol stimulus);GO:0071392(ce…	NA	NA	NA	family with sequence similarity 210 member B [Source:HGNC Symbol;Acc:HGNC:16102]	75.3385	8.72462	35.9832	6.97615	5.51602	4.56276	4.61318	4.49926	4.40675	5.14596	5.706	2.51248	1.33926e-06	0.000185008	up	yes
						chr11	5566678	5567616	-	ENSG00000233646	OR52T1P	ENST00000435078	NA	NA	NA	NA	olfactory receptor family 52 subfamily T member 1 pseudogene [Source:HGNC Symbol;Acc:HGNC:15236]	5.38518	0.152436	17.3547	0.258036	0.753875	1.07224	0.416991	0.303823	1.58495	0.851412	5.65191	2.49874	0.00118698	0.023999	up	yes
						chr1	55329288	56070513	+	ENSG00000234810	AL603840	ENST00000634769;ENST00000422374;ENST00000671349;ENST00000646341;ENST00000643167;ENST00000646266	NA	NA	NA	NA	novel transcript	0.143487	0.0563821	0.118429	0.0557886	0.0320859	0.0123884	0.0276695	0.0116439	0.0133837	0.00819713	5.54255	2.47055	6.25906e-06	0.000503046	up	yes
						chr3	46435645	46485234	-	ENSG00000012223	LTF	ENST00000426532;ENST00000231751;ENST00000462667;ENST00000493056;ENST00000443496;ENST00000431944;ENST00000417439	GO:0001503(ossification);GO:0001530(lipopolysaccharide binding);GO:0001817(regulation of cytokine production);GO:0001895(retina homeostasis);GO:0002227(innate immune response in mucosa);GO:0002376(immune system process);GO:0003677(DNA binding);GO:0004252(serine-type endopeptidase activity);GO:0004869(cysteine-type endopeptidase inhibitor activity);GO:0005506(iron ion binding);GO:0005515(protein b…	NA	NA	NA	lactotransferrin [Source:HGNC Symbol;Acc:HGNC:6720]	103.421	69.9378	54.9207	14.8984	10.1886	15.4254	20.8807	6.12	1.97828	1.61003	5.50624	2.46107	2.52896e-05	0.00143741	up	yes
						chr11	5754243	5755905	+	ENSG00000181074	OR52N4	ENST00000317254;ENST00000641350	GO:0004930(G protein-coupled receptor activity);GO:0004984(olfactory receptor activity);GO:0005886(plasma membrane);GO:0007165(signal transduction);GO:0007186(G protein-coupled receptor signaling pathway);GO:0007608(sensory perception of smell);GO:0016020(membrane);GO:0016021(integral component of membrane);GO:0050896(response to stimulus);GO:0050911(detection of chemical stimulus involved in sen…	04740(Olfactory transduction);04740(Olfactory transduction)	K04257	NA	olfactory receptor family 52 subfamily N member 4 (gene/pseudogene) [Source:HGNC Symbol;Acc:HGNC:15230]	4.38459	0.761448	14.4269	0.825366	1.5537	0.951631	1.25983	0.482626	0.622139	0.736716	5.41632	2.43731	3.43551e-05	0.00182146	up	yes
						chr10	45454585	45594906	-	ENSG00000165406	MARCHF8	ENST00000453424;ENST00000319836;ENST00000453980;ENST00000451376;ENST00000602712;ENST00000476962	GO:0000209(protein polyubiquitination);GO:0002250(adaptive immune response);GO:0002376(immune system process);GO:0002495(antigen processing and presentation of peptide antigen via MHC class II);GO:0004842(ubiquitin-protein transferase activity);GO:0005515(protein binding);GO:0005737(cytoplasm);GO:0005764(lysosome);GO:0005765(lysosomal membrane);GO:0005768(endosome);GO:0006955(immune response);GO:…	NA	K10656	EC:2.3.2.27	membrane associated ring-CH-type finger 8 [Source:HGNC Symbol;Acc:HGNC:23356]	158.132	17.825	82.5227	16.2009	12.3025	9.34433	11.6065	11.1323	10.2463	11.0416	5.37713	2.42684	2.06567e-06	0.000248906	up	yes
						chr19	46019153	46023053	-	ENSG00000008438	PGLYRP1	ENST00000008938	GO:0002376(immune system process);GO:0005576(extracellular region);GO:0008270(zinc ion binding);GO:0008745(N-acetylmuramoyl-L-alanine amidase activity);GO:0009253(peptidoglycan catabolic process);GO:0009617(response to bacterium);GO:0016019(peptidoglycan immune receptor activity);GO:0016045(detection of bacterium);GO:0019730(antimicrobial humoral response);GO:0031640(killing of cells of other org…	NA	K01446	NA	peptidoglycan recognition protein 1 [Source:HGNC Symbol;Acc:HGNC:8904]	15.0104	8.52961	9.4045	1.50521	1.29426	2.34823	2.64404	1.05773	0.334224	0.288799	5.35648	2.42129	6.31128e-05	0.00292798	up	yes
						chr3	46416524	46423591	-	ENSG00000283646	LINC02009	ENST00000635852	NA	NA	NA	NA	long intergenic non-protein coding RNA 2009 [Source:HGNC Symbol;Acc:HGNC:52845]	1.55834	0.838911	0.669673	0.129971	0.119316	0.193158	0.40837	0	0.018835	0	5.3456	2.41835	0.00491798	0.0613685	up	yes
						chr6	131470832	131584332	+	ENSG00000118520	ARG1	ENST00000368087;ENST00000356962;ENST00000673427;ENST00000498260;ENST00000275196;ENST00000484820;ENST00000469293	GO:0000050(urea cycle);GO:0001889(liver development);GO:0001938(positive regulation of endothelial cell proliferation);GO:0002250(adaptive immune response);GO:0002376(immune system process);GO:0004053(arginase activity);GO:0005515(protein binding);GO:0005576(extracellular region);GO:0005615(extracellular space);GO:0005634(nucleus);GO:0005737(cytoplasm);GO:0005741(mitochondrial outer membrane);GO:…	00220(Arginine biosynthesis);00330(Arginine and proline metabolism);05146(Amoebiasis);05146(Amoebiasis)	NA	NA	arginase 1 [Source:HGNC Symbol;Acc:HGNC:663]	4.11331	2.43337	2.06056	0.506567	0.38685	0.631383	0.843315	0.249889	0.0558029	0	5.33629	2.41584	0.000832894	0.0186322	up	yes
						chr20	46008908	46016561	+	ENSG00000100985	MMP9	ENST00000372330	GO:0001501(skeletal system development);GO:0001934(positive regulation of protein phosphorylation);GO:0004175(endopeptidase activity);GO:0004222(metalloendopeptidase activity);GO:0004252(serine-type endopeptidase activity);GO:0005515(protein binding);GO:0005518(collagen binding);GO:0005576(extracellular region);GO:0005615(extracellular space);GO:0006508(proteolysis);GO:0007566(embryo implantation…	01522(Endocrine resistance);04657(IL-17 signaling pathway);04668(TNF signaling pathway);04670(Leukocyte transendothelial migration);04915(Estrogen signaling pathway);04926(Relaxin signaling pathway);05161(Hepatitis B);05200(Pathways in cancer);05202(Transcriptional misregulation in cancer);05205(Proteoglycans in cancer);05206(MicroRNAs in cancer);05215(Prostate cancer);05219(Bladder cancer);05418…	K01403	EC:3.4.24.35	matrix metallopeptidase 9 [Source:HGNC Symbol;Acc:HGNC:7176]	2.64182	3.10185	1.74466	0.369249	0.615114	0.27132	0.104356	0.817635	0.401876	0	5.31142	2.4091	0.000522865	0.0136051	up	yes
						chr7	150512559	150513839	-	ENSG00000213205	STRADBP1	ENST00000478954	NA	NA	NA	NA	STE20-related kinase adaptor beta pseudogene 1 [Source:HGNC Symbol;Acc:HGNC:22478]	1.51113	0.142943	1.03681	0.101913	0.10137	0.112526	0.088645	0.2354	0.121745	0	5.18374	2.37399	0.00121315	0.0242009	up	yes
						chr17	50110040	50130160	-	ENSG00000167100	SAMD14	ENST00000330175;ENST00000285206;ENST00000507043;ENST00000573376;ENST00000508892;ENST00000515816;ENST00000503734;ENST00000511964	GO:0005515(protein binding);GO:0005737(cytoplasm);GO:0007015(actin filament organization);GO:0014069(postsynaptic density);GO:0015629(actin cytoskeleton);GO:0019722(calcium-mediated signaling);GO:0030425(dendrite);GO:0031175(neuron projection development);GO:0051015(actin filament binding);GO:0051015(actin filament binding)	NA	NA	NA	sterile alpha motif domain containing 14 [Source:HGNC Symbol;Acc:HGNC:27312]	2.03066	1.66576	1.4239	1.25542	0.929636	0.15487	0.374365	0.283676	0.146019	0.504383	4.99235	2.31972	1.11904e-10	2.23236e-07	up	yes
						chr3	45224466	45226287	-	ENSG00000249992	TMEM158	ENST00000503771	GO:0016020(membrane);GO:0016021(integral component of membrane);GO:0042277(peptide binding)	NA	NA	NA	transmembrane protein 158 (gene/pseudogene) [Source:HGNC Symbol;Acc:HGNC:30293]	2.13169	1.86661	1.41933	0.727872	0.91819	0.098893	0.377725	0.324985	0.216114	0.400214	4.98169	2.31664	8.74055e-08	2.65979e-05	up	yes
						chr11	102789919	102798160	-	ENSG00000196611	MMP1	ENST00000315274	GO:0004175(endopeptidase activity);GO:0004222(metalloendopeptidase activity);GO:0004252(serine-type endopeptidase activity);GO:0005576(extracellular region);GO:0006508(proteolysis);GO:0008233(peptidase activity);GO:0008237(metallopeptidase activity);GO:0008270(zinc ion binding);GO:0016032(viral process);GO:0016787(hydrolase activity);GO:0019221(cytokine-mediated signaling pathway);GO:0022617(extr…	03320(PPAR signaling pathway);04657(IL-17 signaling pathway);04926(Relaxin signaling pathway);05200(Pathways in cancer);05219(Bladder cancer);05323(Rheumatoid arthritis)	K01388	EC:3.4.24.7	matrix metallopeptidase 1 [Source:HGNC Symbol;Acc:HGNC:7155]	0.668577	0.464341	0.478589	0.079606	0.052123	0.018036	0.073397	0.164722	0.018205	0.078064	4.94642	2.30638	0.000525086	0.0136431	up	yes
						chr8	26383054	26505636	+	ENSG00000104765	BNIP3L	ENST00000518611;ENST00000380629;ENST00000523949;ENST00000523515;ENST00000520077;ENST00000521254	GO:0005515(protein binding);GO:0005521(lamin binding);GO:0005634(nucleus);GO:0005635(nuclear envelope);GO:0005739(mitochondrion);GO:0005740(mitochondrial envelope);GO:0005741(mitochondrial outer membrane);GO:0005783(endoplasmic reticulum);GO:0005829(cytosol);GO:0006915(apoptotic process);GO:0010917(negative regulation of mitochondrial membrane potential);GO:0016020(membrane);GO:0016021(integral c…	04137(Mitophagy - animal);04137(Mitophagy - animal)	NA	NA	BCL2 interacting protein 3 like [Source:HGNC Symbol;Acc:HGNC:1085]	189.4	24.054	101.351	21.1006	18.2855	13.0611	13.9557	14.1008	16.38	14.2332	4.93778	2.30386	1.99582e-06	0.000244151	up	yes
						chr19	851014	856247	+	ENSG00000197561	ELANE	ENST00000263621;ENST00000590230	GO:0000122(negative regulation of transcription by RNA polymerase II);GO:0001878(response to yeast);GO:0002020(protease binding);GO:0002438(acute inflammatory response to antigenic stimulus);GO:0002523(leukocyte migration involved in inflammatory response);GO:0002812(biosynthetic process of antibacterial peptides active against Gram-negative bacteria);GO:0003714(transcription corepressor activity…	05202(Transcriptional misregulation in cancer);05322(Systemic lupus erythematosus);05322(Systemic lupus erythematosus)	K01327	EC:3.4.21.37	elastase, neutrophil expressed [Source:HGNC Symbol;Acc:HGNC:3309]	13.1673	7.77299	8.33432	1.8712	0.411371	2.8385	3.42928	0.197462	0	0	4.88106	2.28719	0.0120986	0.105445	up	yes
						chr5	168616352	168616996	+	ENSG00000233913	RPL10P9	ENST00000522551	NA	NA	NA	NA	ribosomal protein L10 pseudogene 9 [Source:HGNC Symbol;Acc:HGNC:35579]	12.6718	15.4383	115.586	108.52	123.844	11.8611	13.7771	21.7465	14.0885	15.8406	4.86406	2.28216	7.19485e-08	2.2764e-05	up	yes
						chr7	139523685	139544985	+	ENSG00000236279	CLEC2L	ENST00000422142;ENST00000520413	GO:0016020(membrane);GO:0016021(integral component of membrane);GO:0030246(carbohydrate binding);GO:0030246(carbohydrate binding)	NA	K22681	NA	C-type lectin domain family 2 member L [Source:HGNC Symbol;Acc:HGNC:21969]	1.33467	0.271189	0.889346	0.532896	0.283734	0.0848023	0.226831	0.0972789	0.0703818	0.207575	4.82164	2.26952	4.15421e-06	0.000394347	up	yes
						chr11	65892049	65900573	-	ENSG00000175592	FOSL1	ENST00000312562;ENST00000531493;ENST00000448083	GO:0000790(nuclear chromatin);GO:0000977(RNA polymerase II regulatory region sequence-specific DNA binding);GO:0000978(RNA polymerase II cis-regulatory region sequence-specific DNA binding);GO:0000981(DNA-binding transcription factor activity, RNA polymerase II-specific);GO:0001228(DNA-binding transcription activator activity, RNA polymerase II-specific);GO:0001701(in utero embryonic development)…	04310(Wnt signaling pathway);04380(Osteoclast differentiation);04657(IL-17 signaling pathway);05166(Human T-cell leukemia virus 1 infection);05166(Human T-cell leukemia virus 1 infection)	K04502	NA	FOS like 1, AP-1 transcription factor subunit [Source:HGNC Symbol;Acc:HGNC:13718]	0.235698	0.924403	0.0572763	0.422518	0.235434	0.0482594	0	0.112661	0.17648	0.0529595	4.8041	2.26427	0.000932727	0.0202638	up	yes
						X	101391011	101412297	+	ENSG00000257529	RPL36A-HNRNPH2	ENST00000409338	GO:0003735(structural constituent of ribosome);GO:0005783(endoplasmic reticulum);GO:0005829(cytosol);GO:0005840(ribosome);GO:0005886(plasma membrane);GO:0006412(translation)	03010(Ribosome)	K02929	NA	RPL36A-HNRNPH2 readthrough [Source:HGNC Symbol;Acc:HGNC:48349]	1.67709	6.41679	0.281548	0.553312	0	0.869833	0.200956	0.573514	0.232326	0	4.75786	2.25031	0.0165097	0.126041	up	yes
						chr2	216632828	216664436	+	ENSG00000115457	IGFBP2	ENST00000233809;ENST00000436812;ENST00000456764;ENST00000490362	GO:0005102(signaling receptor binding);GO:0005515(protein binding);GO:0005520(insulin-like growth factor binding);GO:0005576(extracellular region);GO:0005615(extracellular space);GO:0007165(signal transduction);GO:0007565(female pregnancy);GO:0007568(aging);GO:0007584(response to nutrient);GO:0009612(response to mechanical stimulus);GO:0010226(response to lithium ion);GO:0016324(apical plasma mem…	NA	NA	NA	insulin like growth factor binding protein 2 [Source:HGNC Symbol;Acc:HGNC:5471]	0.56515	0.815589	0.341188	0.0600628	0.312516	0.0200768	0	0.198954	0.0964884	0.126715	4.73619	2.24373	0.00105321	0.0217874	up	yes
						chr16	567005	569495	+	ENSG00000257108	NHLRC4	ENST00000424439;ENST00000540585	GO:0005515(protein binding);GO:0061630(ubiquitin protein ligase activity);GO:0070936(protein K48-linked ubiquitination);GO:0070936(protein K48-linked ubiquitination)	NA	NA	NA	NHL repeat containing 4 [Source:HGNC Symbol;Acc:HGNC:26700]	7.11094	0.234461	0.242449	0.357078	0.473808	0.328873	0.359523	0.32625	0.277485	0.491751	4.71934	2.23858	0.000538193	0.0138633	up	yes
						chr10	104031286	104085880	-	ENSG00000065618	COL17A1	ENST00000648076;ENST00000433822	GO:0005201(extracellular matrix structural constituent);GO:0005515(protein binding);GO:0005576(extracellular region);GO:0005581(collagen trimer);GO:0005604(basement membrane);GO:0005615(extracellular space);GO:0005788(endoplasmic reticulum lumen);GO:0005886(plasma membrane);GO:0005887(integral component of plasma membrane);GO:0005911(cell-cell junction);GO:0007160(cell-matrix adhesion);GO:0008544…	04974(Protein digestion and absorption);04974(Protein digestion and absorption)	NA	NA	collagen type XVII alpha 1 chain [Source:HGNC Symbol;Acc:HGNC:2194]	0.225501	0.198633	0.146015	0.0593158	0.0252552	0.0398557	0.0944011	0.00454163	0	0	4.71705	2.23789	0.00473206	0.0599438	up	yes
						chr19	40447765	40465764	-	ENSG00000090013	BLVRB	ENST00000263368;ENST00000597870;ENST00000601346;ENST00000643596;ENST00000595483;ENST00000643519	GO:0004074(biliverdin reductase activity);GO:0005515(protein binding);GO:0005654(nucleoplasm);GO:0005737(cytoplasm);GO:0005829(cytosol);GO:0005886(plasma membrane);GO:0016491(oxidoreductase activity);GO:0042167(heme catabolic process);GO:0042602(riboflavin reductase (NADPH) activity);GO:0043195(terminal bouton);GO:0043231(intracellular membrane-bounded organelle);GO:0055114(oxidation-reduction pr…	00740(Riboflavin metabolism);00860(Porphyrin and chlorophyll metabolism);00860(Porphyrin and chlorophyll metabolism)	NA	NA	biliverdin reductase B [Source:HGNC Symbol;Acc:HGNC:1063]	113.23	15.1736	64.7529	10.6756	9.89607	9.12414	9.57289	10.3443	9.78085	6.49917	4.71583	2.23751	6.03056e-06	0.000494396	up	yes
						chr4	88090150	88231628	-	ENSG00000118777	ABCG2	ENST00000237612;ENST00000650821;ENST00000505480	GO:0000166(nucleotide binding);GO:0005515(protein binding);GO:0005524(ATP binding);GO:0005654(nucleoplasm);GO:0005739(mitochondrion);GO:0005886(plasma membrane);GO:0006879(cellular iron ion homeostasis);GO:0008559(ATPase-coupled xenobiotic transmembrane transporter activity);GO:0015143(urate transmembrane transporter activity);GO:0015225(biotin transmembrane transporter activity);GO:0015562(efflu…	01523(Antifolate resistance);02010(ABC transporters);04976(Bile secretion);04976(Bile secretion)	K05681	NA	ATP binding cassette subfamily G member 2 (Junior blood group) [Source:HGNC Symbol;Acc:HGNC:74]	1.87337	0.118489	0.808008	0.144458	0.087141	0.0553742	0.176602	0.134589	0.100641	0.176611	4.70857	2.23529	0.000193222	0.00638878	up	yes
						chr2	24010081	24063321	+	ENSG00000205639	MFSD2B	ENST00000453731;ENST00000469562;ENST00000495018;ENST00000338315;ENST00000669179;ENST00000406420	GO:0005886(plasma membrane);GO:0005887(integral component of plasma membrane);GO:0006869(lipid transport);GO:0008643(carbohydrate transport);GO:0015293(symporter activity);GO:0016020(membrane);GO:0016021(integral component of membrane);GO:0046624(sphingolipid transporter activity);GO:0055085(transmembrane transport);GO:0071702(organic substance transport);GO:0071702(organic substance transport)	NA	NA	NA	major facilitator superfamily domain containing 2B [Source:HGNC Symbol;Acc:HGNC:37207]	5.66132	1.65864	2.90045	1.24253	1.00278	0.426166	0.899446	0.452825	0.382805	0.516091	4.65603	2.2191	1.89591e-07	4.53855e-05	up	yes
						chr2	164492417	164621482	-	ENSG00000115290	GRB14	ENST00000469573;ENST00000488342;ENST00000263915	GO:0005070(SH3/SH2 adaptor activity);GO:0005515(protein binding);GO:0005737(cytoplasm);GO:0005768(endosome);GO:0005829(cytosol);GO:0005886(plasma membrane);GO:0007165(signal transduction);GO:0008286(insulin receptor signaling pathway);GO:0010008(endosome membrane);GO:0016020(membrane);GO:0030674(protein-macromolecule adaptor activity);GO:0030971(receptor tyrosine kinase binding);GO:0043231(intrac…	NA	NA	NA	growth factor receptor bound protein 14 [Source:HGNC Symbol;Acc:HGNC:4565]	0.33266	0.390801	0.175882	0.228712	0.081637	0	0	0.119911	0	0.144008	4.58357	2.19647	0.00778197	0.0803436	up	yes
						chr5	154818492	154859252	-	ENSG00000170271	FAXDC2	ENST00000326080;ENST00000519501;ENST00000522825;ENST00000423554;ENST00000524250;ENST00000518651;ENST00000520461;ENST00000517874;ENST00000524363;ENST00000521518;ENST00000517448;ENST00000523997;ENST00000517938;ENST00000519258	GO:0000254(C-4 methylsterol oxidase activity);GO:0001934(positive regulation of protein phosphorylation);GO:0005506(iron ion binding);GO:0005515(protein binding);GO:0005737(cytoplasm);GO:0005789(endoplasmic reticulum membrane);GO:0008610(lipid biosynthetic process);GO:0016020(membrane);GO:0016021(integral component of membrane);GO:0016126(sterol biosynthetic process);GO:0016491(oxidoreductase act…	NA	K22282	NA	fatty acid hydroxylase domain containing 2 [Source:HGNC Symbol;Acc:HGNC:1334]	18.2937	5.24588	9.66482	3.26826	2.88517	1.79839	2.85945	1.18696	1.11895	1.67945	4.55362	2.18701	1.92833e-07	4.55542e-05	up	yes
						chr20	31605283	31606515	+	ENSG00000125968	ID1	ENST00000376105;ENST00000376112	GO:0000122(negative regulation of transcription by RNA polymerase II);GO:0001525(angiogenesis);GO:0001886(endothelial cell morphogenesis);GO:0005515(protein binding);GO:0005634(nucleus);GO:0005654(nucleoplasm);GO:0005737(cytoplasm);GO:0005794(Golgi apparatus);GO:0005813(centrosome);GO:0007179(transforming growth factor beta receptor signaling pathway);GO:0007275(multicellular organism development…	04015(Rap1 signaling pathway);04350(TGF-beta signaling pathway);04390(Hippo signaling pathway);04550(Signaling pathways regulating pluripotency of stem cells);04550(Signaling pathways regulating pluripotency of stem cells)	NA	NA	inhibitor of DNA binding 1, HLH protein [Source:HGNC Symbol;Acc:HGNC:5360]	0.433816	4.22963	0.700077	1.32515	1.02501	0.035941	0.009732	1.12811	0.434994	0.090378	4.53972	2.1826	0.00520874	0.0632577	up	yes
						chr11	102711796	102727050	-	ENSG00000118113	MMP8	ENST00000236826;ENST00000528662;ENST00000532799;ENST00000531168;ENST00000438475;ENST00000533258	GO:0004175(endopeptidase activity);GO:0004222(metalloendopeptidase activity);GO:0004252(serine-type endopeptidase activity);GO:0005576(extracellular region);GO:0005615(extracellular space);GO:0006508(proteolysis);GO:0008233(peptidase activity);GO:0008237(metallopeptidase activity);GO:0008270(zinc ion binding);GO:0010628(positive regulation of gene expression);GO:0010629(negative regulation of gen…	NA	NA	NA	matrix metallopeptidase 8 [Source:HGNC Symbol;Acc:HGNC:7175]	13.8031	10.329	7.68341	2.17641	1.18948	2.36723	3.69472	0.98037	0.402921	0.320729	4.5302	2.17958	9.24393e-05	0.00386866	up	yes
						chr9	114323056	114326475	+	ENSG00000229314	ORM1	ENST00000259396;ENST00000477456	GO:0002576(platelet degranulation);GO:0002682(regulation of immune system process);GO:0005515(protein binding);GO:0005576(extracellular region);GO:0005615(extracellular space);GO:0006953(acute-phase response);GO:0006954(inflammatory response);GO:0031093(platelet alpha granule lumen);GO:0032715(negative regulation of interleukin-6 production);GO:0032720(negative regulation of tumor necrosis factor…	NA	K17308	NA	orosomucoid 1 [Source:HGNC Symbol;Acc:HGNC:8498]	1.7967	1.65074	1.15788	0.53267	0.275895	0.260785	0.676568	0.165003	0	0.110915	4.46222	2.15776	0.000751004	0.0175338	up	yes
						chr19	18531751	18544077	-	ENSG00000105701	FKBP8	ENST00000597611;ENST00000608443;ENST00000222308;ENST00000596558;ENST00000606531;ENST00000597960;ENST00000599540;ENST00000596494;ENST00000594844;ENST00000596015;ENST00000544835;ENST00000597547;ENST00000601844	GO:0000413(protein peptidyl-prolyl isomerization);GO:0001708(cell fate specification);GO:0001933(negative regulation of protein phosphorylation);GO:0003755(peptidyl-prolyl cis-trans isomerase activity);GO:0005515(protein binding);GO:0005739(mitochondrion);GO:0005740(mitochondrial envelope);GO:0005783(endoplasmic reticulum);GO:0005829(cytosol);GO:0006457(protein folding);GO:0006915(apoptotic proce…	NA	K09574	EC:5.2.1.8	FKBP prolyl isomerase 8 [Source:HGNC Symbol;Acc:HGNC:3724]	345.941	51.8932	196.021	42.7128	36.3415	26.3733	34.3638	40.325	24.9331	24.8514	4.46088	2.15733	4.21715e-06	0.000394347	up	yes
						chr1	207043849	207052980	-	ENSG00000180667	YOD1	ENST00000315927;ENST00000367084	GO:0003676(nucleic acid binding);GO:0004843(thiol-dependent ubiquitin-specific protease activity);GO:0005515(protein binding);GO:0005737(cytoplasm);GO:0005829(cytosol);GO:0006508(proteolysis);GO:0006986(response to unfolded protein);GO:0008233(peptidase activity);GO:0008234(cysteine-type peptidase activity);GO:0016236(macroautophagy);GO:0016579(protein deubiquitination);GO:0016787(hydrolase activ…	04141(Protein processing in endoplasmic reticulum);04141(Protein processing in endoplasmic reticulum)	K13719	EC:3.1.2.-	YOD1 deubiquitinase [Source:HGNC Symbol;Acc:HGNC:25035]	51.3406	9.2103	28.0185	7.3308	5.36181	4.17554	4.55226	5.0611	4.36102	4.79816	4.41265	2.14165	1.58054e-06	0.000211087	up	yes
						chr8	122485194	122733804	-	ENSG00000253819	LINC01151	ENST00000656927;ENST00000664854;ENST00000521608;ENST00000659897;ENST00000670473;ENST00000667010;ENST00000670139;ENST00000666337	NA	NA	NA	NA	long intergenic non-protein coding RNA 1151 [Source:HGNC Symbol;Acc:HGNC:49471]	0.106363	0.0798378	0.0950262	0.0656411	0.054975	0	0.0558949	0.0353286	0	0	4.40504	2.13916	0.00831858	0.0834367	up	yes
						X	40834485	40836005	+	ENSG00000238222	MKRN4P	ENST00000444706	NA	NA	NA	NA	makorin ring finger protein 4, pseudogene [Source:HGNC Symbol;Acc:HGNC:7115]	1.75513	0.362471	1.28011	0.231373	0.178002	0	0.258891	0.327077	0.204916	0.074609	4.39874	2.13709	0.00132916	0.0258362	up	yes
						chr8	6996766	6999195	-	ENSG00000240247	DEFA1B	ENST00000382689	GO:0002227(innate immune response in mucosa);GO:0005515(protein binding);GO:0005576(extracellular region);GO:0005615(extracellular space);GO:0005796(Golgi lumen);GO:0006935(chemotaxis);GO:0006952(defense response);GO:0006955(immune response);GO:0010818(T cell chemotaxis);GO:0019730(antimicrobial humoral response);GO:0019731(antibacterial humoral response);GO:0030520(intracellular estrogen recepto…	04621(NOD-like receptor signaling pathway);05150(Staphylococcus aureus infection)	K05230	NA	defensin alpha 1B [Source:HGNC Symbol;Acc:HGNC:33596]	282.721	161.623	207.937	69.2139	28.4872	77.6191	68.8137	18.9119	3.87666	2.98958	4.35502	2.12268	0.000428553	0.0116756	up	yes
						chr19	21569738	21587322	-	ENSG00000268555	AC123912	ENST00000662322;ENST00000657215;ENST00000596996	NA	NA	NA	NA	novel transcript	8.33316	1.29528	3.91169	1.82617	1.24802	0.619272	1.38627	0.796222	0.611494	0.435244	4.31708	2.11006	6.6304e-06	0.000523167	up	yes
						X	153764196	153779346	+	ENSG00000198753	PLXNB3	ENST00000538966;ENST00000472415;ENST00000455214;ENST00000361971;ENST00000448847	GO:0001938(positive regulation of endothelial cell proliferation);GO:0002116(semaphorin receptor complex);GO:0005515(protein binding);GO:0005886(plasma membrane);GO:0005887(integral component of plasma membrane);GO:0007156(homophilic cell adhesion via plasma membrane adhesion molecules);GO:0007162(negative regulation of cell adhesion);GO:0007165(signal transduction);GO:0007399(nervous system deve…	04360(Axon guidance);04360(Axon guidance)	K06821	NA	plexin B3 [Source:HGNC Symbol;Acc:HGNC:9105]	0.771214	0.650737	0.479004	0.258211	0.412759	0.0910786	0.215687	0.117885	0.0566968	0.115793	4.30706	2.10671	1.52055e-07	3.89279e-05	up	yes
						chr19	571277	583493	+	ENSG00000172270	BSG	ENST00000573784;ENST00000353555;ENST00000571735;ENST00000545507;ENST00000333511;ENST00000572899;ENST00000346916;ENST00000576925;ENST00000574970;ENST00000576984;ENST00000573216;ENST00000590218	GO:0000139(Golgi membrane);GO:0001917(photoreceptor inner segment);GO:0002080(acrosomal membrane);GO:0005515(protein binding);GO:0005537(mannose binding);GO:0005739(mitochondrion);GO:0005886(plasma membrane);GO:0005887(integral component of plasma membrane);GO:0005925(focal adhesion);GO:0006090(pyruvate metabolic process);GO:0007155(cell adhesion);GO:0007156(homophilic cell adhesion via plasma me…	NA	NA	NA	basigin (Ok blood group) [Source:HGNC Symbol;Acc:HGNC:1116]	191.421	27.4149	106.997	20.7314	18.7479	18.0243	19.8233	22.9409	13.0896	12.9208	4.20871	2.07338	1.19446e-05	0.000821659	up	yes
						chr20	57391396	57409333	+	ENSG00000132819	RBM38	ENST00000356208;ENST00000344785;ENST00000371219;ENST00000440234;ENST00000342690	GO:0003676(nucleic acid binding);GO:0003723(RNA binding);GO:0003729(mRNA binding);GO:0005515(protein binding);GO:0005634(nucleus);GO:0005737(cytoplasm);GO:0005829(cytosol);GO:0006397(mRNA processing);GO:0007049(cell cycle);GO:0008380(RNA splicing);GO:0010830(regulation of myotube differentiation);GO:0016032(viral process);GO:0030154(cell differentiation);GO:0043484(regulation of RNA splicing);GO:…	NA	NA	NA	RNA binding motif protein 38 [Source:HGNC Symbol;Acc:HGNC:15818]	156.932	23.6935	82.85	26.3021	18.7771	12.2175	15.0749	21.8001	11.5906	13.7906	4.14314	2.05072	3.75822e-06	0.000364492	up	yes
						chr20	45252239	45254564	-	ENSG00000124107	SLPI	ENST00000338380	GO:0002376(immune system process);GO:0003677(DNA binding);GO:0003729(mRNA binding);GO:0004866(endopeptidase inhibitor activity);GO:0004867(serine-type endopeptidase inhibitor activity);GO:0005515(protein binding);GO:0005576(extracellular region);GO:0005615(extracellular space);GO:0005794(Golgi apparatus);GO:0006955(immune response);GO:0010466(negative regulation of peptidase activity);GO:0010951(…	NA	NA	NA	secretory leukocyte peptidase inhibitor [Source:HGNC Symbol;Acc:HGNC:11092]	9.28307	7.03514	7.1995	0.936382	0.53563	1.68318	1.55069	1.39293	0.233733	1.1793	4.13748	2.04875	0.000289578	0.00875267	up	yes
						chr5	138465479	138469303	+	ENSG00000120738	EGR1	ENST00000239938	GO:0000122(negative regulation of transcription by RNA polymerase II);GO:0000790(nuclear chromatin);GO:0000976(transcription regulatory region sequence-specific DNA binding);GO:0000977(RNA polymerase II regulatory region sequence-specific DNA binding);GO:0000981(DNA-binding transcription factor activity, RNA polymerase II-specific);GO:0001228(DNA-binding transcription activator activity, RNA poly…	04371(Apelin signaling pathway);04912(GnRH signaling pathway);04928(Parathyroid hormone synthesis, secretion and action);04933(AGE-RAGE signaling pathway in diabetic complications);05020(Prion diseases);05166(Human T-cell leukemia virus 1 infection)	NA	NA	early growth response 1 [Source:HGNC Symbol;Acc:HGNC:3238]	4.44794	40.9753	8.02196	36.1183	37.2108	8.74032	2.59998	9.73196	7.43123	2.16031	4.13433	2.04765	2.99242e-06	0.000316035	up	yes
						chr12	10699089	10723323	-	ENSG00000060138	YBX3	ENST00000228251;ENST00000279550;ENST00000546164;ENST00000536823;ENST00000542002;ENST00000546298;ENST00000540447;ENST00000536107;ENST00000366290;ENST00000542641;ENST00000544622;ENST00000544504;ENST00000544501;ENST00000539204;ENST00000540975;ENST00000541351;ENST00000540747	GO:0000122(negative regulation of transcription by RNA polymerase II);GO:0000977(RNA polymerase II regulatory region sequence-specific DNA binding);GO:0000978(RNA polymerase II cis-regulatory region sequence-specific DNA binding);GO:0000981(DNA-binding transcription factor activity, RNA polymerase II-specific);GO:0001227(DNA-binding transcription repressor activity, RNA polymerase II-specific);GO…	04530(Tight junction);04530(Tight junction)	NA	NA	Y-box binding protein 3 [Source:HGNC Symbol;Acc:HGNC:2428]	56.3962	8.84119	32.7403	5.8231	7.64823	4.22993	4.5934	5.84051	7.14666	5.17478	4.12999	2.04614	6.27617e-06	0.000503046	up	yes
						chr6	32008614	32012472	-	ENSG00000248290	TNXA	ENST00000507684	NA	NA	NA	NA	tenascin XA (pseudogene) [Source:HGNC Symbol;Acc:HGNC:11975]	1.46529	0.401519	0.735366	0.292352	0.149743	0.196057	0.151329	0.111478	0.131586	0.147359	4.12609	2.04478	5.66356e-05	0.00270435	up	yes
						chr11	10305073	10307397	+	ENSG00000148926	ADM	ENST00000530439;ENST00000278175;ENST00000528655;ENST00000534464;ENST00000524948;ENST00000528544	GO:0001570(vasculogenesis);GO:0001666(response to hypoxia);GO:0001843(neural tube closure);GO:0002026(regulation of the force of heart contraction);GO:0002031(G protein-coupled receptor internalization);GO:0003073(regulation of systemic arterial blood pressure);GO:0005102(signaling receptor binding);GO:0005179(hormone activity);GO:0005576(extracellular region);GO:0005615(extracellular space);GO:0…	04080(Neuroactive ligand-receptor interaction);04270(Vascular smooth muscle contraction);04270(Vascular smooth muscle contraction)	NA	NA	adrenomedullin [Source:HGNC Symbol;Acc:HGNC:259]	2.92005	4.34007	2.5534	0.829881	4.74965	0.499336	0.29897	1.60508	0.888654	0.466213	4.0958	2.03414	3.10976e-06	0.000320886	up	yes
						X	154778684	154821007	-	ENSG00000130830	MPP1	ENST00000393531;ENST00000413259;ENST00000369534;ENST00000439370;ENST00000491955;ENST00000482757;ENST00000471821;ENST00000488754;ENST00000475943;ENST00000488694;ENST00000493871;ENST00000417435;ENST00000393529;ENST00000462825;ENST00000494170;ENST00000428488;ENST00000369531;ENST00000453245	GO:0004385(guanylate kinase activity);GO:0005515(protein binding);GO:0005622(intracellular);GO:0005886(plasma membrane);GO:0007165(signal transduction);GO:0016020(membrane);GO:0030863(cortical cytoskeleton);GO:0032420(stereocilium);GO:0034451(centriolar satellite);GO:0042995(cell projection);GO:0046037(GMP metabolic process);GO:0046710(GDP metabolic process);GO:0090022(regulation of neutrophil ch…	NA	K21880	NA	membrane palmitoylated protein 1 [Source:HGNC Symbol;Acc:HGNC:7219]	83.0617	18.5721	43.5098	11.7143	12.0597	7.7221	9.86083	8.1143	8.13188	7.41636	4.09542	2.03401	9.95518e-07	0.000147715	up	yes
						chr17	42968088	42980433	-	ENSG00000267060	PTGES3L	ENST00000409446;ENST00000424284;ENST00000462157;ENST00000451885;ENST00000591916;ENST00000464183	NA	NA	NA	NA	prostaglandin E synthase 3 like [Source:HGNC Symbol;Acc:HGNC:43943]	1.05453	0.678796	0.77602	0.401409	0.361007	0.190802	0.312167	0.0922746	0.056225	0.151826	4.07293	2.02607	5.10011e-06	0.000440227	up	yes
						chr1	22643633	22648110	+	ENSG00000159189	C1QC	ENST00000374640;ENST00000374639;ENST00000374637	GO:0002376(immune system process);GO:0005515(protein binding);GO:0005576(extracellular region);GO:0005581(collagen trimer);GO:0005615(extracellular space);GO:0006955(immune response);GO:0006956(complement activation);GO:0006958(complement activation, classical pathway);GO:0030449(regulation of complement activation);GO:0030853(negative regulation of granulocyte differentiation);GO:0045087(innate …	04610(Complement and coagulation cascades);05020(Prion diseases);05133(Pertussis);05142(Chagas disease (American trypanosomiasis));05150(Staphylococcus aureus infection);05322(Systemic lupus erythematosus);05322(Systemic lupus erythematosus)	NA	NA	complement C1q C chain [Source:HGNC Symbol;Acc:HGNC:1245]	0.693841	3.28532	1.29051	1.47777	0.301265	0.552421	0.629123	0.263162	0.312517	0	4.01128	2.00406	0.00104209	0.0217303	up	yes
						chr6	49727384	49744437	-	ENSG00000096006	CRISP3	ENST00000263045;ENST00000433368;ENST00000354620;ENST00000371159	GO:0003674(molecular_function);GO:0005576(extracellular region);GO:0005615(extracellular space);GO:0006952(defense response);GO:0016020(membrane);GO:0016021(integral component of membrane);GO:0031012(extracellular matrix);GO:0035580(specific granule lumen);GO:0042581(specific granule);GO:0043312(neutrophil degranulation);GO:0045087(innate immune response);GO:1904724(tertiary granule lumen);GO:190…	NA	K19919	NA	cysteine rich secretory protein 3 [Source:HGNC Symbol;Acc:HGNC:16904]	4.58992	7.30828	2.89843	1.19141	0.924644	1.75904	1.46703	0.557902	0.125035	0.316554	4.00247	2.00089	0.000191215	0.00636006	up	yes
						chr13	26557683	26688948	+	ENSG00000132970	WASF3	ENST00000361042;ENST00000335327;ENST00000671038	GO:0003779(actin binding);GO:0005737(cytoplasm);GO:0005856(cytoskeleton);GO:0007010(cytoskeleton organization);GO:0008360(regulation of cell shape);GO:0014003(oligodendrocyte development);GO:0030027(lamellipodium);GO:0030032(lamellipodium assembly);GO:0030036(actin cytoskeleton organization);GO:0030041(actin filament polymerization);GO:0031209(SCAR complex);GO:0031643(positive regulation of myeli…	04520(Adherens junction);04666(Fc gamma R-mediated phagocytosis);05231(Choline metabolism in cancer);05231(Choline metabolism in cancer)	K06083	NA	WASP family member 3 [Source:HGNC Symbol;Acc:HGNC:12734]	2.67	1.4277	1.38759	0.908516	0.606866	0.367348	0.492898	0.297157	0.264299	0.333318	3.98894	1.99601	9.934e-08	2.7868e-05	up	yes
						chr16	31471585	31477960	+	ENSG00000140682	TGFB1I1	ENST00000567607;ENST00000564176;ENST00000567524;ENST00000568142;ENST00000394863;ENST00000561785;ENST00000562566;ENST00000565454;ENST00000394858;ENST00000567066;ENST00000565360;ENST00000569703;ENST00000569254;ENST00000562165	GO:0003712(transcription coregulator activity);GO:0003713(transcription coactivator activity);GO:0005515(protein binding);GO:0005634(nucleus);GO:0005737(cytoplasm);GO:0005829(cytosol);GO:0005856(cytoskeleton);GO:0005886(plasma membrane);GO:0005925(focal adhesion);GO:0007155(cell adhesion);GO:0008285(negative regulation of cell population proliferation);GO:0009408(response to heat);GO:0010718(posi…	NA	NA	NA	transforming growth factor beta 1 induced transcript 1 [Source:HGNC Symbol;Acc:HGNC:11767]	1.69066	0.820797	0.814822	0.478375	0.524618	0.197343	0.350007	0.265891	0.114244	0.159369	3.98331	1.99397	1.09609e-06	0.000158703	up	yes
						chr4	98470367	98658611	-	ENSG00000168785	TSPAN5	ENST00000305798;ENST00000508798;ENST00000511753;ENST00000511800;ENST00000507167;ENST00000509168;ENST00000515440;ENST00000511651	GO:0005515(protein binding);GO:0005788(endoplasmic reticulum lumen);GO:0005886(plasma membrane);GO:0005887(integral component of plasma membrane);GO:0016020(membrane);GO:0016021(integral component of membrane);GO:0019899(enzyme binding);GO:0044267(cellular protein metabolic process);GO:0045747(positive regulation of Notch signaling pathway);GO:0051604(protein maturation);GO:0072659(protein locali…	NA	K17345	NA	tetraspanin 5 [Source:HGNC Symbol;Acc:HGNC:17753]	23.793	2.48231	11.4241	2.72108	1.93757	1.83662	2.32246	2.36667	1.92807	2.19085	3.97927	1.9925	2.52762e-05	0.00143741	up	yes
						chr19	825097	832018	+	ENSG00000172232	AZU1	ENST00000233997;ENST00000592205	GO:0001774(microglial cell activation);GO:0004252(serine-type endopeptidase activity);GO:0005515(protein binding);GO:0005576(extracellular region);GO:0005615(extracellular space);GO:0006508(proteolysis);GO:0006935(chemotaxis);GO:0006954(inflammatory response);GO:0007205(protein kinase C-activating G protein-coupled receptor signaling pathway);GO:0008201(heparin binding);GO:0008233(peptidase activ…	NA	NA	NA	azurocidin 1 [Source:HGNC Symbol;Acc:HGNC:913]	10.6607	6.92898	6.93544	2.15437	1.05668	2.10341	4.06381	0.437945	0.16069	0.223602	3.96829	1.98852	0.00102232	0.0216193	up	yes
						chr14	58633967	58648321	+	ENSG00000165617	DACT1	ENST00000335867;ENST00000395153;ENST00000541264	GO:0000122(negative regulation of transcription by RNA polymerase II);GO:0001085(RNA polymerase II transcription factor binding);GO:0005080(protein kinase C binding);GO:0005515(protein binding);GO:0005634(nucleus);GO:0005654(nucleoplasm);GO:0005737(cytoplasm);GO:0005829(cytosol);GO:0007275(multicellular organism development);GO:0007399(nervous system development);GO:0008013(beta-catenin binding);…	NA	K22154	NA	dishevelled binding antagonist of beta catenin 1 [Source:HGNC Symbol;Acc:HGNC:17748]	0.268453	1.79824	0.546254	1.41102	3.00029	0.680382	0.213252	0.340031	0.170876	0.381953	3.93187	1.97522	9.76186e-06	0.000715365	up	yes
						chr22	19723539	19724771	+	ENSG00000203618	GP1BB	ENST00000366425	GO:0004888(transmembrane signaling receptor activity);GO:0005515(protein binding);GO:0005886(plasma membrane);GO:0005887(integral component of plasma membrane);GO:0007155(cell adhesion);GO:0007166(cell surface receptor signaling pathway);GO:0007596(blood coagulation);GO:0007597(blood coagulation, intrinsic pathway);GO:0007599(hemostasis);GO:0016020(membrane);GO:0016021(integral component of membr…	04512(ECM-receptor interaction);04611(Platelet activation);04640(Hematopoietic cell lineage)	K06262	NA	glycoprotein Ib platelet subunit beta [Source:HGNC Symbol;Acc:HGNC:4440]	11.8846	8.26482	7.34648	0.348462	6.92586	1.54534	4.07805	0.070581	1.8019	1.42348	3.89829	1.96284	0.00101235	0.0214796	up	yes
						chr15	39586561	39587293	+	ENSG00000276107	AC037198	ENST00000478845	NA	NA	NA	NA	novel transcript, sense intronic to THBS1	0.11819	0.481514	1.01883	0.701909	5.52285	0.07308	0.142488	0.382251	0.207005	1.21308	3.88685	1.9586	0.0103179	0.096072	up	yes
						chr3	185643130	185825042	-	ENSG00000073792	IGF2BP2	ENST00000382199;ENST00000346192;ENST00000461957;ENST00000496495;ENST00000421047;ENST00000457616;ENST00000494906;ENST00000466476;ENST00000466214;ENST00000464166	GO:0003676(nucleic acid binding);GO:0003723(RNA binding);GO:0003729(mRNA binding);GO:0003730(mRNA 3'-UTR binding);GO:0005515(protein binding);GO:0005634(nucleus);GO:0005737(cytoplasm);GO:0005829(cytosol);GO:0005856(cytoskeleton);GO:0006417(regulation of translation);GO:0007399(nervous system development);GO:0009653(anatomical structure morphogenesis);GO:0010468(regulation of gene expression);GO:0…	NA	K17392	NA	insulin like growth factor 2 mRNA binding protein 2 [Source:HGNC Symbol;Acc:HGNC:28867]	11.9958	2.3847	6.61993	1.65839	1.2225	1.14324	1.55387	1.04148	1.36211	1.1089	3.84588	1.94331	8.4934e-06	0.000632741	up	yes
						chr6	44158811	44184401	+	ENSG00000137225	CAPN11	ENST00000398776;ENST00000524554	GO:0001669(acrosomal vesicle);GO:0004198(calcium-dependent cysteine-type endopeptidase activity);GO:0005509(calcium ion binding);GO:0005737(cytoplasm);GO:0006508(proteolysis);GO:0008233(peptidase activity);GO:0016787(hydrolase activity);GO:0031410(cytoplasmic vesicle);GO:0046872(metal ion binding);GO:0046872(metal ion binding)	NA	K08580	EC:3.4.22.-	calpain 11 [Source:HGNC Symbol;Acc:HGNC:1478]	0.374494	0.330481	0.175076	0.0738196	0.0333606	0.0948427	0.103093	0.0595325	0	0	3.83438	1.93899	0.00781159	0.0805568	up	yes
						chr9	128149071	128153453	+	ENSG00000148346	LCN2	ENST00000277480;ENST00000494317;ENST00000488391;ENST00000373017;ENST00000372998;ENST00000487719	GO:0002020(protease binding);GO:0002376(immune system process);GO:0005506(iron ion binding);GO:0005515(protein binding);GO:0005576(extracellular region);GO:0005615(extracellular space);GO:0005829(cytosol);GO:0006811(ion transport);GO:0006879(cellular iron ion homeostasis);GO:0006915(apoptotic process);GO:0006979(response to oxidative stress);GO:0009615(response to virus);GO:0009617(response to ba…	04657(IL-17 signaling pathway);04657(IL-17 signaling pathway)	K21129	NA	lipocalin 2 [Source:HGNC Symbol;Acc:HGNC:6526]	23.6181	19.3379	14.9411	5.19532	4.29704	4.4803	6.83408	3.37221	1.24965	1.63942	3.83425	1.93895	8.72875e-06	0.000647587	up	yes
						chr1	203212827	203273641	-	ENSG00000133063	CHIT1	ENST00000367229;ENST00000484834;ENST00000503786;ENST00000506427;ENST00000460619;ENST00000513472;ENST00000479483;ENST00000491855;ENST00000255427	GO:0000272(polysaccharide catabolic process);GO:0004553(hydrolase activity, hydrolyzing O-glycosyl compounds);GO:0004568(chitinase activity);GO:0005576(extracellular region);GO:0005615(extracellular space);GO:0005764(lysosome);GO:0005975(carbohydrate metabolic process);GO:0006032(chitin catabolic process);GO:0006955(immune response);GO:0008061(chitin binding);GO:0008152(metabolic process);GO:0008…	00520(Amino sugar and nucleotide sugar metabolism);00520(Amino sugar and nucleotide sugar metabolism)	NA	NA	chitinase 1 [Source:HGNC Symbol;Acc:HGNC:1936]	0.95836	0.772819	0.491308	0.157151	0.147167	0.127413	0.156549	0.121713	0.15945	0.100225	3.79771	1.92513	1.22886e-05	0.000838892	up	yes
						chr1	247920252	247921956	+	ENSG00000177462	OR2T8	ENST00000319968;ENST00000641945	GO:0004930(G protein-coupled receptor activity);GO:0004984(olfactory receptor activity);GO:0005886(plasma membrane);GO:0007165(signal transduction);GO:0007186(G protein-coupled receptor signaling pathway);GO:0007608(sensory perception of smell);GO:0016020(membrane);GO:0016021(integral component of membrane);GO:0050896(response to stimulus);GO:0050911(detection of chemical stimulus involved in sen…	04740(Olfactory transduction);04740(Olfactory transduction)	K04257	NA	olfactory receptor family 2 subfamily T member 8 [Source:HGNC Symbol;Acc:HGNC:15020]	1.58009	0.204755	0.803642	0.129551	0.229831	0.237134	0.120354	0.0411529	0.095549	0.284773	3.78435	1.92005	0.000815284	0.0184585	up	yes
						chr1	23506438	23531233	-	ENSG00000007968	E2F2	ENST00000361729;ENST00000487237	GO:0000122(negative regulation of transcription by RNA polymerase II);GO:0000790(nuclear chromatin);GO:0000977(RNA polymerase II regulatory region sequence-specific DNA binding);GO:0000981(DNA-binding transcription factor activity, RNA polymerase II-specific);GO:0000987(cis-regulatory region sequence-specific DNA binding);GO:0001228(DNA-binding transcription activator activity, RNA polymerase II-…	01522(Endocrine resistance);04110(Cell cycle);04218(Cellular senescence);04934(Cushing syndrome);05160(Hepatitis C);05161(Hepatitis B);05163(Human cytomegalovirus infection);05166(Human T-cell leukemia virus 1 infection);05167(Kaposi sarcoma-associated herpesvirus infection);05169(Epstein-Barr virus infection);05200(Pathways in cancer);05206(MicroRNAs in cancer);05212(Pancreatic cancer);05214(Gli…	K09389	NA	E2F transcription factor 2 [Source:HGNC Symbol;Acc:HGNC:3114]	19.7393	4.31783	11.0199	3.94918	2.51575	2.85739	2.51765	2.44064	1.74005	1.51918	3.751	1.90727	3.10985e-06	0.000320886	up	yes
						chr3	146069440	146163653	-	ENSG00000152952	PLOD2	ENST00000360060;ENST00000282903;ENST00000480704;ENST00000460520;ENST00000461497;ENST00000475505;ENST00000495700;ENST00000494950;ENST00000478436	GO:0001666(response to hypoxia);GO:0005506(iron ion binding);GO:0005783(endoplasmic reticulum);GO:0005789(endoplasmic reticulum membrane);GO:0006464(cellular protein modification process);GO:0008475(procollagen-lysine 5-dioxygenase activity);GO:0016020(membrane);GO:0016491(oxidoreductase activity);GO:0016705(oxidoreductase activity, acting on paired donors, with incorporation or reduction of mole…	00310(Lysine degradation);00310(Lysine degradation)	K13645	EC:1.14.11.4	procollagen-lysine,2-oxoglutarate 5-dioxygenase 2 [Source:HGNC Symbol;Acc:HGNC:9082]	0.670329	0.651731	0.423214	0.238088	0.307482	0.151724	0.212418	0.108491	0.0949955	0.0438931	3.74614	1.9054	2.47987e-06	0.000276544	up	yes
						chr7	30911853	30925517	+	ENSG00000240583	AQP1	ENST00000311813;ENST00000409899;ENST00000409611	GO:0003091(renal water homeostasis);GO:0003097(renal water transport);GO:0005223(intracellular cGMP-activated cation channel activity);GO:0005267(potassium channel activity);GO:0005372(water transmembrane transporter activity);GO:0005515(protein binding);GO:0005634(nucleus);GO:0005737(cytoplasm);GO:0005886(plasma membrane);GO:0005887(integral component of plasma membrane);GO:0005903(brush border)…	04924(Renin secretion);04964(Proximal tubule bicarbonate reclamation);04976(Bile secretion);04976(Bile secretion)	NA	NA	aquaporin 1 (Colton blood group) [Source:HGNC Symbol;Acc:HGNC:633]	1.15744	0.193951	0.529277	0.104422	0.0776389	0.207676	0.244395	0	0.0586836	0.0428185	3.72621	1.89771	0.00481982	0.0606837	up	yes
						chr1	201888680	201892587	+	ENSG00000198892	SHISA4	ENST00000362011;ENST00000464117;ENST00000481699	GO:0005515(protein binding);GO:0016020(membrane);GO:0016021(integral component of membrane);GO:0016021(integral component of membrane)	NA	NA	NA	shisa family member 4 [Source:HGNC Symbol;Acc:HGNC:27139]	0.929288	0.368607	0.614671	0.265093	0.303555	0.144361	0.160473	0.119449	0.24446	0	3.71027	1.89152	0.000649324	0.0156904	up	yes
						chr3	133824235	133895882	-	ENSG00000154917	RAB6B	ENST00000285208;ENST00000477759;ENST00000486858	GO:0000139(Golgi membrane);GO:0000166(nucleotide binding);GO:0003924(GTPase activity);GO:0005515(protein binding);GO:0005525(GTP binding);GO:0005793(endoplasmic reticulum-Golgi intermediate compartment);GO:0005794(Golgi apparatus);GO:0005829(cytosol);GO:0006886(intracellular protein transport);GO:0006890(retrograde vesicle-mediated transport, Golgi to endoplasmic reticulum);GO:0006891(intra-Golgi…	NA	K07894	NA	RAB6B, member RAS oncogene family [Source:HGNC Symbol;Acc:HGNC:14902]	4.50115	2.17363	2.33119	0.77115	0.529125	0.290237	0.925996	0.765004	0.302641	0.508633	3.69067	1.88388	2.16665e-05	0.00129667	up	yes
						chr22	37807905	37817176	+	ENSG00000100116	GCAT	ENST00000415371;ENST00000445195;ENST00000426858;ENST00000451984;ENST00000478203;ENST00000323205;ENST00000248924	GO:0003824(catalytic activity);GO:0005634(nucleus);GO:0005654(nucleoplasm);GO:0005739(mitochondrion);GO:0005743(mitochondrial inner membrane);GO:0006520(cellular amino acid metabolic process);GO:0006567(threonine catabolic process);GO:0008890(glycine C-acetyltransferase activity);GO:0009058(biosynthetic process);GO:0016607(nuclear speck);GO:0016740(transferase activity);GO:0016746(transferase act…	00260(Glycine, serine and threonine metabolism);00260(Glycine, serine and threonine metabolism)	K00639	EC:2.3.1.29	glycine C-acetyltransferase [Source:HGNC Symbol;Acc:HGNC:4188]	0.75568	0.135324	0.471803	0.165878	0.412319	0.0518949	0.140394	0.258204	0	0.0758735	3.68755	1.88266	0.00199207	0.0340347	up	yes
						chr10	110207605	110287365	+	ENSG00000119950	MXI1	ENST00000393134;ENST00000332674;ENST00000239007;ENST00000652649;ENST00000652323;ENST00000485566;ENST00000651557;ENST00000650752;ENST00000651225;ENST00000651112;ENST00000650810;ENST00000484030;ENST00000652243;ENST00000453116;ENST00000442296;ENST00000651109;ENST00000460667;ENST00000361248;ENST00000651318	GO:0000122(negative regulation of transcription by RNA polymerase II);GO:0000790(nuclear chromatin);GO:0000977(RNA polymerase II regulatory region sequence-specific DNA binding);GO:0000981(DNA-binding transcription factor activity, RNA polymerase II-specific);GO:0001227(DNA-binding transcription repressor activity, RNA polymerase II-specific);GO:0003677(DNA binding);GO:0005515(protein binding);GO…	NA	K09114	NA	MAX interactor 1, dimerization protein [Source:HGNC Symbol;Acc:HGNC:7534]	42.6962	5.0896	23.0594	5.20058	4.96792	4.03136	4.51501	5.19772	3.89568	4.37925	3.67926	1.87942	2.36286e-05	0.00136848	up	yes
						chr1	164680085	164680799	+	ENSG00000269887	AL391001	ENST00000602747	NA	NA	NA	NA	novel transcript, sense intronic to PBX1	1.51242	0.194393	1.45403	0.388992	0.169722	0.16244	0.544828	0.052615	0.204016	0.061126	3.62876	1.85948	0.00240335	0.0381856	up	yes
						chr3	52433035	52445103	-	ENSG00000010319	SEMA3G	ENST00000231721;ENST00000475739	GO:0001755(neural crest cell migration);GO:0005102(signaling receptor binding);GO:0005515(protein binding);GO:0005576(extracellular region);GO:0005615(extracellular space);GO:0005887(integral component of plasma membrane);GO:0007411(axon guidance);GO:0030215(semaphorin receptor binding);GO:0030335(positive regulation of cell migration);GO:0030517(negative regulation of axon extension);GO:0045499(…	04360(Axon guidance);04360(Axon guidance)	K06840	NA	semaphorin 3G [Source:HGNC Symbol;Acc:HGNC:30400]	0.180214	0.278232	0.236478	0.477133	0.559574	0.0851992	0.0689948	0.230722	0.0530651	0.0399559	3.62314	1.85724	3.54426e-05	0.00186063	up	yes
						chr8	6977649	6980080	-	ENSG00000206047	DEFA1	ENST00000382679;ENST00000382692	GO:0002227(innate immune response in mucosa);GO:0005515(protein binding);GO:0005576(extracellular region);GO:0005615(extracellular space);GO:0005796(Golgi lumen);GO:0006935(chemotaxis);GO:0006952(defense response);GO:0006955(immune response);GO:0010818(T cell chemotaxis);GO:0019730(antimicrobial humoral response);GO:0019731(antibacterial humoral response);GO:0030520(intracellular estrogen recepto…	04621(NOD-like receptor signaling pathway);05150(Staphylococcus aureus infection);05150(Staphylococcus aureus infection)	NA	NA	defensin alpha 1 [Source:HGNC Symbol;Acc:HGNC:2761]	380.803	210.236	256.536	82.4184	33.9671	93.2601	141.765	23.2916	4.49177	4.04048	3.61239	1.85295	0.00232136	0.0373078	up	yes
						chr3	93873051	93980003	-	ENSG00000184500	PROS1	ENST00000394236;ENST00000648853;ENST00000650591;ENST00000648381;ENST00000488658;ENST00000648721;ENST00000472684;ENST00000649103	GO:0000139(Golgi membrane);GO:0002576(platelet degranulation);GO:0004866(endopeptidase inhibitor activity);GO:0005509(calcium ion binding);GO:0005576(extracellular region);GO:0005615(extracellular space);GO:0005789(endoplasmic reticulum membrane);GO:0005796(Golgi lumen);GO:0005886(plasma membrane);GO:0006888(endoplasmic reticulum to Golgi vesicle-mediated transport);GO:0007596(blood coagulation);…	04610(Complement and coagulation cascades);04610(Complement and coagulation cascades)	NA	NA	protein S [Source:HGNC Symbol;Acc:HGNC:9456]	4.48703	3.65098	2.63284	2.37653	1.22449	0.727165	1.55584	0.757872	0.445633	0.50419	3.60135	1.84854	2.30782e-07	5.03113e-05	up	yes
						chr5	72107234	72209565	+	ENSG00000131711	MAP1B	ENST00000296755;ENST00000512974;ENST00000504183	GO:0000226(microtubule cytoskeleton organization);GO:0001578(microtubule bundle formation);GO:0001750(photoreceptor outer segment);GO:0001764(neuron migration);GO:0003779(actin binding);GO:0005198(structural molecule activity);GO:0005515(protein binding);GO:0005543(phospholipid binding);GO:0005737(cytoplasm);GO:0005829(cytosol);GO:0005856(cytoskeleton);GO:0005874(microtubule);GO:0005875(microtubu…	NA	K10429	NA	microtubule associated protein 1B [Source:HGNC Symbol;Acc:HGNC:6836]	0.39322	0.324406	0.218219	0.277776	0.224901	0.0424646	0.0472615	0.134953	0.0974546	0.0784287	3.59126	1.84449	4.62579e-07	8.65119e-05	up	yes
						chr7	128350325	128361685	-	ENSG00000224940	PRRT4	ENST00000446477;ENST00000489835;ENST00000489517	GO:0016020(membrane);GO:0016021(integral component of membrane);GO:0016021(integral component of membrane)	NA	NA	NA	proline rich transmembrane protein 4 [Source:HGNC Symbol;Acc:HGNC:37280]	0.805852	0.442098	0.420015	0.219066	0.191329	0.135595	0.236158	0.0798011	0.0208858	0.113672	3.54602	1.8262	0.000137985	0.00518279	up	yes
						chr17	58269855	58280935	-	ENSG00000005381	MPO	ENST00000225275;ENST00000580005;ENST00000578493;ENST00000581022	GO:0001878(response to yeast);GO:0002149(hypochlorous acid biosynthetic process);GO:0002679(respiratory burst involved in defense response);GO:0003682(chromatin binding);GO:0004601(peroxidase activity);GO:0005515(protein binding);GO:0005576(extracellular region);GO:0005615(extracellular space);GO:0005634(nucleus);GO:0005654(nucleoplasm);GO:0005764(lysosome);GO:0006952(defense response);GO:0006979…	00983(Drug metabolism - other enzymes);04145(Phagosome);05202(Transcriptional misregulation in cancer);05221(Acute myeloid leukemia);05221(Acute myeloid leukemia)	K10789	EC:1.11.2.2	myeloperoxidase [Source:HGNC Symbol;Acc:HGNC:7218]	14.4142	15.7946	11.5208	4.00215	1.63436	4.7876	5.34664	1.50272	0.812675	0.939665	3.53761	1.82277	0.000148296	0.00541333	up	yes
						chr16	72054505	72061055	+	ENSG00000257017	HP	ENST00000566821;ENST00000355906;ENST00000565574;ENST00000570083;ENST00000398131;ENST00000568417;ENST00000576168;ENST00000561927;ENST00000569639;ENST00000562488;ENST00000565807	GO:0002376(immune system process);GO:0002526(acute inflammatory response);GO:0004252(serine-type endopeptidase activity);GO:0005515(protein binding);GO:0005576(extracellular region);GO:0005615(extracellular space);GO:0006508(proteolysis);GO:0006898(receptor-mediated endocytosis);GO:0006952(defense response);GO:0006953(acute-phase response);GO:0010942(positive regulation of cell death);GO:0016209(…	NA	K16142	NA	haptoglobin [Source:HGNC Symbol;Acc:HGNC:5141]	3.71841	2.05652	1.92346	0.593594	0.377096	0.840726	0.584648	0.489718	0.277991	0.265775	3.52565	1.81789	4.74137e-05	0.00236463	up	yes
						chr14	23376773	23379772	+	ENSG00000166091	CMTM5	ENST00000359320;ENST00000342473;ENST00000553750;ENST00000397227;ENST00000339180;ENST00000382809;ENST00000555487	GO:0005125(cytokine activity);GO:0005515(protein binding);GO:0005615(extracellular space);GO:0006935(chemotaxis);GO:0007165(signal transduction);GO:0016020(membrane);GO:0016021(integral component of membrane);GO:0045662(negative regulation of myoblast differentiation);GO:0045662(negative regulation of myoblast differentiation)	NA	NA	NA	CKLF like MARVEL transmembrane domain containing 5 [Source:HGNC Symbol;Acc:HGNC:19176]	6.1181	5.25847	4.18818	2.57522	2.17937	1.02399	2.21105	1.01022	0.753849	0.774841	3.51914	1.81522	1.73366e-07	4.32308e-05	up	yes
						chr17	44372180	44389649	-	ENSG00000005961	ITGA2B	ENST00000262407;ENST00000648408;ENST00000592462;ENST00000592253;ENST00000589645;ENST00000591990;ENST00000592944;ENST00000592075;ENST00000592226	GO:0002576(platelet degranulation);GO:0002687(positive regulation of leukocyte migration);GO:0005515(protein binding);GO:0005886(plasma membrane);GO:0005925(focal adhesion);GO:0007155(cell adhesion);GO:0007160(cell-matrix adhesion);GO:0007229(integrin-mediated signaling pathway);GO:0008305(integrin complex);GO:0009897(external side of plasma membrane);GO:0009986(cell surface);GO:0016020(membrane)…	04015(Rap1 signaling pathway);04151(PI3K-Akt signaling pathway);04510(Focal adhesion);04512(ECM-receptor interaction);04611(Platelet activation);04640(Hematopoietic cell lineage);04810(Regulation of actin cytoskeleton);05165(Human papillomavirus infection);05200(Pathways in cancer);05222(Small cell lung cancer);05410(Hypertrophic cardiomyopathy (HCM));05412(Arrhythmogenic right ventricular cardio…	K06476	NA	integrin subunit alpha 2b [Source:HGNC Symbol;Acc:HGNC:6138]	81.6474	54.7896	47.486	29.2718	23.7434	11.5823	24.5691	12.2112	5.45523	13.5665	3.51622	1.81403	1.81492e-07	4.40338e-05	up	yes
						chr14	102501767	102509799	-	ENSG00000156381	ANKRD9	ENST00000286918;ENST00000559404;ENST00000559651	GO:0005515(protein binding);GO:0005829(cytosol);GO:0043687(post-translational protein modification);GO:0043687(post-translational protein modification)	NA	NA	NA	ankyrin repeat domain 9 [Source:HGNC Symbol;Acc:HGNC:20096]	2.28279	0.58234	1.33135	0.545454	0.48503	0.163086	0.449156	0.438993	0.209036	0.230883	3.50531	1.80954	1.62465e-05	0.00105303	up	yes
						chr7	48171458	48647497	+	ENSG00000179869	ABCA13	ENST00000435803;ENST00000544596;ENST00000417403;ENST00000411975;ENST00000435451;ENST00000611776;ENST00000484268;ENST00000453246	GO:0000166(nucleotide binding);GO:0005319(lipid transporter activity);GO:0005524(ATP binding);GO:0005886(plasma membrane);GO:0006869(lipid transport);GO:0016020(membrane);GO:0016021(integral component of membrane);GO:0016887(ATPase activity);GO:0030667(secretory granule membrane);GO:0035577(azurophil granule membrane);GO:0042626(ATPase-coupled transmembrane transporter activity);GO:0043231(intrac…	02010(ABC transporters);02010(ABC transporters)	K05647	NA	ATP binding cassette subfamily A member 13 [Source:HGNC Symbol;Acc:HGNC:14638]	4.21236	3.46678	2.31881	0.806777	0.275087	1.28555	1.47842	0.225911	0.0900462	0.0824979	3.50358	1.80883	0.00202416	0.0343496	up	yes
						chr2	126656133	126696667	+	ENSG00000136732	GYPC	ENST00000259254;ENST00000409836;ENST00000484700;ENST00000356887;ENST00000459787	GO:0005515(protein binding);GO:0005886(plasma membrane);GO:0005887(integral component of plasma membrane);GO:0016020(membrane);GO:0016021(integral component of membrane);GO:0030863(cortical cytoskeleton);GO:0050900(leukocyte migration);GO:0050900(leukocyte migration)	05144(Malaria);05144(Malaria)	NA	NA	glycophorin C (Gerbich blood group) [Source:HGNC Symbol;Acc:HGNC:4704]	49.2664	8.94928	27.2911	10.0122	7.2899	5.23219	5.54202	7.65897	5.51249	5.53141	3.48776	1.8023	5.16542e-06	0.000441619	up	yes
						chr3	12287368	12434356	+	ENSG00000132170	PPARG	ENST00000497594;ENST00000477039;ENST00000643888;ENST00000397012;ENST00000396999;ENST00000644622;ENST00000438682;ENST00000397026;ENST00000650761;ENST00000651826;ENST00000397023;ENST00000643197;ENST00000287820;ENST00000397000	GO:0000122(negative regulation of transcription by RNA polymerase II);GO:0000790(nuclear chromatin);GO:0000976(transcription regulatory region sequence-specific DNA binding);GO:0000977(RNA polymerase II regulatory region sequence-specific DNA binding);GO:0000981(DNA-binding transcription factor activity, RNA polymerase II-specific);GO:0001103(RNA polymerase II repressing transcription factor bind…	03320(PPAR signaling pathway);04152(AMPK signaling pathway);04211(Longevity regulating pathway);04380(Osteoclast differentiation);04714(Thermogenesis);05016(Huntington disease);05200(Pathways in cancer);05202(Transcriptional misregulation in cancer);05216(Thyroid cancer);05216(Thyroid cancer)	NA	NA	peroxisome proliferator activated receptor gamma [Source:HGNC Symbol;Acc:HGNC:9236]	0.348757	0.590527	0.356935	0.175109	0.200299	0.182952	0.0564228	0.0583716	0.0990709	0.0827211	3.48591	1.80154	1.11041e-05	0.000784895	up	yes
						chr20	36541497	36551447	+	ENSG00000101335	MYL9	ENST00000346786;ENST00000279022	GO:0001725(stress fiber);GO:0005509(calcium ion binding);GO:0005829(cytosol);GO:0005859(muscle myosin complex);GO:0006936(muscle contraction);GO:0006937(regulation of muscle contraction);GO:0008307(structural constituent of muscle);GO:0016459(myosin complex);GO:0016460(myosin II complex);GO:0030018(Z disc);GO:0032036(myosin heavy chain binding);GO:0045652(regulation of megakaryocyte differentiati…	04022(cGMP-PKG signaling pathway);04024(cAMP signaling pathway);04270(Vascular smooth muscle contraction);04360(Axon guidance);04510(Focal adhesion);04530(Tight junction);04670(Leukocyte transendothelial migration);04810(Regulation of actin cytoskeleton);04921(Oxytocin signaling pathway);04921(Oxytocin signaling pathway)	K12755	NA	myosin light chain 9 [Source:HGNC Symbol;Acc:HGNC:15754]	29.9667	26.4811	17.5805	11.6385	13.577	4.37752	8.91524	4.8417	2.18793	8.55597	3.43662	1.78099	4.7996e-08	1.59578e-05	up	yes
						X	13378735	13379340	-	ENSG00000197582	GPX1P1	ENST00000388829	NA	NA	NA	NA	glutathione peroxidase pseudogene 1 [Source:HGNC Symbol;Acc:HGNC:4560]	2.50151	1.65997	2.13804	1.06176	0.257517	0.349162	0.657859	0.552569	0.472136	0.19401	3.42305	1.77528	0.000298573	0.00892878	up	yes
						chr4	183797692	184023526	+	ENSG00000173320	STOX2	ENST00000308497;ENST00000512520;ENST00000513034;ENST00000506529	GO:0001893(maternal placenta development);GO:0003674(molecular_function);GO:0005575(cellular_component);GO:0006357(regulation of transcription by RNA polymerase II);GO:0009617(response to bacterium);GO:0009792(embryo development ending in birth or egg hatching);GO:0009792(embryo development ending in birth or egg hatching)	NA	NA	NA	storkhead box 2 [Source:HGNC Symbol;Acc:HGNC:25450]	0.142205	0.0858412	0.0653856	0.0508894	0.0245909	0.0406209	0.0256929	0.0175684	0.0193767	0.00472237	3.41645	1.7725	0.000318419	0.00927126	up	yes
						chr7	140453033	140479536	-	ENSG00000133606	MKRN1	ENST00000255977;ENST00000443720;ENST00000475010;ENST00000471104;ENST00000474576;ENST00000467513;ENST00000475180;ENST00000468447;ENST00000494939;ENST00000473444;ENST00000480552;ENST00000495305;ENST00000481705;ENST00000496169;ENST00000463142;ENST00000498535	GO:0000209(protein polyubiquitination);GO:0003723(RNA binding);GO:0005515(protein binding);GO:0005575(cellular_component);GO:0005829(cytosol);GO:0016567(protein ubiquitination);GO:0016740(transferase activity);GO:0046872(metal ion binding);GO:0061630(ubiquitin protein ligase activity);GO:0061630(ubiquitin protein ligase activity)	NA	K15687	EC:2.3.2.27	makorin ring finger protein 1 [Source:HGNC Symbol;Acc:HGNC:7112]	155.068	30.3088	85.6788	26.6849	23.5281	18.1714	18.9457	19.5962	19.537	17.8505	3.41409	1.7715	5.5738e-06	0.000467626	up	yes
						chr19	41750977	41772211	+	ENSG00000086548	CEACAM6	ENST00000199764	GO:0005515(protein binding);GO:0005615(extracellular space);GO:0005886(plasma membrane);GO:0006915(apoptotic process);GO:0007155(cell adhesion);GO:0007156(homophilic cell adhesion via plasma membrane adhesion molecules);GO:0007157(heterophilic cell-cell adhesion via plasma membrane cell adhesion molecules);GO:0007165(signal transduction);GO:0008284(positive regulation of cell population prolifera…	NA	K06499	NA	CEA cell adhesion molecule 6 [Source:HGNC Symbol;Acc:HGNC:1818]	6.87681	4.6879	4.11836	1.00974	0.241649	1.70599	2.56959	0.337588	0.172003	0.23244	3.375	1.75489	0.0029776	0.0445499	up	yes
						chr2	238158970	238168900	+	ENSG00000178752	ERFE	ENST00000357303;ENST00000473274;ENST00000344233;ENST00000486834;ENST00000546354	GO:0005179(hormone activity);GO:0005515(protein binding);GO:0005576(extracellular region);GO:0005615(extracellular space);GO:0006879(cellular iron ion homeostasis);GO:0007165(signal transduction);GO:0010906(regulation of glucose metabolic process);GO:0019217(regulation of fatty acid metabolic process);GO:0045721(negative regulation of gluconeogenesis);GO:0046326(positive regulation of glucose imp…	NA	NA	NA	erythroferrone [Source:HGNC Symbol;Acc:HGNC:26727]	0.751933	0.0640024	0.323547	0.0606345	0.0820825	0	0.0780621	0.0210478	0.163523	0.11731	3.37472	1.75477	0.00630827	0.0705661	up	yes
						chr12	72087266	72670758	+	ENSG00000072657	TRHDE	ENST00000261180;ENST00000548156;ENST00000549922	GO:0004177(aminopeptidase activity);GO:0005737(cytoplasm);GO:0005886(plasma membrane);GO:0005887(integral component of plasma membrane);GO:0006508(proteolysis);GO:0007165(signal transduction);GO:0007267(cell-cell signaling);GO:0008233(peptidase activity);GO:0008237(metallopeptidase activity);GO:0008270(zinc ion binding);GO:0016020(membrane);GO:0016021(integral component of membrane);GO:0016787(hy…	NA	K01306	EC:3.4.19.6	thyrotropin releasing hormone degrading enzyme [Source:HGNC Symbol;Acc:HGNC:30748]	0.226587	0.0874873	0.160795	0.0838298	0.0529975	0.0465777	0.0452635	0.0194737	0.0237694	0.0471236	3.35713	1.74723	3.70135e-05	0.0019262	up	yes
						chr1	3772655	3775982	+	ENSG00000235169	SMIM1	ENST00000561886;ENST00000642557;ENST00000444870;ENST00000452264	GO:0005515(protein binding);GO:0005886(plasma membrane);GO:0009986(cell surface);GO:0016020(membrane);GO:0016021(integral component of membrane);GO:0042803(protein homodimerization activity);GO:0042803(protein homodimerization activity)	NA	NA	NA	small integral membrane protein 1 (Vel blood group) [Source:HGNC Symbol;Acc:HGNC:44204]	1.77351	0.441581	0.925711	0.425951	0.508081	0	0.0915868	0.358167	0.14822	0.616748	3.35454	1.74612	0.00337626	0.0483777	up	yes
						chr10	50990888	52298423	+	ENSG00000185532	PRKG1	ENST00000373980;ENST00000401604;ENST00000645790;ENST00000646354;ENST00000643582;ENST00000373976;ENST00000373975;ENST00000645324	GO:0000166(nucleotide binding);GO:0001764(neuron migration);GO:0003824(catalytic activity);GO:0004672(protein kinase activity);GO:0004674(protein serine/threonine kinase activity);GO:0004692(cGMP-dependent protein kinase activity);GO:0005246(calcium channel regulator activity);GO:0005515(protein binding);GO:0005524(ATP binding);GO:0005737(cytoplasm);GO:0005794(Golgi apparatus);GO:0005829(cytosol)…	04022(cGMP-PKG signaling pathway);04270(Vascular smooth muscle contraction);04540(Gap junction);04611(Platelet activation);04713(Circadian entrainment);04714(Thermogenesis);04730(Long-term depression);04740(Olfactory transduction);04923(Regulation of lipolysis in adipocytes);04970(Salivary secretion);04970(Salivary secretion)	NA	NA	protein kinase cGMP-dependent 1 [Source:HGNC Symbol;Acc:HGNC:9414]	0.397457	0.266281	0.215744	0.131184	0.0769347	0.0390345	0.0425329	0.0708227	0.0921731	0.0806695	3.34407	1.74161	1.80215e-05	0.00113781	up	yes
						chr1	203178931	203186704	-	ENSG00000133048	CHI3L1	ENST00000255409;ENST00000472064;ENST00000478742;ENST00000473185	GO:0005201(extracellular matrix structural constituent);GO:0005515(protein binding);GO:0005576(extracellular region);GO:0005615(extracellular space);GO:0005737(cytoplasm);GO:0005783(endoplasmic reticulum);GO:0005975(carbohydrate metabolic process);GO:0006032(chitin catabolic process);GO:0006915(apoptotic process);GO:0006954(inflammatory response);GO:0007250(activation of NF-kappaB-inducing kinase…	NA	NA	NA	chitinase 3 like 1 [Source:HGNC Symbol;Acc:HGNC:1932]	5.18408	4.8812	2.71941	0.681937	0.379362	1.29289	0.957205	0.865608	0.763393	0.264175	3.3418	1.74063	0.000292377	0.00880762	up	yes
						chr12	120533480	120577588	+	ENSG00000022840	RNF10	ENST00000325954;ENST00000413266;ENST00000538796;ENST00000545419;ENST00000537997;ENST00000366112;ENST00000542701;ENST00000535417;ENST00000537376;ENST00000544124;ENST00000544805;ENST00000542438;ENST00000543757;ENST00000540046;ENST00000535395;ENST00000535470;ENST00000551139;ENST00000543578;ENST00000536869;ENST00000537740;ENST00000538254;ENST00000542207;ENST00000546262;ENST00000543675	GO:0000976(transcription regulatory region sequence-specific DNA binding);GO:0003677(DNA binding);GO:0005515(protein binding);GO:0005634(nucleus);GO:0005737(cytoplasm);GO:0010626(negative regulation of Schwann cell proliferation);GO:0031643(positive regulation of myelination);GO:0045893(positive regulation of transcription, DNA-templated);GO:0045944(positive regulation of transcription by RNA pol…	NA	NA	NA	ring finger protein 10 [Source:HGNC Symbol;Acc:HGNC:10055]	139.64	23.0119	75.0799	21.6167	19.187	17.0887	17.6571	17.6855	15.5213	15.6434	3.33192	1.73635	1.59127e-05	0.0010389	up	yes
						chr14	67619920	67651708	+	ENSG00000081181	ARG2	ENST00000261783;ENST00000557120;ENST00000557319	GO:0000050(urea cycle);GO:0001657(ureteric bud development);GO:0002250(adaptive immune response);GO:0002376(immune system process);GO:0002829(negative regulation of type 2 immune response);GO:0004053(arginase activity);GO:0005737(cytoplasm);GO:0005739(mitochondrion);GO:0005759(mitochondrial matrix);GO:0006525(arginine metabolic process);GO:0006809(nitric oxide biosynthetic process);GO:0006941(str…	00220(Arginine biosynthesis);00330(Arginine and proline metabolism);05146(Amoebiasis);05146(Amoebiasis)	NA	NA	arginase 2 [Source:HGNC Symbol;Acc:HGNC:664]	1.62123	0.746412	0.771416	0.498328	0.587179	0.169821	0.247941	0.388333	0.156222	0.323595	3.28527	1.71601	1.82389e-05	0.00114098	up	yes
						chr1	240489573	240612155	-	ENSG00000180875	GREM2	ENST00000318160	GO:0005125(cytokine activity);GO:0005576(extracellular region);GO:0005615(extracellular space);GO:0007275(multicellular organism development);GO:0008201(heparin binding);GO:0009887(animal organ morphogenesis);GO:0010172(embryonic body morphogenesis);GO:0019221(cytokine-mediated signaling pathway);GO:0030509(BMP signaling pathway);GO:0030514(negative regulation of BMP signaling pathway);GO:0036122…	04350(TGF-beta signaling pathway)	NA	NA	gremlin 2, DAN family BMP antagonist [Source:HGNC Symbol;Acc:HGNC:17655]	0.223328	0.771432	0.227466	0.300534	0.318164	0.092125	0	0.220711	0.195602	0.052329	3.28287	1.71496	0.00368769	0.0511264	up	yes
						chr12	10158301	10172138	-	ENSG00000173391	OLR1	ENST00000309539;ENST00000538745;ENST00000544577;ENST00000536989;ENST00000339968;ENST00000539518;ENST00000538873;ENST00000543414;ENST00000545927	GO:0002376(immune system process);GO:0005041(low-density lipoprotein particle receptor activity);GO:0005515(protein binding);GO:0005576(extracellular region);GO:0005654(nucleoplasm);GO:0005886(plasma membrane);GO:0005887(integral component of plasma membrane);GO:0006508(proteolysis);GO:0006897(endocytosis);GO:0006954(inflammatory response);GO:0007155(cell adhesion);GO:0007159(leukocyte cell-cell …	03320(PPAR signaling pathway);04145(Phagosome);04145(Phagosome)	K08763	NA	oxidized low density lipoprotein receptor 1 [Source:HGNC Symbol;Acc:HGNC:8133]	1.78942	1.77056	1.19474	0.417937	0.330049	0.464756	0.860894	0.13979	0.107479	0.107854	3.27391	1.71101	0.000784708	0.0179932	up	yes
						chr4	89879532	89954629	+	ENSG00000138722	MMRN1	ENST00000264790;ENST00000394980;ENST00000508372;ENST00000506328	GO:0002576(platelet degranulation);GO:0005201(extracellular matrix structural constituent);GO:0005509(calcium ion binding);GO:0005515(protein binding);GO:0005576(extracellular region);GO:0007155(cell adhesion);GO:0007596(blood coagulation);GO:0031093(platelet alpha granule lumen);GO:0062023(collagen-containing extracellular matrix);GO:0062023(collagen-containing extracellular matrix)	NA	NA	NA	multimerin 1 [Source:HGNC Symbol;Acc:HGNC:7178]	8.08708	6.85172	5.03406	3.19666	2.44568	1.37887	3.06236	0.950438	0.911988	1.54025	3.26562	1.70735	4.12279e-07	7.87454e-05	up	yes
						chr1	151847101	151853712	-	ENSG00000196407	THEM5	ENST00000368817;ENST00000453881	GO:0005515(protein binding);GO:0005739(mitochondrion);GO:0005759(mitochondrial matrix);GO:0006629(lipid metabolic process);GO:0006631(fatty acid metabolic process);GO:0006637(acyl-CoA metabolic process);GO:0016290(palmitoyl-CoA hydrolase activity);GO:0016787(hydrolase activity);GO:0035336(long-chain fatty-acyl-CoA metabolic process);GO:0035965(cardiolipin acyl-chain remodeling);GO:0102991(myristo…	00062(Fatty acid elongation);00062(Fatty acid elongation)	K22554	EC:3.1.2.2	thioesterase superfamily member 5 [Source:HGNC Symbol;Acc:HGNC:26755]	2.11492	0.483008	1.16883	0.309054	0.182123	0.148484	0.20174	0.362509	0.417732	0.181178	3.24627	1.69878	0.00104902	0.0217874	up	yes
						chr11	76654169	76656712	-	ENSG00000254810	AP001189	ENST00000531511	NA	NA	NA	NA	novel transcript	8.74439	4.4265	5.22678	4.41185	2.7661	0.865865	2.30652	2.0301	1.14954	1.561	3.23209	1.69247	5.60394e-06	0.000467968	up	yes
						chr19	42580243	42595055	-	ENSG00000124469	CEACAM8	ENST00000244336;ENST00000599005	GO:0005515(protein binding);GO:0005615(extracellular space);GO:0005886(plasma membrane);GO:0006955(immune response);GO:0007155(cell adhesion);GO:0007157(heterophilic cell-cell adhesion via plasma membrane cell adhesion molecules);GO:0009986(cell surface);GO:0016020(membrane);GO:0031225(anchored component of membrane);GO:0035577(azurophil granule membrane);GO:0035579(specific granule membrane);GO:…	NA	NA	NA	CEA cell adhesion molecule 8 [Source:HGNC Symbol;Acc:HGNC:1820]	10.0658	9.41094	5.72231	2.75936	1.17557	3.92325	3.71	0.829947	0.319441	0.287673	3.21202	1.68348	0.00150168	0.0283406	up	yes
						chr3	150741125	150763477	-	ENSG00000181788	SIAH2	ENST00000312960;ENST00000472885;ENST00000482706	GO:0000209(protein polyubiquitination);GO:0003714(transcription corepressor activity);GO:0004842(ubiquitin-protein transferase activity);GO:0005515(protein binding);GO:0005634(nucleus);GO:0005654(nucleoplasm);GO:0005737(cytoplasm);GO:0005769(early endosome);GO:0005829(cytosol);GO:0006511(ubiquitin-dependent protein catabolic process);GO:0006915(apoptotic process);GO:0007049(cell cycle);GO:0007264…	NA	NA	NA	siah E3 ubiquitin protein ligase 2 [Source:HGNC Symbol;Acc:HGNC:10858]	73.9277	12.8713	37.2476	9.46243	10.0886	8.69952	9.4623	8.94264	10.033	7.81985	3.19409	1.67541	3.08841e-05	0.00167521	up	yes
						chr19	896503	913245	-	ENSG00000198858	R3HDM4	ENST00000361574;ENST00000591829;ENST00000589428;ENST00000590454;ENST00000589445;ENST00000586080;ENST00000587975;ENST00000626716	GO:0003676(nucleic acid binding);GO:0005634(nucleus);GO:0005634(nucleus)	NA	NA	NA	R3H domain containing 4 [Source:HGNC Symbol;Acc:HGNC:28270]	131.895	28.994	73.5689	25.3822	21.4315	15.715	17.3756	20.5535	17.5059	17.2701	3.18109	1.66952	7.13335e-06	0.000552035	up	yes
						chr8	85463968	85481493	+	ENSG00000104267	CA2	ENST00000285379;ENST00000520127;ENST00000522742;ENST00000518231;ENST00000520996	GO:0001822(kidney development);GO:0002009(morphogenesis of an epithelium);GO:0004064(arylesterase activity);GO:0004089(carbonate dehydratase activity);GO:0005515(protein binding);GO:0005615(extracellular space);GO:0005737(cytoplasm);GO:0005829(cytosol);GO:0005886(plasma membrane);GO:0005902(microvillus);GO:0006730(one-carbon metabolic process);GO:0008270(zinc ion binding);GO:0009268(response to p…	00910(Nitrogen metabolism);04964(Proximal tubule bicarbonate reclamation);04966(Collecting duct acid secretion);04971(Gastric acid secretion);04972(Pancreatic secretion);04976(Bile secretion);04976(Bile secretion)	K18245	EC:4.2.1.1	carbonic anhydrase 2 [Source:HGNC Symbol;Acc:HGNC:1373]	28.269	11.4489	18.2111	7.29811	5.97058	4.15394	7.50269	3.71099	2.6822	4.40572	3.17061	1.66476	2.6695e-06	0.000292245	up	yes
						chr13	53028813	53052057	+	ENSG00000102837	OLFM4	ENST00000219022	GO:0003824(catalytic activity);GO:0005198(structural molecule activity);GO:0005515(protein binding);GO:0005576(extracellular region);GO:0005615(extracellular space);GO:0005654(nucleoplasm);GO:0005739(mitochondrion);GO:0005829(cytosol);GO:0005886(plasma membrane);GO:0007155(cell adhesion);GO:0032991(protein-containing complex);GO:0035580(specific granule lumen);GO:0042581(specific granule);GO:0043…	NA	NA	NA	olfactomedin 4 [Source:HGNC Symbol;Acc:HGNC:17190]	10.1352	6.69857	5.61572	2.77402	1.5047	3.14061	3.36238	1.2411	0.388447	0.310696	3.16564	1.6625	0.000557203	0.0141692	up	yes
						chr20	38304150	38337505	+	ENSG00000101425	BPI	ENST00000262865;ENST00000642449;ENST00000490381;ENST00000489039;ENST00000417318;ENST00000489102	GO:0001530(lipopolysaccharide binding);GO:0005576(extracellular region);GO:0005615(extracellular space);GO:0005737(cytoplasm);GO:0006955(immune response);GO:0008289(lipid binding);GO:0016020(membrane);GO:0019730(antimicrobial humoral response);GO:0031663(lipopolysaccharide-mediated signaling pathway);GO:0032715(negative regulation of interleukin-6 production);GO:0032717(negative regulation of int…	NA	NA	NA	bactericidal permeability increasing protein [Source:HGNC Symbol;Acc:HGNC:1095]	27.1627	10.227	15.44	3.60637	2.03924	6.61387	9.45791	1.20812	0.67382	0.697514	3.1352	1.64856	0.00244148	0.0386546	up	yes
						chr11	5719290	5720212	+	ENSG00000232381	OR52U1P	ENST00000439752	NA	NA	NA	NA	olfactory receptor family 52 subfamily U member 1 pseudogene [Source:HGNC Symbol;Acc:HGNC:15237]	5.62658	2.01781	18.5147	1.80821	2.15215	1.47914	2.045	1.33632	2.20113	2.61679	3.11203	1.63786	0.00037899	0.0106318	up	yes
						chr2	105357712	105438513	-	ENSG00000115641	FHL2	ENST00000393353;ENST00000530340;ENST00000322142;ENST00000409177;ENST00000452732;ENST00000607522;ENST00000344213;ENST00000409807;ENST00000358129;ENST00000447958;ENST00000408995	GO:0000122(negative regulation of transcription by RNA polymerase II);GO:0001649(osteoblast differentiation);GO:0003712(transcription coregulator activity);GO:0003714(transcription corepressor activity);GO:0005515(protein binding);GO:0005634(nucleus);GO:0005654(nucleoplasm);GO:0005737(cytoplasm);GO:0005925(focal adhesion);GO:0006357(regulation of transcription by RNA polymerase II);GO:0008134(tra…	04380(Osteoclast differentiation);04380(Osteoclast differentiation)	K14380	NA	four and a half LIM domains 2 [Source:HGNC Symbol;Acc:HGNC:3703]	0.877906	0.263984	0.466524	0.219912	0.25869	0.146476	0.153504	0.199782	0.0821137	0.090146	3.10558	1.63486	5.88575e-05	0.00275908	up	yes
						chr3	151873643	151884619	+	ENSG00000198829	SUCNR1	ENST00000362032	GO:0002001(renin secretion into blood stream);GO:0002281(macrophage activation involved in immune response);GO:0004930(G protein-coupled receptor activity);GO:0005515(protein binding);GO:0005886(plasma membrane);GO:0007165(signal transduction);GO:0007186(G protein-coupled receptor signaling pathway);GO:0016020(membrane);GO:0016021(integral component of membrane);GO:0032611(interleukin-1 beta prod…	04024(cAMP signaling pathway)	K10042	NA	succinate receptor 1 [Source:HGNC Symbol;Acc:HGNC:4542]	2.14849	0.974492	1.21068	0.686992	0.65915	0.498219	0.440401	0.168147	0.476949	0.247151	3.10225	1.63331	1.16409e-05	0.000806951	up	yes
						chr7	12686856	12690958	+	ENSG00000122644	ARL4A	ENST00000356797;ENST00000651779;ENST00000396662;ENST00000396663;ENST00000404894;ENST00000439721;ENST00000396664	GO:0000166(nucleotide binding);GO:0005515(protein binding);GO:0005525(GTP binding);GO:0005634(nucleus);GO:0005654(nucleoplasm);GO:0005730(nucleolus);GO:0005737(cytoplasm);GO:0005829(cytosol);GO:0005886(plasma membrane);GO:0006886(intracellular protein transport);GO:0016020(membrane);GO:0016192(vesicle-mediated transport);GO:0050873(brown fat cell differentiation);GO:0050873(brown fat cell differe…	NA	K07945	NA	ADP ribosylation factor like GTPase 4A [Source:HGNC Symbol;Acc:HGNC:695]	8.97367	2.80778	5.48336	1.9526	2.48926	0.839003	1.45181	1.81596	1.46668	1.43432	3.09752	1.63111	4.69457e-06	0.000411153	up	yes
						chr2	163593396	163736012	-	ENSG00000182263	FIGN	ENST00000333129;ENST00000409634	GO:0000166(nucleotide binding);GO:0005515(protein binding);GO:0005524(ATP binding);GO:0005634(nucleus);GO:0005737(cytoplasm);GO:0005815(microtubule organizing center);GO:0005856(cytoskeleton);GO:0005874(microtubule);GO:0007049(cell cycle);GO:0008022(protein C-terminus binding);GO:0008568(microtubule-severing ATPase activity);GO:0010569(regulation of double-strand break repair via homologous recom…	NA	NA	NA	fidgetin, microtubule severing factor [Source:HGNC Symbol;Acc:HGNC:13285]	0.126978	0.091839	0.0887482	0.0291578	0.0177771	0.0334055	0.0705423	0.010761	0	0	3.09043	1.62781	0.0209955	0.143056	up	yes
						chr10	46005088	46030714	-	ENSG00000266412	NCOA4	ENST00000581486;ENST00000583565;ENST00000585132;ENST00000585056;ENST00000578454;ENST00000580070;ENST00000579039	GO:0003713(transcription coactivator activity);GO:0005634(nucleus);GO:0006622(protein targeting to lysosome);GO:0006879(cellular iron ion homeostasis);GO:0008584(male gonad development);GO:0009725(response to hormone);GO:0030520(intracellular estrogen receptor signaling pathway);GO:0044754(autolysosome);GO:0071391(cellular response to estrogen stimulus);GO:0071394(cellular response to testosteron…	04216(Ferroptosis);05200(Pathways in cancer);05216(Thyroid cancer);05216(Thyroid cancer)	NA	NA	nuclear receptor coactivator 4 [Source:HGNC Symbol;Acc:HGNC:7671]	656.8	131.296	348.18	92.1874	93.0622	90.3298	96.3549	85.8798	83.4232	71.7112	3.08985	1.62754	2.90743e-05	0.00158663	up	yes
						chr5	140332843	140346603	-	ENSG00000113070	HBEGF	ENST00000230990;ENST00000498452;ENST00000482211	GO:0000165(MAPK cascade);GO:0005154(epidermal growth factor receptor binding);GO:0005515(protein binding);GO:0005576(extracellular region);GO:0005615(extracellular space);GO:0005886(plasma membrane);GO:0005887(integral component of plasma membrane);GO:0007165(signal transduction);GO:0007173(epidermal growth factor receptor signaling pathway);GO:0007517(muscle organ development);GO:0008016(regulat…	01522(Endocrine resistance);04012(ErbB signaling pathway);04912(GnRH signaling pathway);04915(Estrogen signaling pathway);04928(Parathyroid hormone synthesis, secretion and action);05120(Epithelial cell signaling in Helicobacter pylori infection);05205(Proteoglycans in cancer);05219(Bladder cancer);05219(Bladder cancer)	K08523	NA	heparin binding EGF like growth factor [Source:HGNC Symbol;Acc:HGNC:3059]	0.70581	5.34613	1.52415	4.29387	2.53914	0.699116	0.575765	2.51081	0.531317	0.357907	3.08221	1.62397	0.000537544	0.0138633	up	yes
						chr1	162378841	162386812	+	ENSG00000239887	C1orf226	ENST00000458626;ENST00000426197	NA	NA	NA	NA	chromosome 1 open reading frame 226 [Source:HGNC Symbol;Acc:HGNC:34351]	0.397494	0.193274	0.138178	0.102287	0.0807847	0.0829886	0.140556	0.058786	0	0.0138072	3.07971	1.62279	0.00533734	0.0639433	up	yes
						chr20	19212642	19722926	+	ENSG00000185052	SLC24A3	ENST00000328041	GO:0005262(calcium channel activity);GO:0005886(plasma membrane);GO:0005887(integral component of plasma membrane);GO:0006811(ion transport);GO:0006813(potassium ion transport);GO:0006814(sodium ion transport);GO:0006816(calcium ion transport);GO:0006874(cellular calcium ion homeostasis);GO:0008273(calcium, potassium:sodium antiporter activity);GO:0010628(positive regulation of gene expression);G…	NA	K13751	NA	solute carrier family 24 member 3 [Source:HGNC Symbol;Acc:HGNC:10977]	5.82743	4.04004	3.35942	2.09178	1.76858	1.20182	2.04475	0.861306	0.422029	1.02782	3.0745	1.62035	4.51859e-06	0.000401232	up	yes
						chr4	78551747	78610451	+	ENSG00000138772	ANXA3	ENST00000264908;ENST00000503776;ENST00000510502;ENST00000505805;ENST00000503570;ENST00000514171;ENST00000512373;ENST00000512884;ENST00000508214	GO:0004859(phospholipase inhibitor activity);GO:0005509(calcium ion binding);GO:0005544(calcium-dependent phospholipid binding);GO:0005737(cytoplasm);GO:0005829(cytosol);GO:0005886(plasma membrane);GO:0006909(phagocytosis);GO:0010595(positive regulation of endothelial cell migration);GO:0016020(membrane);GO:0019834(phospholipase A2 inhibitor activity);GO:0021766(hippocampus development);GO:003042…	NA	NA	NA	annexin A3 [Source:HGNC Symbol;Acc:HGNC:541]	1.81782	1.29101	1.14715	0.395249	0.11076	0.497226	0.522456	0.212789	0.213248	0.106621	3.06763	1.61712	0.000736273	0.0172347	up	yes
						chr10	122458551	122514907	+	ENSG00000166033	HTRA1	ENST00000368984;ENST00000420892	GO:0001890(placenta development);GO:0004252(serine-type endopeptidase activity);GO:0005515(protein binding);GO:0005520(insulin-like growth factor binding);GO:0005576(extracellular region);GO:0005615(extracellular space);GO:0005737(cytoplasm);GO:0005829(cytosol);GO:0005886(plasma membrane);GO:0006508(proteolysis);GO:0008233(peptidase activity);GO:0008236(serine-type peptidase activity);GO:0016020(…	NA	NA	NA	HtrA serine peptidase 1 [Source:HGNC Symbol;Acc:HGNC:9476]	1.40324	0.504215	0.949751	0.267768	0.658237	0.181589	0.0995548	0.404502	0.243797	0.30608	3.06204	1.61449	0.000153795	0.00549411	up	yes
						chr7	134744252	134970729	+	ENSG00000122786	CALD1	ENST00000361901;ENST00000422748;ENST00000466704;ENST00000361675;ENST00000393118;ENST00000480638;ENST00000475772;ENST00000417172;ENST00000473714;ENST00000482470;ENST00000472096	GO:0003779(actin binding);GO:0005515(protein binding);GO:0005516(calmodulin binding);GO:0005523(tropomyosin binding);GO:0005737(cytoplasm);GO:0005829(cytosol);GO:0005856(cytoskeleton);GO:0005886(plasma membrane);GO:0006936(muscle contraction);GO:0015629(actin cytoskeleton);GO:0016020(membrane);GO:0017022(myosin binding);GO:0030016(myofibril);GO:0030478(actin cap);GO:0045296(cadherin binding);GO:0…	04270(Vascular smooth muscle contraction);04270(Vascular smooth muscle contraction)	NA	NA	caldesmon 1 [Source:HGNC Symbol;Acc:HGNC:1441]	1.72829	1.69698	1.25098	0.606466	0.650294	0.489947	0.599637	0.282003	0.153734	0.41342	3.06024	1.61364	3.07576e-06	0.000320886	up	yes
						chr17	62627670	62693597	+	ENSG00000011028	MRC2	ENST00000303375;ENST00000583597;ENST00000579432;ENST00000580916;ENST00000446119	GO:0001649(osteoblast differentiation);GO:0005515(protein binding);GO:0005518(collagen binding);GO:0005925(focal adhesion);GO:0006897(endocytosis);GO:0016020(membrane);GO:0016021(integral component of membrane);GO:0030246(carbohydrate binding);GO:0030574(collagen catabolic process);GO:0038023(signaling receptor activity);GO:0038023(signaling receptor activity)	04145(Phagosome);05152(Tuberculosis);05152(Tuberculosis)	K06560	NA	mannose receptor C type 2 [Source:HGNC Symbol;Acc:HGNC:16875]	2.38274	0.21946	1.34825	0.218327	0.187847	0.196277	0.12313	0.134163	0.336462	0.636194	3.05465	1.61101	0.00145626	0.0278739	up	yes
						chr6	41149342	41154337	-	ENSG00000161911	TREML1	ENST00000373127;ENST00000437044;ENST00000426005;ENST00000590581	GO:0005515(protein binding);GO:0005737(cytoplasm);GO:0005886(plasma membrane);GO:0009986(cell surface);GO:0016020(membrane);GO:0016021(integral component of membrane);GO:0030168(platelet activation);GO:0031091(platelet alpha granule);GO:0045087(innate immune response);GO:0050776(regulation of immune response);GO:0050776(regulation of immune response)	NA	K14363	NA	triggering receptor expressed on myeloid cells like 1 [Source:HGNC Symbol;Acc:HGNC:20434]	50.2608	44.6714	30.3137	26.8262	25.7372	9.36704	20.6222	9.90963	6.86615	11.4468	3.05452	1.61095	7.96013e-09	5.08221e-06	up	yes
						chr21	8987370	8987430	+	ENSG00000264063	CR392039	ENST00000577708	NA	NA	NA	NA		65.8061	161.823	141.39	71.2188	124.127	19.425	22.6809	40.4396	37.8388	64.7147	3.04899	1.60833	3.32539e-07	6.56089e-05	up	yes
						chr4	73986439	73988190	-	ENSG00000163736	PPBP	ENST00000296028	GO:0002576(platelet degranulation);GO:0005125(cytokine activity);GO:0005355(glucose transmembrane transporter activity);GO:0005515(protein binding);GO:0005576(extracellular region);GO:0005615(extracellular space);GO:0006935(chemotaxis);GO:0006952(defense response);GO:0006954(inflammatory response);GO:0006955(immune response);GO:0007186(G protein-coupled receptor signaling pathway);GO:0008009(chem…	04060(Cytokine-cytokine receptor interaction);04062(Chemokine signaling pathway)	NA	NA	pro-platelet basic protein [Source:HGNC Symbol;Acc:HGNC:9240]	604.11	478.006	352.744	260.373	229.892	100.377	234.283	100.456	83.4221	114.94	3.03898	1.60359	1.10707e-07	3.01156e-05	up	yes
						chr6	32517353	32530287	-	ENSG00000198502	HLA-DRB5	ENST00000374975	GO:0000139(Golgi membrane);GO:0002250(adaptive immune response);GO:0002376(immune system process);GO:0002504(antigen processing and presentation of peptide or polysaccharide antigen via MHC class II);GO:0005764(lysosome);GO:0005765(lysosomal membrane);GO:0005768(endosome);GO:0005783(endoplasmic reticulum);GO:0005789(endoplasmic reticulum membrane);GO:0005794(Golgi apparatus);GO:0005886(plasma mem…	04145(Phagosome);04514(Cell adhesion molecules (CAMs));04612(Antigen processing and presentation);04640(Hematopoietic cell lineage);04658(Th1 and Th2 cell differentiation);04659(Th17 cell differentiation);04672(Intestinal immune network for IgA production);04940(Type I diabetes mellitus);05140(Leishmaniasis);05145(Toxoplasmosis);05150(Staphylococcus aureus infection);05152(Tuberculosis);05164(Inf…	K06752	NA	major histocompatibility complex, class II, DR beta 5 [Source:HGNC Symbol;Acc:HGNC:4953]	38.619	84.1628	206.77	124.731	114.242	15.2761	9.11303	61.2427	24.8377	77.3114	3.0276	1.59817	6.40966e-05	0.00295074	up	yes
						X	100674491	100732123	-	ENSG00000102362	SYTL4	ENST00000372989;ENST00000491602;ENST00000491326;ENST00000372981	GO:0001778(plasma membrane repair);GO:0002576(platelet degranulation);GO:0005515(protein binding);GO:0005543(phospholipid binding);GO:0005768(endosome);GO:0005886(plasma membrane);GO:0006886(intracellular protein transport);GO:0006887(exocytosis);GO:0016020(membrane);GO:0017137(Rab GTPase binding);GO:0019898(extrinsic component of membrane);GO:0030141(secretory granule);GO:0030658(transport vesic…	NA	K17598	NA	synaptotagmin like 4 [Source:HGNC Symbol;Acc:HGNC:15588]	1.027	0.782286	0.514934	0.61214	0.542029	0.228902	0.383979	0.109126	0.247938	0.197023	2.98071	1.57565	1.64151e-06	0.000211087	up	yes
						chr12	9985642	10013424	-	ENSG00000165682	CLEC1B	ENST00000298527;ENST00000398937;ENST00000428126	GO:0004888(transmembrane signaling receptor activity);GO:0005515(protein binding);GO:0005886(plasma membrane);GO:0005887(integral component of plasma membrane);GO:0006952(defense response);GO:0007166(cell surface receptor signaling pathway);GO:0016020(membrane);GO:0016021(integral component of membrane);GO:0016032(viral process);GO:0023014(signal transduction by protein phosphorylation);GO:003016…	04625(C-type lectin receptor signaling pathway);04625(C-type lectin receptor signaling pathway)	K10070	NA	C-type lectin domain family 1 member B [Source:HGNC Symbol;Acc:HGNC:24356]	2.70157	1.20205	1.3999	0.957925	0.778736	0.636317	0.678623	0.203847	0.477229	0.37214	2.97285	1.57185	1.58472e-05	0.00103839	up	yes
						X	69616067	70039472	+	ENSG00000158813	EDA	ENST00000374553;ENST00000338901;ENST00000374552;ENST00000502251;ENST00000616899;ENST00000510681;ENST00000525810;ENST00000527388;ENST00000524573;ENST00000503592;ENST00000374548;ENST00000533317	GO:0001942(hair follicle development);GO:0005102(signaling receptor binding);GO:0005123(death receptor binding);GO:0005164(tumor necrosis factor receptor binding);GO:0005515(protein binding);GO:0005576(extracellular region);GO:0005581(collagen trimer);GO:0005789(endoplasmic reticulum membrane);GO:0005811(lipid droplet);GO:0005856(cytoskeleton);GO:0005886(plasma membrane);GO:0005887(integral compo…	04060(Cytokine-cytokine receptor interaction);04060(Cytokine-cytokine receptor interaction)	K05480	NA	ectodysplasin A [Source:HGNC Symbol;Acc:HGNC:3157]	0.147394	0.911615	0.439399	1.28125	0.958451	0.250723	0.272681	0.345311	0.184414	0.217004	2.94308	1.55733	2.30441e-05	0.00134359	up	yes
						chr17	142789	181650	-	ENSG00000272636	DOC2B	ENST00000613549	GO:0005509(calcium ion binding);GO:0005544(calcium-dependent phospholipid binding);GO:0005737(cytoplasm);GO:0005886(plasma membrane);GO:0008104(protein localization);GO:0016020(membrane);GO:0019905(syntaxin binding);GO:0031201(SNARE complex);GO:0031340(positive regulation of vesicle fusion);GO:0032024(positive regulation of insulin secretion);GO:0045956(positive regulation of calcium ion-dependen…	NA	K19917	NA	double C2 domain beta [Source:HGNC Symbol;Acc:HGNC:2986]	0.145322	0.385467	0.249455	0.0983476	0.199387	0.117223	0.105023	0.041449	0.0462361	0.0570346	2.93754	1.55461	0.000112795	0.0044508	up	yes
						chr12	49323236	49331731	+	ENSG00000135451	TROAP	ENST00000380327;ENST00000549534;ENST00000257909;ENST00000548311;ENST00000547923;ENST00000551567;ENST00000546776;ENST00000550346;ENST00000548817;ENST00000550709;ENST00000551245;ENST00000551192	GO:0005515(protein binding);GO:0005737(cytoplasm);GO:0007155(cell adhesion);GO:0007155(cell adhesion)	NA	NA	NA	trophinin associated protein [Source:HGNC Symbol;Acc:HGNC:12327]	0.444181	0.123074	0.190341	0.18221	0.127122	0.168238	0.0795252	0.0762142	0	0.0410463	2.9229	1.5474	0.00402638	0.0541495	up	yes
						chr4	4321962	4334182	+	ENSG00000248516	AC105415	ENST00000509015	NA	NA	NA	NA	novel transcript	2.02278	1.52495	1.29861	1.12783	0.631387	0.395154	0.623032	0.356036	0.442209	0.450887	2.91338	1.54269	1.35339e-05	0.000913487	up	yes
						X	71103987	71111575	-	ENSG00000285171	AL590764	ENST00000644022;ENST00000646505;ENST00000644708;ENST00000644911;ENST00000645266	GO:0004896(cytokine receptor activity);GO:0016020(membrane);GO:0016021(integral component of membrane);GO:0019221(cytokine-mediated signaling pathway);GO:0019221(cytokine-mediated signaling pathway)	NA	NA	NA	novel protein, IL2RG-CXorf65 readthrough	0.16938	1.53707	0.513714	1.9736	1.52556	0.318263	0.359983	0.269458	0.359481	0.657158	2.91157	1.5418	0.000279539	0.00850652	up	yes
						chr19	12796820	12801800	-	ENSG00000167815	PRDX2	ENST00000301522;ENST00000466174;ENST00000334482;ENST00000477555;ENST00000498785;ENST00000478908	GO:0000187(activation of MAPK activity);GO:0002536(respiratory burst involved in inflammatory response);GO:0004601(peroxidase activity);GO:0005515(protein binding);GO:0005737(cytoplasm);GO:0005829(cytosol);GO:0006979(response to oxidative stress);GO:0008379(thioredoxin peroxidase activity);GO:0010310(regulation of hydrogen peroxide metabolic process);GO:0016209(antioxidant activity);GO:0016491(ox…	NA	K03386	EC:1.11.1.15	peroxiredoxin 2 [Source:HGNC Symbol;Acc:HGNC:9353]	53.5405	11.2009	30.4015	11.9368	10.2016	7.03354	7.2153	11.3656	6.44405	8.23658	2.91056	1.5413	1.77192e-05	0.00112414	up	yes
						X	48458537	48470260	-	ENSG00000017483	SLC38A5	ENST00000620913;ENST00000429543;ENST00000619100;ENST00000595796;ENST00000622196;ENST00000416711;ENST00000440085;ENST00000494034;ENST00000413668;ENST00000441948;ENST00000480105;ENST00000615300	GO:0003333(amino acid transmembrane transport);GO:0005290(L-histidine transmembrane transporter activity);GO:0005886(plasma membrane);GO:0005887(integral component of plasma membrane);GO:0006865(amino acid transport);GO:0006868(glutamine transport);GO:0015171(amino acid transmembrane transporter activity);GO:0015182(L-asparagine transmembrane transporter activity);GO:0015186(L-glutamine transmemb…	04727(GABAergic synapse);04727(GABAergic synapse)	K14992	NA	solute carrier family 38 member 5 [Source:HGNC Symbol;Acc:HGNC:18070]	17.2821	2.62059	9.98394	3.44548	2.42942	2.18898	2.6725	2.68711	2.29384	2.50167	2.89705	1.53459	5.94562e-05	0.00277989	up	yes
						chr20	50586108	50691542	-	ENSG00000042062	RIPOR3	ENST00000327979;ENST00000482129;ENST00000462493;ENST00000462842;ENST00000488529	GO:0005515(protein binding);GO:0005515(protein binding)	NA	NA	NA	RIPOR family member 3 [Source:HGNC Symbol;Acc:HGNC:16168]	0.594854	0.273065	0.305213	0.16105	0.151262	0.0901916	0.12799	0.0688694	0.135541	0.0902594	2.89645	1.53428	6.70032e-05	0.00305324	up	yes
						chr12	21526296	21541249	+	ENSG00000134548	SPX	ENST00000535139;ENST00000256969;ENST00000535033;ENST00000649016;ENST00000543800;ENST00000546199	GO:0003084(positive regulation of systemic arterial blood pressure);GO:0005179(hormone activity);GO:0005184(neuropeptide hormone activity);GO:0005515(protein binding);GO:0005576(extracellular region);GO:0005615(extracellular space);GO:0005737(cytoplasm);GO:0007165(signal transduction);GO:0010459(negative regulation of heart rate);GO:0030133(transport vesicle);GO:0031045(dense core granule);GO:003…	NA	NA	NA	spexin hormone [Source:HGNC Symbol;Acc:HGNC:28139]	1.35722	0.899466	0.760805	0.398231	0.431334	0.26536	0.332379	0.22256	0.25476	0.254457	2.89358	1.53285	4.67161e-06	0.000411148	up	yes
						chr7	41667168	41705834	-	ENSG00000122641	INHBA	ENST00000242208;ENST00000638023;ENST00000464515;ENST00000416150	GO:0000082(G1/S transition of mitotic cell cycle);GO:0001541(ovarian follicle development);GO:0001707(mesoderm formation);GO:0001942(hair follicle development);GO:0002244(hematopoietic progenitor cell differentiation);GO:0005102(signaling receptor binding);GO:0005125(cytokine activity);GO:0005179(hormone activity);GO:0005515(protein binding);GO:0005576(extracellular region);GO:0005615(extracellul…	04060(Cytokine-cytokine receptor interaction);04350(TGF-beta signaling pathway);04550(Signaling pathways regulating pluripotency of stem cells);04550(Signaling pathways regulating pluripotency of stem cells)	K04667	NA	inhibin subunit beta A [Source:HGNC Symbol;Acc:HGNC:6066]	0.375573	0.380593	0.280071	0.11056	0.0631728	0.141673	0.233245	0.0357154	0	0.00768241	2.89248	1.53231	0.0187246	0.13447	up	yes
						chr9	136658856	136672678	+	ENSG00000172889	EGFL7	ENST00000308874;ENST00000406555;ENST00000371699;ENST00000492862	GO:0001525(angiogenesis);GO:0001568(blood vessel development);GO:0001570(vasculogenesis);GO:0001938(positive regulation of endothelial cell proliferation);GO:0005102(signaling receptor binding);GO:0005509(calcium ion binding);GO:0005515(protein binding);GO:0005576(extracellular region);GO:0005615(extracellular space);GO:0007155(cell adhesion);GO:0007275(multicellular organism development);GO:0009…	NA	NA	NA	EGF like domain multiple 7 [Source:HGNC Symbol;Acc:HGNC:20594]	0.774187	0.642416	0.70523	0.517311	0.616529	0.185371	0.21312	0.193874	0.3044	0.230168	2.88897	1.53055	2.53528e-06	0.000280977	up	yes
						chr17	21284672	21315232	+	ENSG00000034152	MAP2K3	ENST00000496046;ENST00000342679;ENST00000395491;ENST00000477540;ENST00000534743;ENST00000613338;ENST00000527123;ENST00000529517;ENST00000479129;ENST00000583508;ENST00000483928;ENST00000627447	GO:0000165(MAPK cascade);GO:0000166(nucleotide binding);GO:0000187(activation of MAPK activity);GO:0004672(protein kinase activity);GO:0004674(protein serine/threonine kinase activity);GO:0004708(MAP kinase kinase activity);GO:0004713(protein tyrosine kinase activity);GO:0005515(protein binding);GO:0005524(ATP binding);GO:0005654(nucleoplasm);GO:0005829(cytosol);GO:0006468(protein phosphorylation…	04010(MAPK signaling pathway);04015(Rap1 signaling pathway);04218(Cellular senescence);04620(Toll-like receptor signaling pathway);04664(Fc epsilon RI signaling pathway);04668(TNF signaling pathway);04714(Thermogenesis);04750(Inflammatory mediator regulation of TRP channels);04912(GnRH signaling pathway);05014(Amyotrophic lateral sclerosis (ALS));05145(Toxoplasmosis);05161(Hepatitis B);05164(Infl…	NA	NA	mitogen-activated protein kinase kinase 3 [Source:HGNC Symbol;Acc:HGNC:6843]	94.5337	22.6971	59.6422	17.2546	17.0433	13.8904	16.713	18.3867	12.9029	11.2446	2.88731	1.52973	2.46676e-05	0.00142406	up	yes
						chr17	47253827	47313743	+	ENSG00000259207	ITGB3	ENST00000559488;ENST00000571680	GO:0001618(virus receptor activity);GO:0001934(positive regulation of protein phosphorylation);GO:0001938(positive regulation of endothelial cell proliferation);GO:0001968(fibronectin binding);GO:0002020(protease binding);GO:0002576(platelet degranulation);GO:0003756(protein disulfide isomerase activity);GO:0005161(platelet-derived growth factor receptor binding);GO:0005178(integrin binding);GO:0…	04015(Rap1 signaling pathway);04145(Phagosome);04151(PI3K-Akt signaling pathway);04380(Osteoclast differentiation);04510(Focal adhesion);04512(ECM-receptor interaction);04611(Platelet activation);04640(Hematopoietic cell lineage);04810(Regulation of actin cytoskeleton);04919(Thyroid hormone signaling pathway);05163(Human cytomegalovirus infection);05165(Human papillomavirus infection);05168(Herpe…	K06493	NA	integrin subunit beta 3 [Source:HGNC Symbol;Acc:HGNC:6156]	158.368	135.55	88.3366	62.1234	58.3745	34.0508	63.5266	26.8815	14.7611	35.3472	2.87999	1.52606	1.43425e-06	0.000196568	up	yes
						chr12	113422380	113438276	+	ENSG00000139410	SDSL	ENST00000403593;ENST00000546672;ENST00000547802;ENST00000551760;ENST00000345635	GO:0003674(molecular_function);GO:0003941(L-serine ammonia-lyase activity);GO:0004794(L-threonine ammonia-lyase activity);GO:0005829(cytosol);GO:0006520(cellular amino acid metabolic process);GO:0006566(threonine metabolic process);GO:0006567(threonine catabolic process);GO:0008150(biological_process);GO:0009097(isoleucine biosynthetic process);GO:0016829(lyase activity);GO:0019518(L-threonine ca…	00260(Glycine, serine and threonine metabolism);00270(Cysteine and methionine metabolism);00290(Valine, leucine and isoleucine biosynthesis);00290(Valine, leucine and isoleucine biosynthesis)	K17989	4.3.1.19;EC:4.3.1.17	serine dehydratase like [Source:HGNC Symbol;Acc:HGNC:30404]	0.326626	0.469896	0.520292	0.260121	0.321076	0.101836	0.157151	0.118717	0.186779	0.0971552	2.86866	1.52038	6.07266e-05	0.00283191	up	yes
						chr19	4444999	4457794	-	ENSG00000167671	UBXN6	ENST00000301281;ENST00000591919;ENST00000587009;ENST00000588238;ENST00000592358;ENST00000593024;ENST00000590466;ENST00000592515;ENST00000587324;ENST00000394765	GO:0005515(protein binding);GO:0005634(nucleus);GO:0005737(cytoplasm);GO:0005764(lysosome);GO:0005765(lysosomal membrane);GO:0005768(endosome);GO:0005815(microtubule organizing center);GO:0005829(cytosol);GO:0005856(cytoskeleton);GO:0016020(membrane);GO:0016236(macroautophagy);GO:0019898(extrinsic component of membrane);GO:0031901(early endosome membrane);GO:0031902(late endosome membrane);GO:003…	04141(Protein processing in endoplasmic reticulum);04141(Protein processing in endoplasmic reticulum)	K14011	NA	UBX domain protein 6 [Source:HGNC Symbol;Acc:HGNC:14928]	29.8332	5.8664	18.0296	4.88533	5.27141	4.31315	4.76648	5.15772	3.7304	4.30653	2.86814	1.52012	3.64796e-05	0.00190394	up	yes
						chr2	187464230	187565760	-	ENSG00000003436	TFPI	ENST00000233156;ENST00000481389;ENST00000409676;ENST00000339091;ENST00000417013;ENST00000481132;ENST00000420747;ENST00000453013;ENST00000437725;ENST00000392365	GO:0004866(endopeptidase inhibitor activity);GO:0004867(serine-type endopeptidase inhibitor activity);GO:0005576(extracellular region);GO:0005615(extracellular space);GO:0005783(endoplasmic reticulum);GO:0005886(plasma membrane);GO:0005901(caveola);GO:0007596(blood coagulation);GO:0007598(blood coagulation, extrinsic pathway);GO:0007599(hemostasis);GO:0009986(cell surface);GO:0010466(negative reg…	04610(Complement and coagulation cascades);04610(Complement and coagulation cascades)	K03909	NA	tissue factor pathway inhibitor [Source:HGNC Symbol;Acc:HGNC:11760]	1.19592	0.868917	0.651156	0.599935	0.29083	0.193873	0.332116	0.235145	0.246832	0.250634	2.86569	1.51888	2.11554e-06	0.00025154	up	yes
						chr16	9156402	9156881	-	ENSG00000220793	RPL21P119	ENST00000484462	NA	NA	NA	NA	ribosomal protein L21 pseudogene 119 [Source:HGNC Symbol;Acc:HGNC:35614]	0.264444	14.5596	10.8543	87.236	66.4013	9.96505	11.1359	3.99763	10.0584	27.8261	2.84704	1.50947	0.0248469	0.15618	up	yes
						chr5	132294394	132344190	+	ENSG00000197208	SLC22A4	ENST00000200652;ENST00000491257;ENST00000425923	GO:0000166(nucleotide binding);GO:0005515(protein binding);GO:0005524(ATP binding);GO:0005739(mitochondrion);GO:0005886(plasma membrane);GO:0005887(integral component of plasma membrane);GO:0006641(triglyceride metabolic process);GO:0006811(ion transport);GO:0006814(sodium ion transport);GO:0007589(body fluid secretion);GO:0008513(secondary active organic cation transmembrane transporter activity…	05231(Choline metabolism in cancer);05231(Choline metabolism in cancer)	K08202	NA	solute carrier family 22 member 4 [Source:HGNC Symbol;Acc:HGNC:10968]	11.1152	2.8366	6.74818	1.93891	2.48261	1.62866	1.55846	2.33421	2.17605	1.13639	2.8438	1.50782	5.08935e-05	0.0025009	up	yes
						chr6	6144084	6321013	-	ENSG00000124491	F13A1	ENST00000264870;ENST00000445223;ENST00000479211;ENST00000431222;ENST00000451619;ENST00000414279	GO:0002576(platelet degranulation);GO:0003810(protein-glutamine gamma-glutamyltransferase activity);GO:0005576(extracellular region);GO:0005737(cytoplasm);GO:0007596(blood coagulation);GO:0007599(hemostasis);GO:0016740(transferase activity);GO:0016746(transferase activity, transferring acyl groups);GO:0018149(peptide cross-linking);GO:0019221(cytokine-mediated signaling pathway);GO:0031093(platel…	04610(Complement and coagulation cascades);04610(Complement and coagulation cascades)	K03917	EC:2.3.2.13	coagulation factor XIII A chain [Source:HGNC Symbol;Acc:HGNC:3531]	166.372	160.756	98.5782	83.4925	71.487	31.1884	59.171	41.7388	33.9899	39.5465	2.82387	1.49768	1.5924e-08	7.94167e-06	up	yes
						chr1	169588849	169630193	-	ENSG00000174175	SELP	ENST00000426706;ENST00000263686;ENST00000367788;ENST00000367786;ENST00000458599;ENST00000466167;ENST00000367795	GO:0001530(lipopolysaccharide binding);GO:0002576(platelet degranulation);GO:0002687(positive regulation of leukocyte migration);GO:0005509(calcium ion binding);GO:0005515(protein binding);GO:0005615(extracellular space);GO:0005886(plasma membrane);GO:0005887(integral component of plasma membrane);GO:0006954(inflammatory response);GO:0007155(cell adhesion);GO:0007157(heterophilic cell-cell adhesi…	04514(Cell adhesion molecules (CAMs));05144(Malaria);05150(Staphylococcus aureus infection);05150(Staphylococcus aureus infection)	K06496	NA	selectin P [Source:HGNC Symbol;Acc:HGNC:10721]	22.5299	17.0956	13.6726	10.6526	9.61675	4.68843	9.18791	5.059	3.01157	4.18752	2.81496	1.49312	1.81296e-07	4.40338e-05	up	yes
						chr16	382097	392960	+	ENSG00000236829	Z97634	ENST00000412293;ENST00000457760;ENST00000435229	NA	NA	NA	NA	ribosomal protein L23a (RPL23A) pseudogene	5.17059	0.230944	0.0860577	0.273506	0.260529	0.58723	0.488089	0.136542	0.509161	0.427168	2.80312	1.48703	0.0100317	0.0944957	up	yes
						chr16	11555	14090	+	ENSG00000233614	DDX11L10	ENST00000513886;ENST00000430178	NA	NA	NA	NA	DEAD/H-box helicase 11 like 10 (pseudogene) [Source:HGNC Symbol;Acc:HGNC:14125]	13.3364	6.96395	9.37589	6.67165	5.28357	4.23207	8.87277	1.48393	0.112355	0.157759	2.80179	1.48635	0.00927821	0.090263	up	yes
						chr8	27596917	27614700	-	ENSG00000120885	CLU	ENST00000523500;ENST00000560566;ENST00000523589;ENST00000405140;ENST00000522299;ENST00000316403;ENST00000523396;ENST00000519472;ENST00000520796;ENST00000522238;ENST00000518050;ENST00000522502;ENST00000519742;ENST00000522413;ENST00000522098;ENST00000521770	GO:0000902(cell morphogenesis);GO:0001540(amyloid-beta binding);GO:0001774(microglial cell activation);GO:0001836(release of cytochrome c from mitochondria);GO:0002376(immune system process);GO:0002434(immune complex clearance);GO:0002576(platelet degranulation);GO:0005102(signaling receptor binding);GO:0005515(protein binding);GO:0005576(extracellular region);GO:0005615(extracellular space);GO:0…	04610(Complement and coagulation cascades);04610(Complement and coagulation cascades)	NA	NA	clusterin [Source:HGNC Symbol;Acc:HGNC:2095]	34.7134	25.4866	20.0123	11.8601	12.8785	5.96855	13.6688	7.87295	3.91042	6.10501	2.79677	1.48376	2.03483e-06	0.000246847	up	yes
						chr10	101570560	101609662	+	ENSG00000166171	DPCD	ENST00000370151;ENST00000626968;ENST00000475443;ENST00000370147;ENST00000470165	GO:0003351(epithelial cilium movement involved in extracellular fluid movement);GO:0005515(protein binding);GO:0005576(extracellular region);GO:0005634(nucleus);GO:0007283(spermatogenesis);GO:0007368(determination of left/right symmetry);GO:0021591(ventricular system development);GO:0021670(lateral ventricle development);GO:0021678(third ventricle development);GO:0030317(flagellated sperm motilit…	NA	K20800	NA	deleted in primary ciliary dyskinesia homolog (mouse) [Source:HGNC Symbol;Acc:HGNC:24542]	1.20139	1.00954	0.66319	0.274647	0.148419	0.141543	0.259673	0.180179	0.389295	0.210848	2.79059	1.48057	0.00125518	0.02471	up	yes
						chr17	17303335	17347663	+	ENSG00000205309	NT5M	ENST00000616989;ENST00000483704;ENST00000389022;ENST00000582909;ENST00000480529;ENST00000470418;ENST00000478373	GO:0000166(nucleotide binding);GO:0005739(mitochondrion);GO:0005759(mitochondrial matrix);GO:0006260(DNA replication);GO:0008252(nucleotidase activity);GO:0008253(5'-nucleotidase activity);GO:0009117(nucleotide metabolic process);GO:0009223(pyrimidine deoxyribonucleotide catabolic process);GO:0009264(deoxyribonucleotide catabolic process);GO:0016311(dephosphorylation);GO:0016787(hydrolase activit…	00230(Purine metabolism);00240(Pyrimidine metabolism);00760(Nicotinate and nicotinamide metabolism);00760(Nicotinate and nicotinamide metabolism)	K01081	EC:3.1.3.5	5',3'-nucleotidase, mitochondrial [Source:HGNC Symbol;Acc:HGNC:15769]	4.66868	1.9789	2.94065	1.5223	1.22698	0.821359	1.74127	0.725797	0.669237	0.467772	2.78786	1.47916	8.17349e-05	0.00353607	up	yes
						chr17	1646145	1649866	-	ENSG00000167705	RILP	ENST00000301336;ENST00000570858;ENST00000574810;ENST00000573398	GO:0005515(protein binding);GO:0005737(cytoplasm);GO:0005764(lysosome);GO:0005765(lysosomal membrane);GO:0005768(endosome);GO:0005770(late endosome);GO:0005829(cytosol);GO:0008333(endosome to lysosome transport);GO:0010796(regulation of multivesicular body size);GO:0015031(protein transport);GO:0016020(membrane);GO:0017137(Rab GTPase binding);GO:0019886(antigen processing and presentation of exog…	04145(Phagosome);05132(Salmonella infection);05132(Salmonella infection)	K13883	NA	Rab interacting lysosomal protein [Source:HGNC Symbol;Acc:HGNC:30266]	7.42356	1.61223	4.25028	1.13708	0.966093	1.46724	1.24535	1.41097	0.857014	0.545149	2.78502	1.47769	0.000444046	0.0119169	up	yes
						chr16	2968024	2980479	-	ENSG00000127564	PKMYT1	ENST00000571102;ENST00000575981;ENST00000382240;ENST00000572059;ENST00000575040;ENST00000572658;ENST00000262300;ENST00000431515;ENST00000574680;ENST00000572832;ENST00000440027;ENST00000570649;ENST00000575632;ENST00000574415	GO:0000079(regulation of cyclin-dependent protein serine/threonine kinase activity);GO:0000086(G2/M transition of mitotic cell cycle);GO:0000139(Golgi membrane);GO:0000166(nucleotide binding);GO:0000278(mitotic cell cycle);GO:0004672(protein kinase activity);GO:0004674(protein serine/threonine kinase activity);GO:0005515(protein binding);GO:0005524(ATP binding);GO:0005634(nucleus);GO:0005654(nucl…	04110(Cell cycle);04114(Oocyte meiosis);04914(Progesterone-mediated oocyte maturation);04914(Progesterone-mediated oocyte maturation)	K06633	EC:2.7.11.1	protein kinase, membrane associated tyrosine/threonine 1 [Source:HGNC Symbol;Acc:HGNC:29650]	0.122314	0.185377	0.199898	0.109061	0.112172	0.0540255	0.0942911	0.0925134	0.0125888	0.00899236	2.7774	1.47374	0.0016919	0.0304678	up	yes
						chr11	124752583	124762290	-	ENSG00000149564	ESAM	ENST00000417453;ENST00000278927;ENST00000485116;ENST00000464067	GO:0005515(protein binding);GO:0005886(plasma membrane);GO:0005911(cell-cell junction);GO:0005912(adherens junction);GO:0005923(bicellular tight junction);GO:0007155(cell adhesion);GO:0007156(homophilic cell adhesion via plasma membrane adhesion molecules);GO:0016020(membrane);GO:0016021(integral component of membrane);GO:0030054(cell junction);GO:0030833(regulation of actin filament polymerizati…	04514(Cell adhesion molecules (CAMs));04670(Leukocyte transendothelial migration);04670(Leukocyte transendothelial migration)	K06787	NA	endothelial cell adhesion molecule [Source:HGNC Symbol;Acc:HGNC:17474]	7.97139	6.71525	5.53491	3.72561	3.03995	1.6097	2.80922	1.82614	1.63497	1.86214	2.77013	1.46996	2.21956e-07	5.03113e-05	up	yes
						chr21	43358147	43362349	-	ENSG00000237989	LINC01679	ENST00000442815	NA	NA	NA	NA	long intergenic non-protein coding RNA 1679 [Source:HGNC Symbol;Acc:HGNC:52469]	0.266348	0.359521	0.361706	0.309511	0.445124	0.148809	0.034469	0.288304	0	0.157481	2.76953	1.46964	0.00753829	0.0786897	up	yes
						chr6	44126914	44155519	+	ENSG00000137216	TMEM63B	ENST00000532634;ENST00000323267;ENST00000534326;ENST00000259746;ENST00000527188;ENST00000371893;ENST00000525873;ENST00000525294	GO:0005227(calcium activated cation channel activity);GO:0005886(plasma membrane);GO:0006811(ion transport);GO:0008381(mechanosensitive ion channel activity);GO:0015629(actin cytoskeleton);GO:0016020(membrane);GO:0016021(integral component of membrane);GO:0034220(ion transmembrane transport);GO:0098655(cation transmembrane transport);GO:1990760(osmolarity-sensing cation channel activity);GO:19907…	NA	K21989	NA	transmembrane protein 63B [Source:HGNC Symbol;Acc:HGNC:17735]	32.3374	4.52502	17.2172	4.51088	4.6576	4.44009	5.1711	4.6506	4.15715	4.43338	2.76769	1.46868	0.000137474	0.00517445	up	yes
						chr12	117038923	117099479	-	ENSG00000088992	TESC	ENST00000541210;ENST00000462502;ENST00000335209;ENST00000482176;ENST00000470612;ENST00000552139;ENST00000535198;ENST00000549210	GO:0000287(magnesium ion binding);GO:0001726(ruffle);GO:0004860(protein kinase inhibitor activity);GO:0005509(calcium ion binding);GO:0005515(protein binding);GO:0005634(nucleus);GO:0005654(nucleoplasm);GO:0005737(cytoplasm);GO:0005829(cytosol);GO:0005886(plasma membrane);GO:0006469(negative regulation of protein kinase activity);GO:0008285(negative regulation of cell population proliferation);GO…	NA	K17612	NA	tescalcin [Source:HGNC Symbol;Acc:HGNC:26065]	18.6486	5.51026	10.7228	3.58541	4.99119	3.10038	3.1367	4.40085	2.76906	2.34912	2.75818	1.46372	2.50823e-05	0.00143741	up	yes
						chr22	19717220	19724772	+	ENSG00000284874	AC000093	ENST00000455843;ENST00000431044	GO:0000166(nucleotide binding);GO:0005525(GTP binding);GO:0005737(cytoplasm);GO:0005856(cytoskeleton);GO:0008021(synaptic vesicle);GO:0017157(regulation of exocytosis);GO:0017157(regulation of exocytosis)	NA	NA	NA	novel transcript	4.64967	5.97397	3.91317	4.13185	2.77495	0.696333	2.31956	2.57843	0.147083	2.05441	2.75066	1.45978	0.000292105	0.00880762	up	yes
						chr4	109912883	110013766	+	ENSG00000138798	EGF	ENST00000265171;ENST00000502579;ENST00000537316;ENST00000509793;ENST00000509996;ENST00000504633;ENST00000511228;ENST00000502723;ENST00000544918;ENST00000652245	GO:0000165(MAPK cascade);GO:0000186(activation of MAPKK activity);GO:0000187(activation of MAPK activity);GO:0001525(angiogenesis);GO:0002092(positive regulation of receptor internalization);GO:0002576(platelet degranulation);GO:0005088(Ras guanyl-nucleotide exchange factor activity);GO:0005154(epidermal growth factor receptor binding);GO:0005509(calcium ion binding);GO:0005515(protein binding);G…	01521(EGFR tyrosine kinase inhibitor resistance);04010(MAPK signaling pathway);04012(ErbB signaling pathway);04014(Ras signaling pathway);04015(Rap1 signaling pathway);04066(HIF-1 signaling pathway);04068(FoxO signaling pathway);04072(Phospholipase D signaling pathway);04151(PI3K-Akt signaling pathway);04510(Focal adhesion);04540(Gap junction);04630(Jak-STAT signaling pathway);04810(Regulation of…	K04357	NA	epidermal growth factor [Source:HGNC Symbol;Acc:HGNC:3229]	4.29127	3.34067	2.45305	1.9378	1.76354	0.802928	1.59568	0.886675	0.693752	1.0453	2.74391	1.45623	2.80479e-07	5.78819e-05	up	yes
						chr5	149141483	149260542	+	ENSG00000173210	ABLIM3	ENST00000506113;ENST00000515171;ENST00000502855;ENST00000514212;ENST00000504238;ENST00000515796;ENST00000326685;ENST00000356541;ENST00000309868;ENST00000519549	GO:0001725(stress fiber);GO:0003779(actin binding);GO:0005515(protein binding);GO:0005737(cytoplasm);GO:0006351(transcription, DNA-templated);GO:0007010(cytoskeleton organization);GO:0015629(actin cytoskeleton);GO:0030027(lamellipodium);GO:0030032(lamellipodium assembly);GO:0030036(actin cytoskeleton organization);GO:0045944(positive regulation of transcription by RNA polymerase II);GO:0046872(me…	04360(Axon guidance);04360(Axon guidance)	K07520	NA	actin binding LIM protein family member 3 [Source:HGNC Symbol;Acc:HGNC:29132]	4.99432	4.38224	2.89764	2.20576	1.8908	0.789344	2.02379	0.978913	0.817233	1.36192	2.74162	1.45503	9.2836e-07	0.000141252	up	yes
						chr19	531760	542092	+	ENSG00000099804	CDC34	ENST00000215574;ENST00000586283;ENST00000586788;ENST00000606400;ENST00000606065;ENST00000593036	GO:0000082(G1/S transition of mitotic cell cycle);GO:0000166(nucleotide binding);GO:0000209(protein polyubiquitination);GO:0004842(ubiquitin-protein transferase activity);GO:0005515(protein binding);GO:0005524(ATP binding);GO:0005634(nucleus);GO:0005654(nucleoplasm);GO:0005737(cytoplasm);GO:0005829(cytosol);GO:0006270(DNA replication initiation);GO:0006464(cellular protein modification process);G…	04120(Ubiquitin mediated proteolysis);04120(Ubiquitin mediated proteolysis)	NA	NA	cell division cycle 34, ubiqiutin conjugating enzyme [Source:HGNC Symbol;Acc:HGNC:1734]	34.9403	6.55885	22.6437	5.56319	5.89304	5.58573	5.87675	6.62255	5.11944	4.37262	2.74137	1.4549	9.85406e-05	0.0040209	up	yes
						chr14	71932429	72566530	+	ENSG00000182732	RGS6	ENST00000553525;ENST00000555571;ENST00000355512;ENST00000554782;ENST00000556437;ENST00000343854;ENST00000404301;ENST00000553530;ENST00000554474;ENST00000406236;ENST00000554734;ENST00000407322;ENST00000622468;ENST00000434263;ENST00000402788;ENST00000554300	GO:0003924(GTPase activity);GO:0005096(GTPase activator activity);GO:0005515(protein binding);GO:0005634(nucleus);GO:0005654(nucleoplasm);GO:0005730(nucleolus);GO:0005737(cytoplasm);GO:0005829(cytosol);GO:0005886(plasma membrane);GO:0007186(G protein-coupled receptor signaling pathway);GO:0008277(regulation of G protein-coupled receptor signaling pathway);GO:0009968(negative regulation of signal …	NA	K16449	NA	regulator of G protein signaling 6 [Source:HGNC Symbol;Acc:HGNC:10002]	0.83418	0.406614	0.36257	0.313404	0.248993	0.140385	0.295569	0.129873	0.122502	0.104471	2.73179	1.44984	5.84426e-05	0.00275908	up	yes
						chr15	101297142	101525202	-	ENSG00000140479	PCSK6	ENST00000618548;ENST00000611967;ENST00000611716;ENST00000398185;ENST00000560785;ENST00000558433;ENST00000558154;ENST00000331826;ENST00000559417;ENST00000619160;ENST00000558864;ENST00000622483;ENST00000621185;ENST00000559430;ENST00000632686;ENST00000557794;ENST00000559499	GO:0004175(endopeptidase activity);GO:0004252(serine-type endopeptidase activity);GO:0005515(protein binding);GO:0005576(extracellular region);GO:0005615(extracellular space);GO:0005783(endoplasmic reticulum);GO:0005796(Golgi lumen);GO:0005886(plasma membrane);GO:0006508(proteolysis);GO:0007354(zygotic determination of anterior/posterior axis, embryo);GO:0007368(determination of left/right symmet…	NA	K08672	EC:3.4.21.-	proprotein convertase subtilisin/kexin type 6 [Source:HGNC Symbol;Acc:HGNC:8569]	3.06818	2.14197	1.69775	1.18201	0.971818	0.61628	1.20613	0.51237	0.328974	0.663188	2.72374	1.44559	4.53659e-06	0.000401232	up	yes
						chr19	54069895	54081365	-	ENSG00000248385	TARM1	ENST00000432826;ENST00000616041	GO:0002250(adaptive immune response);GO:0002376(immune system process);GO:0005886(plasma membrane);GO:0016020(membrane);GO:0016021(integral component of membrane);GO:0034987(immunoglobulin receptor binding);GO:0035579(specific granule membrane);GO:0043312(neutrophil degranulation);GO:0045087(innate immune response);GO:0070821(tertiary granule membrane);GO:2000515(negative regulation of CD4-positi…	NA	NA	NA	T cell-interacting, activating receptor on myeloid cells 1 [Source:HGNC Symbol;Acc:HGNC:37250]	1.44694	0.611617	0.680709	0.659747	0.276806	0.145865	0.215781	0.808298	0.181079	0	2.72076	1.44401	0.0140113	0.114553	up	yes
						chr13	41517168	41590462	+	ENSG00000288598	AL354833	ENST00000674416;ENST00000674506;ENST00000674320	NA	NA	NA	NA	uncharacterized LOC105370174 [Source:NCBI gene (formerly Entrezgene);Acc:105370174]	0.221536	0.121097	0.124357	0.106454	0.162986	0.016778	0.0445198	0.0747028	0.0539575	0.0807772	2.72011	1.44367	0.000364367	0.0103674	up	yes
						chr3	127689062	128052190	-	ENSG00000074416	MGLL	ENST00000398104;ENST00000434178;ENST00000398101;ENST00000265052;ENST00000487473;ENST00000476682;ENST00000494830;ENST00000496306;ENST00000453507;ENST00000484451;ENST00000476654;ENST00000479967;ENST00000648300;ENST00000465597;ENST00000493611	GO:0004622(lysophospholipase activity);GO:0005515(protein binding);GO:0005654(nucleoplasm);GO:0005737(cytoplasm);GO:0005789(endoplasmic reticulum membrane);GO:0005829(cytosol);GO:0005886(plasma membrane);GO:0006629(lipid metabolic process);GO:0006631(fatty acid metabolic process);GO:0006633(fatty acid biosynthetic process);GO:0006954(inflammatory response);GO:0009966(regulation of signal transduc…	00561(Glycerolipid metabolism);04714(Thermogenesis);04723(Retrograde endocannabinoid signaling);04923(Regulation of lipolysis in adipocytes);04923(Regulation of lipolysis in adipocytes)	K01054	EC:3.1.1.23	monoglyceride lipase [Source:HGNC Symbol;Acc:HGNC:17038]	5.29215	4.12739	3.79107	2.26509	1.98141	1.00667	1.9373	1.5189	0.88753	1.10565	2.70399	1.43509	3.72545e-07	7.19213e-05	up	yes
						chr6	26031589	26032099	-	ENSG00000286522	H3C2	ENST00000621411	GO:0000183(chromatin silencing at rDNA);GO:0000228(nuclear chromosome);GO:0000786(nucleosome);GO:0000788(nuclear nucleosome);GO:0003677(DNA binding);GO:0005515(protein binding);GO:0005576(extracellular region);GO:0005634(nucleus);GO:0005654(nucleoplasm);GO:0005694(chromosome);GO:0006325(chromatin organization);GO:0006334(nucleosome assembly);GO:0006335(DNA replication-dependent nucleosome assembl…	05034(Alcoholism);05202(Transcriptional misregulation in cancer);05322(Systemic lupus erythematosus)	K11253	NA	H3 clustered histone 2 [Source:HGNC Symbol;Acc:HGNC:4776]	10.9051	11.1441	9.98765	8.82638	4.01103	3.66187	3.84254	5.51347	2.15657	1.45399	2.69865	1.43224	4.70246e-05	0.00235832	up	yes
						chr2	88016780	88021451	+	ENSG00000287670	AC108479	ENST00000662952;ENST00000662935;ENST00000665969	NA	NA	NA	NA	novel transcript	1.48871	0.348963	1.06227	0.242527	0.449613	0.225007	0.224604	0.312821	0.190595	0.390972	2.67268	1.41829	0.00148119	0.0281743	up	yes
						chr22	22711689	22713203	+	ENSG00000211662	IGLV3-21	ENST00000390308	GO:0002250(adaptive immune response);GO:0002376(immune system process);GO:0002377(immunoglobulin production);GO:0003823(antigen binding);GO:0005576(extracellular region);GO:0005615(extracellular space);GO:0005886(plasma membrane);GO:0006898(receptor-mediated endocytosis);GO:0006955(immune response);GO:0006956(complement activation);GO:0006958(complement activation, classical pathway);GO:0016020(m…	NA	NA	NA	immunoglobulin lambda variable 3-21 [Source:HGNC Symbol;Acc:HGNC:5905]	2.95976	9.62511	3.23896	0.972509	2.77096	0.740984	1.46945	0.695544	2.01874	2.40303	2.6703	1.417	0.000961366	0.0207956	up	yes
						chr5	466124	473098	-	ENSG00000188242	PP7080	ENST00000342584;ENST00000510714	NA	NA	NA	NA	uncharacterized LOC25845 [Source:NCBI gene (formerly Entrezgene);Acc:25845]	0.672848	0.80893	0.968899	1.59507	1.19478	0.857269	0	0.800392	0.218054	0.0907981	2.66488	1.41407	0.0202439	0.140143	up	yes
						chr22	49960768	49964072	+	ENSG00000198355	PIM3	ENST00000360612;ENST00000467480	GO:0000166(nucleotide binding);GO:0004672(protein kinase activity);GO:0004674(protein serine/threonine kinase activity);GO:0005515(protein binding);GO:0005524(ATP binding);GO:0005737(cytoplasm);GO:0005829(cytosol);GO:0006468(protein phosphorylation);GO:0006915(apoptotic process);GO:0007049(cell cycle);GO:0007346(regulation of mitotic cell cycle);GO:0016301(kinase activity);GO:0016310(phosphorylat…	NA	K08807	EC:2.7.11.1	Pim-3 proto-oncogene, serine/threonine kinase [Source:HGNC Symbol;Acc:HGNC:19310]	9.57505	44.5682	13.8898	16.9322	18.4351	5.55761	5.886	14.4294	7.2603	5.67652	2.66429	1.41375	1.11739e-06	0.000159219	up	yes
						chr9	137220247	137221581	-	ENSG00000212864	RNF208	ENST00000391553	GO:0004842(ubiquitin-protein transferase activity);GO:0005515(protein binding);GO:0005654(nucleoplasm);GO:0005829(cytosol);GO:0046872(metal ion binding);GO:0051865(protein autoubiquitination)	NA	NA	NA	ring finger protein 208 [Source:HGNC Symbol;Acc:HGNC:25420]	1.53263	1.0028	0.546458	0.506091	0.788821	0.555368	0.336035	0.164587	0.221672	0.3656	2.66349	1.41332	0.000421704	0.011524	up	yes
						chr7	1082208	1093815	+	ENSG00000164850	GPER1	ENST00000397092;ENST00000397088;ENST00000413368	GO:0000139(Golgi membrane);GO:0001934(positive regulation of protein phosphorylation);GO:0001956(positive regulation of neurotransmitter secretion);GO:0002376(immune system process);GO:0002695(negative regulation of leukocyte activation);GO:0003682(chromatin binding);GO:0003707(steroid hormone receptor activity);GO:0004930(G protein-coupled receptor activity);GO:0005496(steroid binding);GO:000551…	01522(Endocrine resistance);04915(Estrogen signaling pathway);04915(Estrogen signaling pathway)	NA	NA	G protein-coupled estrogen receptor 1 [Source:HGNC Symbol;Acc:HGNC:4485]	1.11659	0.6713	0.651932	0.299177	0.429195	0.210744	0.195394	0.289357	0.130514	0.368363	2.6526	1.40741	0.000142833	0.0052984	up	yes
						chr1	31790422	31816051	-	ENSG00000134668	SPOCD1	ENST00000452755;ENST00000468720;ENST00000360482;ENST00000528579;ENST00000460061;ENST00000473361;ENST00000485944;ENST00000532604;ENST00000533231	GO:0006351(transcription, DNA-templated);GO:0010923(negative regulation of phosphatase activity);GO:0010923(negative regulation of phosphatase activity)	NA	K17596	NA	SPOC domain containing 1 [Source:HGNC Symbol;Acc:HGNC:26338]	1.32408	0.725219	0.936863	0.386109	0.651378	0.205686	0.398585	0.38756	0.194104	0.33174	2.65119	1.40664	2.13412e-05	0.00128577	up	yes
						chr18	23453287	23486603	+	ENSG00000101782	RIOK3	ENST00000581302;ENST00000339486;ENST00000584052;ENST00000581220;ENST00000584960;ENST00000584130;ENST00000584992;ENST00000581339;ENST00000577501;ENST00000577250	GO:0000166(nucleotide binding);GO:0002376(immune system process);GO:0004674(protein serine/threonine kinase activity);GO:0005515(protein binding);GO:0005524(ATP binding);GO:0005737(cytoplasm);GO:0005829(cytosol);GO:0006468(protein phosphorylation);GO:0007059(chromosome segregation);GO:0016301(kinase activity);GO:0016310(phosphorylation);GO:0016740(transferase activity);GO:0030490(maturation of SS…	NA	K08872	EC:2.7.11.1	RIO kinase 3 [Source:HGNC Symbol;Acc:HGNC:11451]	77.6128	21.0746	44.8866	16.4582	15.9015	13.2803	14.6179	13.4136	12.1932	12.9026	2.6493	1.40561	1.93829e-05	0.0012	up	yes
						chr1	23778418	23788232	+	ENSG00000057757	PITHD1	ENST00000246151;ENST00000415372;ENST00000374524	GO:0005634(nucleus);GO:0005737(cytoplasm);GO:0007286(spermatid development);GO:0007341(penetration of zona pellucida);GO:0045654(positive regulation of megakaryocyte differentiation);GO:0045893(positive regulation of transcription, DNA-templated);GO:0061136(regulation of proteasomal protein catabolic process);GO:0061956(penetration of cumulus oophorus);GO:0097598(sperm cytoplasmic droplet);GO:009…	NA	NA	NA	PITH domain containing 1 [Source:HGNC Symbol;Acc:HGNC:25022]	68.6881	13.6204	36.5514	12.7236	10.9263	10.6081	10.2515	12.1185	9.90202	11.1257	2.63879	1.39987	7.0978e-05	0.0031779	up	yes
						chr21	8208844	8208904	+	ENSG00000277437	FP671120	ENST00000614492	NA	NA	NA	NA		126.902	319.087	272.715	164.1	265.612	46.6391	56.7518	130.799	88.1398	113.548	2.63472	1.39765	2.07119e-07	4.76745e-05	up	yes
						chr8	66667596	66860472	+	ENSG00000288602	C8orf44-SGK3	ENST00000519289;ENST00000520044	GO:0000166(nucleotide binding);GO:0001558(regulation of cell growth);GO:0004672(protein kinase activity);GO:0004674(protein serine/threonine kinase activity);GO:0005246(calcium channel regulator activity);GO:0005515(protein binding);GO:0005524(ATP binding);GO:0005654(nucleoplasm);GO:0005768(endosome);GO:0005769(early endosome);GO:0005829(cytosol);GO:0006468(protein phosphorylation);GO:0015459(pot…	04068(FoxO signaling pathway);04151(PI3K-Akt signaling pathway);04151(PI3K-Akt signaling pathway)	K13304	EC:2.7.11.1	C8orf44-SGK3 readthrough [Source:HGNC Symbol;Acc:HGNC:48354]	0.39657	0.104282	0.230956	2.20878	1.26276	1.02312	0.0581592	0.317074	0.142289	0.0551815	2.63397	1.39724	0.0345681	0.188586	up	yes
						chr2	88691673	88750929	+	ENSG00000153574	RPIA	ENST00000283646	GO:0004751(ribose-5-phosphate isomerase activity);GO:0005515(protein binding);GO:0005829(cytosol);GO:0006014(D-ribose metabolic process);GO:0006098(pentose-phosphate shunt);GO:0009052(pentose-phosphate shunt, non-oxidative branch);GO:0016853(isomerase activity);GO:0019693(ribose phosphate metabolic process);GO:0030246(carbohydrate binding);GO:0042802(identical protein binding);GO:0043231(intracel…	00030(Pentose phosphate pathway)	K01807	EC:5.3.1.6	ribose 5-phosphate isomerase A [Source:HGNC Symbol;Acc:HGNC:10297]	42.2884	8.71335	25.174	8.37099	8.48639	7.2147	6.70644	6.61285	7.92892	6.94039	2.62781	1.39386	4.51246e-05	0.00228861	up	yes
						chr3	49357176	49358358	-	ENSG00000233276	GPX1	ENST00000419783;ENST00000419349;ENST00000620890;ENST00000643797;ENST00000646881;ENST00000496791	GO:0000302(response to reactive oxygen species);GO:0001659(temperature homeostasis);GO:0001885(endothelial cell development);GO:0002862(negative regulation of inflammatory response to antigenic stimulus);GO:0004601(peroxidase activity);GO:0004602(glutathione peroxidase activity);GO:0005737(cytoplasm);GO:0005739(mitochondrion);GO:0005759(mitochondrial matrix);GO:0005829(cytosol);GO:0006195(purine …	00480(Glutathione metabolism);00590(Arachidonic acid metabolism);04918(Thyroid hormone synthesis);05014(Amyotrophic lateral sclerosis (ALS));05016(Huntington disease);05016(Huntington disease)	K00432	EC:1.11.1.9	glutathione peroxidase 1 [Source:HGNC Symbol;Acc:HGNC:4553]	192.176	123.792	133.495	61.1707	78.2443	39.1717	47.2664	58.548	44.5556	34.8715	2.62408	1.39181	5.32902e-07	9.47299e-05	up	yes
						chr22	44702233	44862706	+	ENSG00000248405	PRR5-ARHGAP8	ENST00000361473;ENST00000495250;ENST00000352766;ENST00000515632	GO:0005515(protein binding);GO:0007165(signal transduction);GO:0007165(signal transduction)	NA	K20633	NA	PRR5-ARHGAP8 readthrough [Source:HGNC Symbol;Acc:HGNC:34512]	0.407045	0.278239	0.337619	0.393544	0.266713	0.182798	0.0134717	0.280488	0.127239	0.0380844	2.62141	1.39034	0.00395372	0.0535153	up	yes
						chr22	32474676	32498829	+	ENSG00000100225	FBXO7	ENST00000397426;ENST00000420700;ENST00000266087;ENST00000452138;ENST00000425028;ENST00000444207;ENST00000492535;ENST00000465418;ENST00000484607	GO:0000151(ubiquitin ligase complex);GO:0000209(protein polyubiquitination);GO:0000422(autophagy of mitochondrion);GO:0004842(ubiquitin-protein transferase activity);GO:0005515(protein binding);GO:0005634(nucleus);GO:0005654(nucleoplasm);GO:0005737(cytoplasm);GO:0005739(mitochondrion);GO:0005829(cytosol);GO:0006511(ubiquitin-dependent protein catabolic process);GO:0006626(protein targeting to mit…	NA	K10293	NA	F-box protein 7 [Source:HGNC Symbol;Acc:HGNC:13586]	64.7454	15.004	34.5058	13.6626	8.85933	9.85634	10.9746	11.5318	8.82671	11.0529	2.61813	1.38854	6.85273e-05	0.00309909	up	yes
						chr16	401858	412487	+	ENSG00000242612	DECR2	ENST00000219481;ENST00000439661;ENST00000461749;ENST00000633923;ENST00000631605;ENST00000469922;ENST00000465166;ENST00000429116;ENST00000461947;ENST00000627716;ENST00000633348;ENST00000437024;ENST00000461802;ENST00000633025;ENST00000424398;ENST00000445291	GO:0005515(protein binding);GO:0005777(peroxisome);GO:0005778(peroxisomal membrane);GO:0005829(cytosol);GO:0006625(protein targeting to peroxisome);GO:0006629(lipid metabolic process);GO:0006631(fatty acid metabolic process);GO:0006636(unsaturated fatty acid biosynthetic process);GO:0008670(2,4-dienoyl-CoA reductase (NADPH) activity);GO:0016491(oxidoreductase activity);GO:0019166(trans-2-enoyl-Co…	04146(Peroxisome);04146(Peroxisome)	K13237	EC:1.3.1.34	2,4-dienoyl-CoA reductase 2 [Source:HGNC Symbol;Acc:HGNC:2754]	5.70418	0.668356	0.627451	0.558006	0.778472	0.781544	0.770657	0.771887	0.394515	0.471186	2.61348	1.38597	0.00153113	0.0286603	up	yes
						chr4	73853296	73854483	+	ENSG00000109272	PF4V1	ENST00000226524	GO:0005125(cytokine activity);GO:0005515(protein binding);GO:0005576(extracellular region);GO:0005615(extracellular space);GO:0006935(chemotaxis);GO:0006952(defense response);GO:0006954(inflammatory response);GO:0006955(immune response);GO:0008009(chemokine activity);GO:0008201(heparin binding);GO:0030168(platelet activation);GO:0030593(neutrophil chemotaxis);GO:0030595(leukocyte chemotaxis);GO:0…	04060(Cytokine-cytokine receptor interaction);04062(Chemokine signaling pathway)	K05407	NA	platelet factor 4 variant 1 [Source:HGNC Symbol;Acc:HGNC:8862]	9.88266	19.2989	9.19106	11.4704	10.8126	3.80915	9.184	4.39764	1.58325	4.26517	2.61005	1.38408	1.06753e-05	0.000769739	up	yes
						chr8	29333064	29350684	-	ENSG00000120875	DUSP4	ENST00000240100;ENST00000240101	GO:0000188(inactivation of MAPK activity);GO:0001706(endoderm formation);GO:0004721(phosphoprotein phosphatase activity);GO:0004725(protein tyrosine phosphatase activity);GO:0005515(protein binding);GO:0005634(nucleus);GO:0005654(nucleoplasm);GO:0005737(cytoplasm);GO:0006470(protein dephosphorylation);GO:0008138(protein tyrosine/serine/threonine phosphatase activity);GO:0008330(protein tyrosine/t…	04010(MAPK signaling pathway);04010(MAPK signaling pathway)	K04459	3.1.3.48;EC:3.1.3.16	dual specificity phosphatase 4 [Source:HGNC Symbol;Acc:HGNC:3070]	0.150234	0.640886	0.241488	0.968354	0.342582	0.0753934	0	0.49352	0.166418	0.164605	2.60412	1.3808	0.0368458	0.195038	up	yes
						chr17	43640389	43661922	-	ENSG00000005102	MEOX1	ENST00000318579	GO:0000790(nuclear chromatin);GO:0000978(RNA polymerase II cis-regulatory region sequence-specific DNA binding);GO:0000981(DNA-binding transcription factor activity, RNA polymerase II-specific);GO:0001228(DNA-binding transcription activator activity, RNA polymerase II-specific);GO:0001757(somite specification);GO:0003677(DNA binding);GO:0003682(chromatin binding);GO:0003700(DNA-binding transcript…	NA	K09322	NA	mesenchyme homeobox 1 [Source:HGNC Symbol;Acc:HGNC:7013]	0.156265	0.683475	0.279776	0.640071	0.794096	0.153797	0.095819	0.284966	0.220487	0.229302	2.59423	1.37531	0.000612579	0.0150661	up	yes
						chr6	32659467	32668383	-	ENSG00000179344	HLA-DQB1	ENST00000487676;ENST00000374943;ENST00000399079;ENST00000434651;ENST00000460185;ENST00000484729;ENST00000399082;ENST00000399084	GO:0002250(adaptive immune response);GO:0002504(antigen processing and presentation of peptide or polysaccharide antigen via MHC class II);GO:0005764(lysosome);GO:0005765(lysosomal membrane);GO:0005768(endosome);GO:0006955(immune response);GO:0010008(endosome membrane);GO:0016020(membrane);GO:0016021(integral component of membrane);GO:0019882(antigen processing and presentation);GO:0042613(MHC cl…	04145(Phagosome);04514(Cell adhesion molecules (CAMs));04612(Antigen processing and presentation);04640(Hematopoietic cell lineage);04658(Th1 and Th2 cell differentiation);04659(Th17 cell differentiation);04672(Intestinal immune network for IgA production);04940(Type I diabetes mellitus);05140(Leishmaniasis);05145(Toxoplasmosis);05150(Staphylococcus aureus infection);05152(Tuberculosis);05164(Inf…	K06752	NA	major histocompatibility complex, class II, DQ beta 1 [Source:HGNC Symbol;Acc:HGNC:4944]	0.864287	2.68543	31.1264	33.5387	31.1412	7.59127	4.50658	2.04116	4.15756	20.136	2.5852	1.37028	0.0154358	0.12102	up	yes
						chr14	55124110	55145423	+	ENSG00000131981	LGALS3	ENST00000254301;ENST00000556438;ENST00000553755;ENST00000556263;ENST00000554715;ENST00000556322	GO:0001772(immunological synapse);GO:0002376(immune system process);GO:0002548(monocyte chemotaxis);GO:0003723(RNA binding);GO:0004864(protein phosphatase inhibitor activity);GO:0005515(protein binding);GO:0005576(extracellular region);GO:0005615(extracellular space);GO:0005634(nucleus);GO:0005681(spliceosomal complex);GO:0005737(cytoplasm);GO:0005743(mitochondrial inner membrane);GO:0005886(plas…	NA	K06831	NA	galectin 3 [Source:HGNC Symbol;Acc:HGNC:6563]	31.7091	14.6316	24.6711	9.00396	9.83247	7.44597	6.14637	7.79454	7.57336	5.87164	2.57948	1.36708	3.4185e-06	0.000342882	up	yes
						chr9	136754386	136758543	-	ENSG00000204001	LCN8	ENST00000482893;ENST00000480597;ENST00000479767;ENST00000371688	GO:0005576(extracellular region);GO:0009725(response to hormone);GO:0036094(small molecule binding);GO:0036094(small molecule binding)	NA	NA	NA	lipocalin 8 [Source:HGNC Symbol;Acc:HGNC:27038]	0.135021	0.211502	0.755443	0.199716	0.937255	0.0193954	0.0762918	0.0185746	0.375402	0.381782	2.56922	1.36133	0.0246119	0.155702	up	yes
						chr19	18153163	18170532	+	ENSG00000105647	PIK3R2	ENST00000222254;ENST00000617130;ENST00000675271;ENST00000600533;ENST00000464016;ENST00000672815;ENST00000674682;ENST00000474310;ENST00000459743;ENST00000617642	GO:0001678(cellular glucose homeostasis);GO:0001784(phosphotyrosine residue binding);GO:0005515(protein binding);GO:0005634(nucleus);GO:0005829(cytosol);GO:0005942(phosphatidylinositol 3-kinase complex);GO:0006661(phosphatidylinositol biosynthetic process);GO:0007165(signal transduction);GO:0008286(insulin receptor signaling pathway);GO:0010506(regulation of autophagy);GO:0014065(phosphatidylinos…	01521(EGFR tyrosine kinase inhibitor resistance);01522(Endocrine resistance);01524(Platinum drug resistance);04012(ErbB signaling pathway);04014(Ras signaling pathway);04015(Rap1 signaling pathway);04024(cAMP signaling pathway);04062(Chemokine signaling pathway);04066(HIF-1 signaling pathway);04068(FoxO signaling pathway);04070(Phosphatidylinositol signaling system);04071(Sphingolipid signaling p…	K02649	NA	phosphoinositide-3-kinase regulatory subunit 2 [Source:HGNC Symbol;Acc:HGNC:8980]	3.53747	3.31413	3.87287	3.29795	2.81162	0.14824	3.26241	0.112462	0.15638	2.88718	2.56356	1.35815	0.0110657	0.100112	up	yes
						chr14	23117304	23119616	-	ENSG00000092067	CEBPE	ENST00000206513	GO:0000790(nuclear chromatin);GO:0000978(RNA polymerase II cis-regulatory region sequence-specific DNA binding);GO:0000981(DNA-binding transcription factor activity, RNA polymerase II-specific);GO:0001228(DNA-binding transcription activator activity, RNA polymerase II-specific);GO:0003677(DNA binding);GO:0003700(DNA-binding transcription factor activity);GO:0005515(protein binding);GO:0005634(nuc…	05202(Transcriptional misregulation in cancer);05221(Acute myeloid leukemia)	NA	NA	CCAAT enhancer binding protein epsilon [Source:HGNC Symbol;Acc:HGNC:1836]	3.01922	1.25057	2.36326	0.525972	0.533019	0.552787	1.00571	0.486943	0.647571	0.307724	2.56338	1.35805	0.000916126	0.0199963	up	yes
						chr3	129060779	129062406	+	ENSG00000169704	GP9	ENST00000307395	GO:0005515(protein binding);GO:0005886(plasma membrane);GO:0005887(integral component of plasma membrane);GO:0007155(cell adhesion);GO:0007596(blood coagulation);GO:0007597(blood coagulation, intrinsic pathway);GO:0007599(hemostasis);GO:0016020(membrane);GO:0016021(integral component of membrane);GO:0030168(platelet activation)	04512(ECM-receptor interaction);04611(Platelet activation);04640(Hematopoietic cell lineage)	K06263	NA	glycoprotein IX platelet [Source:HGNC Symbol;Acc:HGNC:4444]	9.8034	6.16131	6.43372	3.4966	2.52028	2.07146	3.95537	2.4109	1.28197	1.38489	2.55888	1.35551	0.000139093	0.00520266	up	yes
						chr1	164555584	164899296	+	ENSG00000185630	PBX1	ENST00000420696;ENST00000540236;ENST00000465089;ENST00000612123;ENST00000560641;ENST00000474046;ENST00000558837;ENST00000467023;ENST00000468104;ENST00000605467;ENST00000340699;ENST00000498497;ENST00000482110;ENST00000560469;ENST00000558796;ENST00000367897;ENST00000627490;ENST00000496120;ENST00000485769	GO:0000790(nuclear chromatin);GO:0000977(RNA polymerase II regulatory region sequence-specific DNA binding);GO:0000978(RNA polymerase II cis-regulatory region sequence-specific DNA binding);GO:0000981(DNA-binding transcription factor activity, RNA polymerase II-specific);GO:0001228(DNA-binding transcription activator activity, RNA polymerase II-specific);GO:0001654(eye development);GO:0001655(uro…	04927(Cortisol synthesis and secretion);04934(Cushing syndrome);05202(Transcriptional misregulation in cancer);05202(Transcriptional misregulation in cancer)	K09355	NA	PBX homeobox 1 [Source:HGNC Symbol;Acc:HGNC:8632]	1.76441	0.456778	0.908052	0.380066	0.322872	0.277182	0.354856	0.253682	0.273753	0.343057	2.55049	1.35077	6.72861e-05	0.00305837	up	yes
						chr19	55132698	55149206	-	ENSG00000105048	TNNT1	ENST00000585321;ENST00000587465;ENST00000588147;ENST00000588981;ENST00000592920;ENST00000587089;ENST00000589745;ENST00000593194	GO:0003009(skeletal muscle contraction);GO:0005509(calcium ion binding);GO:0005515(protein binding);GO:0005523(tropomyosin binding);GO:0005829(cytosol);GO:0005861(troponin complex);GO:0006936(muscle contraction);GO:0006937(regulation of muscle contraction);GO:0014883(transition between fast and slow fiber);GO:0030049(muscle filament sliding);GO:0030899(calcium-dependent ATPase activity);GO:003101…	NA	K10372	NA	troponin T1, slow skeletal type [Source:HGNC Symbol;Acc:HGNC:11948]	1.62178	0.938647	1.05265	0.16359	0.920193	0.328291	0.284933	0.92627	0.231421	0.0775567	2.54095	1.34537	0.00450557	0.0577022	up	yes
						chr18	61808067	61894247	-	ENSG00000176641	RNF152	ENST00000312828;ENST00000588396;ENST00000619552;ENST00000588064;ENST00000591306	GO:0000209(protein polyubiquitination);GO:0004842(ubiquitin-protein transferase activity);GO:0005515(protein binding);GO:0005764(lysosome);GO:0005765(lysosomal membrane);GO:0006915(apoptotic process);GO:0010508(positive regulation of autophagy);GO:0016020(membrane);GO:0016021(integral component of membrane);GO:0016567(protein ubiquitination);GO:0016740(transferase activity);GO:0031267(small GTPas…	04150(mTOR signaling pathway);04150(mTOR signaling pathway)	K15705	EC:2.3.2.27	ring finger protein 152 [Source:HGNC Symbol;Acc:HGNC:26811]	0.196408	0.0742987	0.107907	0.087018	0.0325632	0.0420553	0.0233037	0.0655364	0.0304255	0.0351362	2.53589	1.34249	0.00165582	0.0301857	up	yes
						chr1	207645113	207738416	+	ENSG00000197721	CR1L	ENST00000294997;ENST00000508064;ENST00000430248;ENST00000530905;ENST00000531844	GO:0005515(protein binding);GO:0005576(extracellular region);GO:0005737(cytoplasm);GO:0016020(membrane);GO:0030449(regulation of complement activation);GO:0043235(receptor complex);GO:1903659(regulation of complement-dependent cytotoxicity);GO:1903659(regulation of complement-dependent cytotoxicity)	NA	NA	NA	complement C3b/C4b receptor 1 like [Source:HGNC Symbol;Acc:HGNC:2335]	5.08345	2.37904	3.16671	1.01698	1.75994	0.953729	0.565123	1.39529	1.35811	1.01689	2.53464	1.34178	9.11386e-05	0.00384108	up	yes
						chr17	35543985	35560819	-	ENSG00000236320	SLFN14	ENST00000674182;ENST00000415846	GO:0000166(nucleotide binding);GO:0004518(nuclease activity);GO:0004519(endonuclease activity);GO:0004521(endoribonuclease activity);GO:0005524(ATP binding);GO:0005634(nucleus);GO:0005737(cytoplasm);GO:0006402(mRNA catabolic process);GO:0016075(rRNA catabolic process);GO:0016787(hydrolase activity);GO:0036345(platelet maturation);GO:0043022(ribosome binding);GO:0071286(cellular response to magnes…	NA	NA	NA	schlafen family member 14 [Source:HGNC Symbol;Acc:HGNC:32689]	5.6753	1.66982	3.10918	1.53984	1.30461	0.86026	1.31958	1.00346	0.984187	1.08521	2.5318	1.34016	2.49117e-05	0.00143354	up	yes
						chr7	23310209	23470491	-	ENSG00000136231	IGF2BP3	ENST00000258729;ENST00000491719;ENST00000497563;ENST00000476938;ENST00000467592;ENST00000495009;ENST00000474105;ENST00000468005;ENST00000498363;ENST00000468263;ENST00000480547;ENST00000619562	GO:0003676(nucleic acid binding);GO:0003723(RNA binding);GO:0003729(mRNA binding);GO:0003730(mRNA 3'-UTR binding);GO:0005515(protein binding);GO:0005634(nucleus);GO:0005737(cytoplasm);GO:0005829(cytosol);GO:0006412(translation);GO:0006417(regulation of translation);GO:0007399(nervous system development);GO:0009653(anatomical structure morphogenesis);GO:0010468(regulation of gene expression);GO:00…	NA	K13197	NA	insulin like growth factor 2 mRNA binding protein 3 [Source:HGNC Symbol;Acc:HGNC:28868]	1.37503	1.34372	0.837817	0.62338	0.581886	0.271798	0.51837	0.315772	0.471752	0.304054	2.53054	1.33945	6.64376e-06	0.000523167	up	yes
						chr16	185748	186294	-	ENSG00000268836	Z69706	ENST00000595428	NA	NA	NA	NA	novel transcript	7.4582	1.43968	8.14356	1.4824	1.17491	1.56465	1.33738	0.90303	1.31952	2.66298	2.52951	1.33886	0.00175163	0.0311952	up	yes
						chr13	71675067	71675469	+	ENSG00000236534	H3P36	ENST00000440551	NA	NA	NA	NA	H3 histone pseudogene 36 [Source:HGNC Symbol;Acc:HGNC:42030]	4.00903	6.83188	3.54379	3.91268	4.27336	1.744	0.180496	3.88074	2.89658	0.239732	2.52425	1.33586	0.00741208	0.0779593	up	yes
						chr15	81007033	81149179	+	ENSG00000156206	CFAP161	ENST00000286732;ENST00000560091;ENST00000561216	GO:0005515(protein binding);GO:0005515(protein binding)	NA	NA	NA	cilia and flagella associated protein 161 [Source:HGNC Symbol;Acc:HGNC:26782]	2.87893	0.663271	1.41464	0.839213	0.89646	0.616798	1.26994	0.231026	0.271014	0.265367	2.52153	1.3343	0.00152366	0.028585	up	yes
						chr2	32946953	33399509	+	ENSG00000049323	LTBP1	ENST00000404816;ENST00000407925;ENST00000404525;ENST00000418533;ENST00000413303;ENST00000422669;ENST00000468091;ENST00000498013;ENST00000432635;ENST00000489740;ENST00000402934	GO:0001527(microfibril);GO:0003281(ventricular septum development);GO:0005024(transforming growth factor beta-activated receptor activity);GO:0005201(extracellular matrix structural constituent);GO:0005509(calcium ion binding);GO:0005515(protein binding);GO:0005576(extracellular region);GO:0005788(endoplasmic reticulum lumen);GO:0007178(transmembrane receptor protein serine/threonine kinase signa…	04350(TGF-beta signaling pathway);04350(TGF-beta signaling pathway)	K19559	NA	latent transforming growth factor beta binding protein 1 [Source:HGNC Symbol;Acc:HGNC:6714]	13.9518	9.34151	8.30348	5.20855	4.08503	3.23198	5.60913	2.54166	1.81282	3.02396	2.52106	1.33403	7.0962e-06	0.000551537	up	yes
						chr7	5592816	5606655	+	ENSG00000075618	FSCN1	ENST00000382361;ENST00000444748;ENST00000447103;ENST00000473330	GO:0001725(stress fiber);GO:0001726(ruffle);GO:0002102(podosome);GO:0003723(RNA binding);GO:0003779(actin binding);GO:0005515(protein binding);GO:0005737(cytoplasm);GO:0005829(cytosol);GO:0005856(cytoskeleton);GO:0005902(microvillus);GO:0005911(cell-cell junction);GO:0005938(cell cortex);GO:0007015(actin filament organization);GO:0007043(cell-cell junction assembly);GO:0007163(establishment or ma…	05206(MicroRNAs in cancer);05206(MicroRNAs in cancer)	K17455	NA	fascin actin-bundling protein 1 [Source:HGNC Symbol;Acc:HGNC:11148]	1.07448	0.926466	1.04831	0.781279	0.762252	0.205113	0.427799	0.742803	0.190013	0.271756	2.4995	1.32164	0.00013687	0.00516868	up	yes
						chr8	57994509	58204279	+	ENSG00000169122	FAM110B	ENST00000361488;ENST00000519262	GO:0005515(protein binding);GO:0005737(cytoplasm);GO:0005739(mitochondrion);GO:0005815(microtubule organizing center);GO:0005829(cytosol);GO:0005856(cytoskeleton);GO:0005856(cytoskeleton)	NA	NA	NA	family with sequence similarity 110 member B [Source:HGNC Symbol;Acc:HGNC:28587]	0.305938	0.632805	0.624112	0.38452	0.623097	0.0826576	0.249464	0.457517	0.191962	0.048139	2.49624	1.31975	0.00148137	0.0281743	up	yes
						chr1	28887091	29120046	+	ENSG00000159023	EPB41	ENST00000644780;ENST00000642260;ENST00000373800;ENST00000648181;ENST00000645999;ENST00000644600;ENST00000649717;ENST00000647103;ENST00000460378;ENST00000649674;ENST00000646260;ENST00000645184;ENST00000650132;ENST00000462032;ENST00000490308;ENST00000644342;ENST00000646800;ENST00000647918;ENST00000642643;ENST00000373798;ENST00000643173;ENST00000646871;ENST00000349460;ENST00000648891;ENST00000343067…	GO:0003779(actin binding);GO:0005198(structural molecule activity);GO:0005200(structural constituent of cytoskeleton);GO:0005515(protein binding);GO:0005516(calmodulin binding);GO:0005545(1-phosphatidylinositol binding);GO:0005634(nucleus);GO:0005737(cytoplasm);GO:0005829(cytosol);GO:0005856(cytoskeleton);GO:0005886(plasma membrane);GO:0005938(cell cortex);GO:0007049(cell cycle);GO:0008022(protei…	NA	NA	NA	erythrocyte membrane protein band 4.1 [Source:HGNC Symbol;Acc:HGNC:3377]	78.3835	14.858	41.4554	19.959	16.5328	12.0213	13.0336	13.2454	13.6779	16.9107	2.485	1.31324	5.27604e-05	0.00255937	up	yes
						chr15	39581079	39599466	+	ENSG00000137801	THBS1	ENST00000260356;ENST00000497720;ENST00000484734;ENST00000397591;ENST00000490247;ENST00000466755;ENST00000559746;ENST00000560894	GO:0000187(activation of MAPK activity);GO:0001666(response to hypoxia);GO:0001786(phosphatidylserine binding);GO:0001937(negative regulation of endothelial cell proliferation);GO:0001953(negative regulation of cell-matrix adhesion);GO:0001968(fibronectin binding);GO:0002040(sprouting angiogenesis);GO:0002544(chronic inflammatory response);GO:0002576(platelet degranulation);GO:0002581(negative re…	04015(Rap1 signaling pathway);04115(p53 signaling pathway);04145(Phagosome);04151(PI3K-Akt signaling pathway);04350(TGF-beta signaling pathway);04510(Focal adhesion);04512(ECM-receptor interaction);05144(Malaria);05165(Human papillomavirus infection);05205(Proteoglycans in cancer);05206(MicroRNAs in cancer);05219(Bladder cancer);05219(Bladder cancer)	K16857	NA	thrombospondin 1 [Source:HGNC Symbol;Acc:HGNC:11785]	31.2218	30.6571	20.5509	14.7846	19.4837	8.09734	13.7182	8.29494	8.46122	8.45728	2.48141	1.31116	2.97083e-08	1.178e-05	up	yes
						chr22	37805093	37807436	+	ENSG00000189060	H1-0	ENST00000340857	GO:0000122(negative regulation of transcription by RNA polymerase II);GO:0000786(nucleosome);GO:0000790(nuclear chromatin);GO:0003677(DNA binding);GO:0003680(AT DNA binding);GO:0003690(double-stranded DNA binding);GO:0003723(RNA binding);GO:0005515(protein binding);GO:0005634(nucleus);GO:0005654(nucleoplasm);GO:0005694(chromosome);GO:0005719(nuclear euchromatin);GO:0005794(Golgi apparatus);GO:000…	NA	K11275	NA	H1.0 linker histone [Source:HGNC Symbol;Acc:HGNC:4714]	12.3196	6.29214	10.3098	3.91988	6.23506	3.3619	3.48214	3.76335	2.66186	2.4839	2.48055	1.31066	2.82802e-06	0.000304038	up	yes
						chr15	78167468	78245688	-	ENSG00000103740	ACSBG1	ENST00000258873;ENST00000559241;ENST00000560183	GO:0000038(very long-chain fatty acid metabolic process);GO:0000166(nucleotide binding);GO:0001676(long-chain fatty acid metabolic process);GO:0003824(catalytic activity);GO:0003996(acyl-CoA ligase activity);GO:0004467(long-chain fatty acid-CoA ligase activity);GO:0005524(ATP binding);GO:0005737(cytoplasm);GO:0005783(endoplasmic reticulum);GO:0005829(cytosol);GO:0005886(plasma membrane);GO:000662…	00061(Fatty acid biosynthesis);00071(Fatty acid degradation);03320(PPAR signaling pathway);04920(Adipocytokine signaling pathway);04920(Adipocytokine signaling pathway)	K15013	EC:6.2.1.3	acyl-CoA synthetase bubblegum family member 1 [Source:HGNC Symbol;Acc:HGNC:29567]	0.220383	0.253971	0.118962	0.0925407	0.143215	0.0229813	0.1192	0.0439161	0.0988439	0.0493685	2.47995	1.31031	0.00104057	0.0217237	up	yes
						chr7	93921735	93928610	+	ENSG00000127920	GNG11	ENST00000248564	GO:0003924(GTPase activity);GO:0005515(protein binding);GO:0005834(heterotrimeric G-protein complex);GO:0005886(plasma membrane);GO:0007165(signal transduction);GO:0007186(G protein-coupled receptor signaling pathway);GO:0016020(membrane);GO:0031680(G-protein beta/gamma-subunit complex);GO:0031681(G-protein beta-subunit binding)	04014(Ras signaling pathway);04062(Chemokine signaling pathway);04151(PI3K-Akt signaling pathway);04371(Apelin signaling pathway);04713(Circadian entrainment);04723(Retrograde endocannabinoid signaling);04724(Glutamatergic synapse);04725(Cholinergic synapse);04726(Serotonergic synapse);04727(GABAergic synapse);04728(Dopaminergic synapse);04926(Relaxin signaling pathway);05032(Morphine addiction);…	K04546	NA	G protein subunit gamma 11 [Source:HGNC Symbol;Acc:HGNC:4403]	2.26463	1.73854	1.63807	1.18025	1.45375	0.448185	1.38146	0.655569	0.391902	0.481628	2.46379	1.30088	6.48139e-05	0.00296854	up	yes
						chr6	130366017	130443067	+	ENSG00000164484	TMEM200A	ENST00000296978;ENST00000392429;ENST00000545622;ENST00000617887	GO:0005515(protein binding);GO:0016020(membrane);GO:0016021(integral component of membrane);GO:0016021(integral component of membrane)	NA	NA	NA	transmembrane protein 200A [Source:HGNC Symbol;Acc:HGNC:21075]	0.195392	0.202781	0.204145	0.345362	0.538484	0.096182	0.0793967	0.149679	0.177311	0.101834	2.4589	1.29801	0.00013188	0.00504854	up	yes
						chr6	32014795	32035418	+	ENSG00000224389	C4B	ENST00000435363;ENST00000496065;ENST00000485543;ENST00000496560;ENST00000461632;ENST00000649658;ENST00000485263;ENST00000478438;ENST00000486992;ENST00000490071;ENST00000647698;ENST00000463249;ENST00000648821;ENST00000474912;ENST00000478388;ENST00000473957;ENST00000468237;ENST00000468936	GO:0001848(complement binding);GO:0002376(immune system process);GO:0004866(endopeptidase inhibitor activity);GO:0005515(protein binding);GO:0005576(extracellular region);GO:0005615(extracellular space);GO:0005886(plasma membrane);GO:0006954(inflammatory response);GO:0006956(complement activation);GO:0006958(complement activation, classical pathway);GO:0008228(opsonization);GO:0010951(negative re…	04610(Complement and coagulation cascades);05133(Pertussis);05150(Staphylococcus aureus infection);05322(Systemic lupus erythematosus);05322(Systemic lupus erythematosus)	K03989	NA	complement C4B (Chido blood group) [Source:HGNC Symbol;Acc:HGNC:1324]	2.49162	0.304466	1.37843	0.37445	0.263864	0.420508	0.335715	0.300847	0.448594	0.452156	2.45826	1.29764	0.00122803	0.024354	up	yes
						chr3	37861880	37984469	+	ENSG00000144677	CTDSPL	ENST00000273179;ENST00000443503;ENST00000416688;ENST00000447745;ENST00000436654;ENST00000310189;ENST00000486978;ENST00000435525	GO:0001933(negative regulation of protein phosphorylation);GO:0003674(molecular_function);GO:0004721(phosphoprotein phosphatase activity);GO:0005515(protein binding);GO:0005634(nucleus);GO:0006470(protein dephosphorylation);GO:0008150(biological_process);GO:0008420(RNA polymerase II CTD heptapeptide repeat phosphatase activity);GO:0016311(dephosphorylation);GO:0016787(hydrolase activity);GO:00167…	NA	K15731	EC:3.1.3.16	CTD small phosphatase like [Source:HGNC Symbol;Acc:HGNC:16890]	10.1043	6.92296	5.81229	3.94054	3.19468	1.84892	4.31147	2.11838	1.35276	2.59115	2.45239	1.29419	1.12527e-05	0.000789181	up	yes
						chr2	237324003	237414207	-	ENSG00000163359	COL6A3	ENST00000347401;ENST00000295550;ENST00000493608;ENST00000353578;ENST00000392004;ENST00000472056;ENST00000433762;ENST00000468792;ENST00000392003;ENST00000491233;ENST00000473258;ENST00000493475;ENST00000491769	GO:0004867(serine-type endopeptidase inhibitor activity);GO:0005515(protein binding);GO:0005576(extracellular region);GO:0005581(collagen trimer);GO:0005589(collagen type VI trimer);GO:0005615(extracellular space);GO:0005788(endoplasmic reticulum lumen);GO:0007155(cell adhesion);GO:0007517(muscle organ development);GO:0010466(negative regulation of peptidase activity);GO:0010951(negative regulati…	04151(PI3K-Akt signaling pathway);04510(Focal adhesion);04512(ECM-receptor interaction);04974(Protein digestion and absorption);05165(Human papillomavirus infection);05165(Human papillomavirus infection)	NA	NA	collagen type VI alpha 3 chain [Source:HGNC Symbol;Acc:HGNC:2213]	0.704438	0.601214	0.372519	0.566723	0.406874	0.213232	0.28592	0.132373	0.164915	0.287414	2.44661	1.29079	6.93287e-07	0.000114195	up	yes
						chr6	11712054	11807046	-	ENSG00000111863	ADTRP	ENST00000513651;ENST00000414691;ENST00000505099;ENST00000503285;ENST00000229583;ENST00000379415;ENST00000514824;ENST00000485323	GO:0001934(positive regulation of protein phosphorylation);GO:0002042(cell migration involved in sprouting angiogenesis);GO:0002686(negative regulation of leukocyte migration);GO:0003332(negative regulation of extracellular matrix constituent secretion);GO:0005515(protein binding);GO:0005886(plasma membrane);GO:0005901(caveola);GO:0006629(lipid metabolic process);GO:0009986(cell surface);GO:00106…	NA	NA	NA	androgen dependent TFPI regulating protein [Source:HGNC Symbol;Acc:HGNC:21214]	0.188646	2.02129	0.333746	2.57112	2.34973	0.867728	0.664035	0.627128	0.574149	0.319953	2.44499	1.28983	0.00428364	0.0562112	up	yes
						chr17	76389456	76453152	-	ENSG00000175931	UBE2O	ENST00000319380;ENST00000587127;ENST00000586409;ENST00000587581;ENST00000590658;ENST00000586505	GO:0000166(nucleotide binding);GO:0003723(RNA binding);GO:0004842(ubiquitin-protein transferase activity);GO:0004869(cysteine-type endopeptidase inhibitor activity);GO:0005515(protein binding);GO:0005524(ATP binding);GO:0005634(nucleus);GO:0005654(nucleoplasm);GO:0005737(cytoplasm);GO:0005829(cytosol);GO:0006513(protein monoubiquitination);GO:0010951(negative regulation of endopeptidase activity)…	04120(Ubiquitin mediated proteolysis);04120(Ubiquitin mediated proteolysis)	K10581	EC:2.3.2.24	ubiquitin conjugating enzyme E2 O [Source:HGNC Symbol;Acc:HGNC:29554]	38.2618	7.63985	23.9074	8.11891	8.31595	6.60717	7.99206	7.98804	5.79783	6.99289	2.43779	1.28557	9.58353e-05	0.00396198	up	yes
						chr4	155758992	155807811	+	ENSG00000061918	GUCY1B1	ENST00000264424;ENST00000652626;ENST00000513437;ENST00000507146;ENST00000503520;ENST00000505154;ENST00000505764;ENST00000502959	GO:0000166(nucleotide binding);GO:0004016(adenylate cyclase activity);GO:0004383(guanylate cyclase activity);GO:0005515(protein binding);GO:0005525(GTP binding);GO:0005737(cytoplasm);GO:0006182(cGMP biosynthetic process);GO:0007263(nitric oxide mediated signal transduction);GO:0008015(blood circulation);GO:0008074(guanylate cyclase complex, soluble);GO:0009190(cyclic nucleotide biosynthetic proce…	00230(Purine metabolism);04022(cGMP-PKG signaling pathway);04270(Vascular smooth muscle contraction);04540(Gap junction);04611(Platelet activation);04713(Circadian entrainment);04730(Long-term depression);04921(Oxytocin signaling pathway);04924(Renin secretion);04970(Salivary secretion);04970(Salivary secretion)	K12319	EC:4.6.1.2	guanylate cyclase 1 soluble subunit beta 1 [Source:HGNC Symbol;Acc:HGNC:4687]	6.87202	6.65948	3.72343	2.55392	2.80244	1.25887	2.6974	1.62791	1.66846	2.04573	2.43175	1.28199	5.81345e-06	0.000483216	up	yes
						chr11	59852800	59866489	-	ENSG00000134827	TCN1	ENST00000257264;ENST00000529251;ENST00000534531;ENST00000532419	GO:0005576(extracellular region);GO:0005615(extracellular space);GO:0006811(ion transport);GO:0006824(cobalt ion transport);GO:0009235(cobalamin metabolic process);GO:0015889(cobalamin transport);GO:0031419(cobalamin binding);GO:0035580(specific granule lumen);GO:0043312(neutrophil degranulation);GO:1904724(tertiary granule lumen);GO:1904724(tertiary granule lumen)	NA	NA	NA	transcobalamin 1 [Source:HGNC Symbol;Acc:HGNC:11652]	6.76949	4.97939	3.91722	1.57391	1.81827	1.93655	2.95294	1.15107	0.725292	1.09528	2.42437	1.27761	0.000442651	0.011904	up	yes
						chr16	56961923	56983845	+	ENSG00000087237	CETP	ENST00000200676;ENST00000569082;ENST00000379780;ENST00000650358;ENST00000566128	GO:0005548(phospholipid transporter activity);GO:0005576(extracellular region);GO:0005615(extracellular space);GO:0006629(lipid metabolic process);GO:0006641(triglyceride metabolic process);GO:0006869(lipid transport);GO:0008202(steroid metabolic process);GO:0008203(cholesterol metabolic process);GO:0008289(lipid binding);GO:0010745(negative regulation of macrophage derived foam cell differentiat…	04979(Cholesterol metabolism);04979(Cholesterol metabolism)	NA	NA	cholesteryl ester transfer protein [Source:HGNC Symbol;Acc:HGNC:1869]	0.651699	0.560529	0.258836	0.326406	0.30154	0.125084	0.378285	0.156126	0.0731018	0.136876	2.41412	1.2715	0.00100229	0.0213718	up	yes
						chr21	38380027	38661780	-	ENSG00000157554	ERG	ENST00000442448;ENST00000417133;ENST00000398907;ENST00000453032;ENST00000492833;ENST00000288319;ENST00000485493;ENST00000429727;ENST00000468474;ENST00000398911	GO:0000790(nuclear chromatin);GO:0000978(RNA polymerase II cis-regulatory region sequence-specific DNA binding);GO:0000981(DNA-binding transcription factor activity, RNA polymerase II-specific);GO:0001228(DNA-binding transcription activator activity, RNA polymerase II-specific);GO:0003677(DNA binding);GO:0003682(chromatin binding);GO:0003700(DNA-binding transcription factor activity);GO:0005515(p…	05202(Transcriptional misregulation in cancer);05215(Prostate cancer);05215(Prostate cancer)	K09435	NA	ETS transcription factor ERG [Source:HGNC Symbol;Acc:HGNC:3446]	0.457523	0.362597	0.210221	0.103472	0.0761759	0.134558	0.208738	0.0316567	0.0449428	0.0822174	2.40979	1.26891	0.00373012	0.0515555	up	yes
						chr3	120392293	120450993	-	ENSG00000163430	FSTL1	ENST00000295633;ENST00000469005;ENST00000467994;ENST00000488318;ENST00000464690;ENST00000468098;ENST00000472536	GO:0005509(calcium ion binding);GO:0005515(protein binding);GO:0005576(extracellular region);GO:0005615(extracellular space);GO:0005788(endoplasmic reticulum lumen);GO:0007275(multicellular organism development);GO:0008201(heparin binding);GO:0030154(cell differentiation);GO:0030509(BMP signaling pathway);GO:0030510(regulation of BMP signaling pathway);GO:0042594(response to starvation);GO:004368…	NA	NA	NA	follistatin like 1 [Source:HGNC Symbol;Acc:HGNC:3972]	1.20509	2.10378	0.831732	0.797029	0.876853	0.645792	0.792638	0.264364	0.266737	0.444794	2.40833	1.26803	2.28606e-05	0.00134359	up	yes
						chr6	39188971	39229475	-	ENSG00000164626	KCNK5	ENST00000359534	GO:0005244(voltage-gated ion channel activity);GO:0005249(voltage-gated potassium channel activity);GO:0005267(potassium channel activity);GO:0005515(protein binding);GO:0005887(integral component of plasma membrane);GO:0006811(ion transport);GO:0006813(potassium ion transport);GO:0007588(excretion);GO:0016020(membrane);GO:0016021(integral component of membrane);GO:0022841(potassium ion leak chan…	04742(Taste transduction);04974(Protein digestion and absorption)	K04916	NA	potassium two pore domain channel subfamily K member 5 [Source:HGNC Symbol;Acc:HGNC:6280]	0.545683	0.315366	0.281341	0.405008	0.143804	0.202103	0.166004	0.22344	0.05567	0.056009	2.40492	1.26599	0.00191626	0.0333339	up	yes
						chr17	4498881	4539035	+	ENSG00000183018	SPNS2	ENST00000329078;ENST00000576635;ENST00000573990;ENST00000573106;ENST00000570979;ENST00000570641	GO:0001782(B cell homeostasis);GO:0002260(lymphocyte homeostasis);GO:0002920(regulation of humoral immune response);GO:0003376(sphingosine-1-phosphate receptor signaling pathway);GO:0005768(endosome);GO:0005886(plasma membrane);GO:0006665(sphingolipid metabolic process);GO:0006869(lipid transport);GO:0010008(endosome membrane);GO:0016020(membrane);GO:0016021(integral component of membrane);GO:002…	NA	NA	NA	sphingolipid transporter 2 [Source:HGNC Symbol;Acc:HGNC:26992]	0.305314	0.114417	0.221634	0.120496	0.0805051	0.0705242	0.153896	0.0328918	0.0318376	0.0616466	2.4013	1.26381	0.00302454	0.0450178	up	yes
						chr12	20368537	20688583	+	ENSG00000172572	PDE3A	ENST00000359062;ENST00000542675	GO:0001556(oocyte maturation);GO:0004114(3',5'-cyclic-nucleotide phosphodiesterase activity);GO:0004115(3',5'-cyclic-AMP phosphodiesterase activity);GO:0004119(cGMP-inhibited cyclic-nucleotide phosphodiesterase activity);GO:0005515(protein binding);GO:0005829(cytosol);GO:0006629(lipid metabolic process);GO:0007165(signal transduction);GO:0007186(G protein-coupled receptor signaling pathway);GO:00…	00230(Purine metabolism);04022(cGMP-PKG signaling pathway);04024(cAMP signaling pathway);04924(Renin secretion);05032(Morphine addiction);05032(Morphine addiction)	NA	NA	phosphodiesterase 3A [Source:HGNC Symbol;Acc:HGNC:8778]	1.03734	0.674402	0.638167	0.427554	0.389528	0.299257	0.464261	0.197395	0.1392	0.218943	2.40095	1.26361	4.68071e-05	0.00235399	up	yes
						chr20	4120980	4187747	+	ENSG00000088826	SMOX	ENST00000379460;ENST00000278795;ENST00000339123;ENST00000621355;ENST00000486998;ENST00000305958;ENST00000457205;ENST00000484515	GO:0005634(nucleus);GO:0005654(nucleoplasm);GO:0005737(cytoplasm);GO:0005829(cytosol);GO:0006596(polyamine biosynthetic process);GO:0006598(polyamine catabolic process);GO:0016491(oxidoreductase activity);GO:0031965(nuclear membrane);GO:0043231(intracellular membrane-bounded organelle);GO:0046208(spermine catabolic process);GO:0046592(polyamine oxidase activity);GO:0052894(norspermine:oxygen oxid…	00330(Arginine and proline metabolism);00410(beta-Alanine metabolism);00410(beta-Alanine metabolism)	K12259	1.5.3.-;EC:1.5.3.16	spermine oxidase [Source:HGNC Symbol;Acc:HGNC:15862]	11.0249	6.53342	7.65473	4.45567	4.56877	2.08594	4.70471	2.94731	1.84806	2.68306	2.39942	1.26269	7.52689e-06	0.000575054	up	yes
						chr6	37170152	37175428	+	ENSG00000137193	PIM1	ENST00000373509;ENST00000468243;ENST00000479509	GO:0000166(nucleotide binding);GO:0004672(protein kinase activity);GO:0004674(protein serine/threonine kinase activity);GO:0005515(protein binding);GO:0005524(ATP binding);GO:0005634(nucleus);GO:0005654(nucleoplasm);GO:0005730(nucleolus);GO:0005737(cytoplasm);GO:0005829(cytosol);GO:0005886(plasma membrane);GO:0006468(protein phosphorylation);GO:0006915(apoptotic process);GO:0007049(cell cycle);GO…	04630(Jak-STAT signaling pathway);04933(AGE-RAGE signaling pathway in diabetic complications);05200(Pathways in cancer);05206(MicroRNAs in cancer);05221(Acute myeloid leukemia);05221(Acute myeloid leukemia)	K04702	EC:2.7.11.1	Pim-1 proto-oncogene, serine/threonine kinase [Source:HGNC Symbol;Acc:HGNC:8986]	114.912	107.597	78.8728	62.0904	78.0903	32.2699	39.6054	41.2845	33.6897	37.2866	2.39802	1.26185	4.65053e-09	3.47899e-06	up	yes
						chr5	76285542	76311462	-	ENSG00000250348	AC113404	ENST00000502589	NA	NA	NA	NA	novel transcript	1.29734	1.49999	0.892607	0.664003	0.86541	0.340388	0.458089	0.231444	0.603868	0.545854	2.39459	1.25978	0.000605484	0.0149736	up	yes
						X	136146702	136211359	+	ENSG00000022267	FHL1	ENST00000651929;ENST00000543669;ENST00000652745;ENST00000370676;ENST00000625935;ENST00000628919;ENST00000458357;ENST00000628568;ENST00000627578;ENST00000370683;ENST00000630278;ENST00000477080;ENST00000539015;ENST00000420362;ENST00000630084;ENST00000618438;ENST00000394155;ENST00000627812;ENST00000370674;ENST00000477204;ENST00000651089;ENST00000630677;ENST00000449474	GO:0003254(regulation of membrane depolarization);GO:0003674(molecular_function);GO:0005515(protein binding);GO:0005634(nucleus);GO:0005737(cytoplasm);GO:0005829(cytosol);GO:0005886(plasma membrane);GO:0005925(focal adhesion);GO:0007275(multicellular organism development);GO:0007517(muscle organ development);GO:0009887(animal organ morphogenesis);GO:0010972(negative regulation of G2/M transition …	04630(Jak-STAT signaling pathway);04630(Jak-STAT signaling pathway)	K14365	NA	four and a half LIM domains 1 [Source:HGNC Symbol;Acc:HGNC:3702]	10.6189	9.51672	6.54375	5.65173	5.08946	2.58468	5.05454	3.1471	1.98182	2.86282	2.39401	1.25943	7.13168e-07	0.000116402	up	yes
						chr8	107249482	107498055	-	ENSG00000154188	ANGPT1	ENST00000297450;ENST00000517746;ENST00000520033;ENST00000521950;ENST00000518386;ENST00000522400	GO:0000165(MAPK cascade);GO:0001525(angiogenesis);GO:0001701(in utero embryonic development);GO:0001933(negative regulation of protein phosphorylation);GO:0001934(positive regulation of protein phosphorylation);GO:0002040(sprouting angiogenesis);GO:0002092(positive regulation of receptor internalization);GO:0002719(negative regulation of cytokine production involved in immune response);GO:0005102…	04010(MAPK signaling pathway);04014(Ras signaling pathway);04015(Rap1 signaling pathway);04066(HIF-1 signaling pathway);04151(PI3K-Akt signaling pathway);05323(Rheumatoid arthritis);05323(Rheumatoid arthritis)	NA	NA	angiopoietin 1 [Source:HGNC Symbol;Acc:HGNC:484]	0.714189	0.660834	0.519722	0.293981	0.311439	0.147057	0.350913	0.159131	0.153057	0.234324	2.39369	1.25924	0.000108	0.00429943	up	yes
						chr14	20955487	20956436	+	ENSG00000169385	RNASE2	ENST00000304625	GO:0003676(nucleic acid binding);GO:0004518(nuclease activity);GO:0004519(endonuclease activity);GO:0004522(ribonuclease A activity);GO:0004540(ribonuclease activity);GO:0005515(protein binding);GO:0005576(extracellular region);GO:0005764(lysosome);GO:0006401(RNA catabolic process);GO:0006935(chemotaxis);GO:0016787(hydrolase activity);GO:0016829(lyase activity);GO:0035578(azurophil granule lumen)…	NA	K01168	EC:4.6.1.18	ribonuclease A family member 2 [Source:HGNC Symbol;Acc:HGNC:10045]	25.3908	23.4068	19.1123	8.56654	8.56601	7.44165	8.16011	9.27939	5.5135	5.22853	2.38728	1.25537	2.61227e-05	0.00145203	up	yes
						chr1	51236273	51273447	+	ENSG00000123091	RNF11	ENST00000242719;ENST00000486691;ENST00000494873	GO:0000151(ubiquitin ligase complex);GO:0003677(DNA binding);GO:0005515(protein binding);GO:0005634(nucleus);GO:0005737(cytoplasm);GO:0005768(endosome);GO:0005769(early endosome);GO:0006511(ubiquitin-dependent protein catabolic process);GO:0008270(zinc ion binding);GO:0046872(metal ion binding);GO:0051865(protein autoubiquitination);GO:0055037(recycling endosome);GO:0061630(ubiquitin protein liga…	NA	K11980	NA	ring finger protein 11 [Source:HGNC Symbol;Acc:HGNC:10056]	64.3574	23.6579	39.2188	16.8935	14.4083	11.5032	18.2845	12.5113	10.9753	13.1612	2.38631	1.25478	3.38164e-05	0.00180697	up	yes
						chr12	3077355	3286564	+	ENSG00000011105	TSPAN9	ENST00000537971;ENST00000011898;ENST00000649909;ENST00000492305;ENST00000539631;ENST00000444315;ENST00000431374;ENST00000640568;ENST00000407263	GO:0003674(molecular_function);GO:0005886(plasma membrane);GO:0005887(integral component of plasma membrane);GO:0005925(focal adhesion);GO:0008150(biological_process);GO:0016020(membrane);GO:0016021(integral component of membrane);GO:0097197(tetraspanin-enriched microdomain);GO:0097197(tetraspanin-enriched microdomain)	NA	K17350	NA	tetraspanin 9 [Source:HGNC Symbol;Acc:HGNC:21640]	4.04062	2.75054	2.93189	1.82047	1.83048	0.857908	1.68292	1.07591	0.696292	1.31217	2.37752	1.24945	3.30235e-06	0.000333092	up	yes
						chr19	10572671	10587315	-	ENSG00000129354	AP1M2	ENST00000590923;ENST00000589348;ENST00000587069;ENST00000250244;ENST00000589809;ENST00000592285	GO:0000139(Golgi membrane);GO:0005515(protein binding);GO:0005765(lysosomal membrane);GO:0005794(Golgi apparatus);GO:0005829(cytosol);GO:0006605(protein targeting);GO:0006886(intracellular protein transport);GO:0006903(vesicle targeting);GO:0015031(protein transport);GO:0016020(membrane);GO:0016192(vesicle-mediated transport);GO:0019886(antigen processing and presentation of exogenous peptide ant…	04142(Lysosome);05170(Human immunodeficiency virus 1 infection);05170(Human immunodeficiency virus 1 infection)	NA	NA	adaptor related protein complex 1 subunit mu 2 [Source:HGNC Symbol;Acc:HGNC:558]	0.720589	0.492261	0.421352	0.569424	0.480943	0.163536	0.103081	0.246912	0.18876	0.427364	2.37646	1.24881	0.000637624	0.0154493	up	yes
						chr21	8986999	8987178	+	ENSG00000264462	MIR3648-2	ENST00000581792	NA	NA	NA	NA	microRNA 3648-2 [Source:HGNC Symbol;Acc:HGNC:50843]	20.3661	37.8559	40.2697	30.2225	41.6971	6.30286	9.17073	17.6329	16.452	22.2715	2.37242	1.24636	1.38523e-05	0.000931475	up	yes
						chr3	157259742	157533619	-	ENSG00000197415	VEPH1	ENST00000362010;ENST00000472419;ENST00000392832;ENST00000482434;ENST00000537559;ENST00000475050;ENST00000489602;ENST00000461299;ENST00000490235;ENST00000473907;ENST00000468233;ENST00000479987;ENST00000494677;ENST00000392833;ENST00000487753	GO:0005515(protein binding);GO:0005886(plasma membrane);GO:0009966(regulation of signal transduction);GO:0010314(phosphatidylinositol-5-phosphate binding);GO:0016020(membrane);GO:0030512(negative regulation of transforming growth factor beta receptor signaling pathway);GO:0060392(negative regulation of SMAD protein signal transduction);GO:0060392(negative regulation of SMAD protein signal transdu…	NA	NA	NA	ventricular zone expressed PH domain containing 1 [Source:HGNC Symbol;Acc:HGNC:25735]	1.10565	0.508487	0.582005	0.323791	0.264139	0.173065	0.430064	0.148782	0.140229	0.281378	2.37241	1.24635	0.000530207	0.0137166	up	yes
						chr6	79631329	79703655	+	ENSG00000198478	SH3BGRL2	ENST00000369838	GO:0005634(nucleus);GO:0005654(nucleoplasm);GO:0017124(SH3 domain binding);GO:0031965(nuclear membrane)	NA	NA	NA	SH3 domain binding glutamate rich protein like 2 [Source:HGNC Symbol;Acc:HGNC:15567]	24.2145	21.1648	14.8594	10.0378	9.16115	5.05948	10.9204	4.83011	4.45593	8.24514	2.37049	1.24519	5.30998e-06	0.000451746	up	yes
						chr4	73980811	73982027	-	ENSG00000163737	PF4	ENST00000296029	GO:0002576(platelet degranulation);GO:0005125(cytokine activity);GO:0005515(protein binding);GO:0005576(extracellular region);GO:0005615(extracellular space);GO:0005737(cytoplasm);GO:0006935(chemotaxis);GO:0006952(defense response);GO:0006954(inflammatory response);GO:0006955(immune response);GO:0007186(G protein-coupled receptor signaling pathway);GO:0007189(adenylate cyclase-activating G protei…	04060(Cytokine-cytokine receptor interaction);04062(Chemokine signaling pathway)	K05407	NA	platelet factor 4 [Source:HGNC Symbol;Acc:HGNC:8861]	119.209	119.899	81.7508	88.8654	72.3408	37.1598	71.3152	38.6292	25.0163	31.4076	2.36854	1.244	2.05555e-07	4.76745e-05	up	yes
						chr1	228458107	228460470	+	ENSG00000196890	H2BU1	ENST00000620438	GO:0000786(nucleosome);GO:0003674(molecular_function);GO:0003677(DNA binding);GO:0005634(nucleus);GO:0005654(nucleoplasm);GO:0005694(chromosome);GO:0005829(cytosol);GO:0006334(nucleosome assembly);GO:0046982(protein heterodimerization activity)	05034(Alcoholism);05203(Viral carcinogenesis);05322(Systemic lupus erythematosus)	K11252	NA	H2B.U histone 1 [Source:HGNC Symbol;Acc:HGNC:20514]	2.99121	0.555322	2.1012	0.696565	0.53219	0.499957	0.691477	0.911473	0.377772	0.425978	2.36577	1.24231	0.00164001	0.0301687	up	yes
						chr11	7665100	7677222	-	ENSG00000166394	CYB5R2	ENST00000525307;ENST00000532621;ENST00000534443;ENST00000524790;ENST00000528585;ENST00000526084;ENST00000299498;ENST00000533558	GO:0004128(cytochrome-b5 reductase activity, acting on NAD(P)H);GO:0005515(protein binding);GO:0005634(nucleus);GO:0005789(endoplasmic reticulum membrane);GO:0006629(lipid metabolic process);GO:0006694(steroid biosynthetic process);GO:0008202(steroid metabolic process);GO:0015701(bicarbonate transport);GO:0016020(membrane);GO:0016021(integral component of membrane);GO:0016126(sterol biosynthetic …	00520(Amino sugar and nucleotide sugar metabolism);00520(Amino sugar and nucleotide sugar metabolism)	K00326	EC:1.6.2.2	cytochrome b5 reductase 2 [Source:HGNC Symbol;Acc:HGNC:24376]	0.0967227	0.084831	0.0724551	0.0633507	0.0338797	0	0.0291381	0.0574248	0	0.0623281	2.35903	1.2382	0.0407209	0.206849	up	yes
						chr1	182696	184174	+	ENSG00000279928	FO538757	ENST00000624431	NA	NA	NA	NA	DEAD/H-box helicase 11 (DDX11) pseudogene	6.38714	0.969306	4.9082	0.759074	0.541488	0.508852	0.606108	4.12568	0.161986	0.368628	2.35048	1.23296	0.0306596	0.176556	up	yes
						chr8	69667046	69834978	-	ENSG00000137571	SLCO5A1	ENST00000260126;ENST00000528658;ENST00000524945	GO:0005515(protein binding);GO:0005886(plasma membrane);GO:0005887(integral component of plasma membrane);GO:0015347(sodium-independent organic anion transmembrane transporter activity);GO:0016020(membrane);GO:0016021(integral component of membrane);GO:0022857(transmembrane transporter activity);GO:0043231(intracellular membrane-bounded organelle);GO:0043252(sodium-independent organic anion trans…	NA	K14356	NA	solute carrier organic anion transporter family member 5A1 [Source:HGNC Symbol;Acc:HGNC:19046]	0.0285412	0.0968672	0.0496061	0.093287	0.174665	0.0472375	0	0.0301802	0.0536411	0.057686	2.34691	1.23076	0.0220029	0.146528	up	yes
						chr10	73909177	73917496	+	ENSG00000122861	PLAU	ENST00000446342;ENST00000372764	GO:0001666(response to hypoxia);GO:0004252(serine-type endopeptidase activity);GO:0005515(protein binding);GO:0005576(extracellular region);GO:0005615(extracellular space);GO:0005886(plasma membrane);GO:0005925(focal adhesion);GO:0006508(proteolysis);GO:0006935(chemotaxis);GO:0007165(signal transduction);GO:0007596(blood coagulation);GO:0007599(hemostasis);GO:0008233(peptidase activity);GO:000823…	04064(NF-kappa B signaling pathway);04610(Complement and coagulation cascades);05202(Transcriptional misregulation in cancer);05205(Proteoglycans in cancer);05206(MicroRNAs in cancer);05215(Prostate cancer);05215(Prostate cancer)	K01348	EC:3.4.21.73	plasminogen activator, urokinase [Source:HGNC Symbol;Acc:HGNC:9052]	0.361682	0.332431	0.240983	0.179183	0.0634396	0.158859	0.181077	0.0866402	0.0358656	0.0403883	2.34218	1.22785	0.00654575	0.0720996	up	yes
						chr12	29500840	29784759	-	ENSG00000133687	TMTC1	ENST00000539277;ENST00000553189;ENST00000552925;ENST00000319685;ENST00000550354;ENST00000551659;ENST00000256062	GO:0000030(mannosyltransferase activity);GO:0004169(dolichyl-phosphate-mannose-protein mannosyltransferase activity);GO:0005515(protein binding);GO:0005783(endoplasmic reticulum);GO:0006396(RNA processing);GO:0006486(protein glycosylation);GO:0016020(membrane);GO:0016021(integral component of membrane);GO:0016740(transferase activity);GO:0035269(protein O-linked mannosylation);GO:0035269(protein …	NA	NA	NA	transmembrane O-mannosyltransferase targeting cadherins 1 [Source:HGNC Symbol;Acc:HGNC:24099]	0.622203	0.3218	0.315764	0.801124	0.436024	0.347497	0.20118	0.228489	0.13615	0.153568	2.34038	1.22674	2.80871e-05	0.00154213	up	yes
						chr14	20684560	20701216	+	ENSG00000258818	RNASE4	ENST00000555835;ENST00000397995	GO:0003676(nucleic acid binding);GO:0004518(nuclease activity);GO:0004519(endonuclease activity);GO:0004522(ribonuclease A activity);GO:0004540(ribonuclease activity);GO:0005576(extracellular region);GO:0005615(extracellular space);GO:0006379(mRNA cleavage);GO:0016787(hydrolase activity);GO:0090305(nucleic acid phosphodiester bond hydrolysis);GO:0090501(RNA phosphodiester bond hydrolysis);GO:0090…	NA	NA	NA	ribonuclease A family member 4 [Source:HGNC Symbol;Acc:HGNC:10047]	2.83732	3.66087	3.58669	1.03505	1.25612	1.1607	1.07672	1.64748	0.235382	1.17512	2.33713	1.22474	0.000996597	0.0213011	up	yes
						chr2	218419121	218453295	+	ENSG00000127831	VIL1	ENST00000248444;ENST00000419986;ENST00000454069;ENST00000392114;ENST00000440053	GO:0001726(ruffle);GO:0001951(intestinal D-glucose absorption);GO:0003779(actin binding);GO:0005509(calcium ion binding);GO:0005515(protein binding);GO:0005546(phosphatidylinositol-4,5-bisphosphate binding);GO:0005737(cytoplasm);GO:0005856(cytoskeleton);GO:0005886(plasma membrane);GO:0005902(microvillus);GO:0005903(brush border);GO:0006915(apoptotic process);GO:0007010(cytoskeleton organization);…	NA	K05761	NA	villin 1 [Source:HGNC Symbol;Acc:HGNC:12690]	1.53348	1.11913	0.940737	1.15089	0.952587	0.39555	0.984971	0.343788	0.218808	0.494962	2.3366	1.22441	4.8898e-05	0.00242518	up	yes
						X	155276211	155334657	-	ENSG00000155962	CLIC2	ENST00000369449;ENST00000465553;ENST00000491205;ENST00000321926	GO:0004602(glutathione peroxidase activity);GO:0005244(voltage-gated ion channel activity);GO:0005254(chloride channel activity);GO:0005515(protein binding);GO:0005622(intracellular);GO:0005634(nucleus);GO:0005737(cytoplasm);GO:0006811(ion transport);GO:0006821(chloride transport);GO:0007165(signal transduction);GO:0010880(regulation of release of sequestered calcium ion into cytosol by sarcoplas…	NA	NA	NA	chloride intracellular channel 2 [Source:HGNC Symbol;Acc:HGNC:2063]	6.37622	1.07248	3.76531	0.694595	0.560821	1.06784	0.930038	0.983136	1.29085	1.07805	2.33077	1.22081	0.00216855	0.0356268	up	yes
						chr14	52004803	52069228	-	ENSG00000087303	NID2	ENST00000556686;ENST00000557051;ENST00000553297;ENST00000554284;ENST00000555310;ENST00000617139;ENST00000216286	GO:0005201(extracellular matrix structural constituent);GO:0005509(calcium ion binding);GO:0005515(protein binding);GO:0005518(collagen binding);GO:0005576(extracellular region);GO:0005604(basement membrane);GO:0005886(plasma membrane);GO:0007155(cell adhesion);GO:0007160(cell-matrix adhesion);GO:0030198(extracellular matrix organization);GO:0031012(extracellular matrix);GO:0062023(collagen-conta…	NA	K06826	NA	nidogen 2 [Source:HGNC Symbol;Acc:HGNC:13389]	0.148256	0.145679	0.0887319	0.201854	0.12191	0.052568	0.122387	0.0467465	0.0277861	0.0536345	2.33051	1.22065	0.00178608	0.0316245	up	yes
						chr11	124739942	124747210	+	ENSG00000154146	NRGN	ENST00000412681;ENST00000284292	GO:0005515(protein binding);GO:0005516(calmodulin binding);GO:0005547(phosphatidylinositol-3,4,5-trisphosphate binding);GO:0005634(nucleus);GO:0005737(cytoplasm);GO:0005829(cytosol);GO:0007165(signal transduction);GO:0007399(nervous system development);GO:0008306(associative learning);GO:0012510(trans-Golgi network transport vesicle membrane);GO:0014069(postsynaptic density);GO:0016301(kinase act…	NA	NA	NA	neurogranin [Source:HGNC Symbol;Acc:HGNC:8000]	218.934	201.486	150.778	130.04	126.826	58.8833	107.789	70.4006	47.5844	70.9855	2.32836	1.21932	1.48866e-07	3.87355e-05	up	yes
						chr16	11868128	11916082	-	ENSG00000103342	GSPT1	ENST00000439887;ENST00000434724;ENST00000567631;ENST00000563468;ENST00000568849;ENST00000565267;ENST00000562794;ENST00000564790	GO:0000082(G1/S transition of mitotic cell cycle);GO:0000166(nucleotide binding);GO:0000184(nuclear-transcribed mRNA catabolic process, nonsense-mediated decay);GO:0002184(cytoplasmic translational termination);GO:0003723(RNA binding);GO:0003747(translation release factor activity);GO:0003924(GTPase activity);GO:0005515(protein binding);GO:0005525(GTP binding);GO:0005829(cytosol);GO:0006412(trans…	03015(mRNA surveillance pathway);03015(mRNA surveillance pathway)	K03267	NA	G1 to S phase transition 1 [Source:HGNC Symbol;Acc:HGNC:4621]	43.9414	9.19645	25.068	10.3351	8.29168	7.85586	8.51705	8.0228	8.58639	8.70495	2.32285	1.21589	0.000126269	0.00486219	up	yes
						chr19	8413270	8439017	+	ENSG00000099785	MARCHF2	ENST00000602117;ENST00000381035;ENST00000595213;ENST00000215555;ENST00000595142;ENST00000594796;ENST00000601724	GO:0004842(ubiquitin-protein transferase activity);GO:0005515(protein binding);GO:0005764(lysosome);GO:0005765(lysosomal membrane);GO:0005768(endosome);GO:0005783(endoplasmic reticulum);GO:0005789(endoplasmic reticulum membrane);GO:0005829(cytosol);GO:0006897(endocytosis);GO:0008270(zinc ion binding);GO:0010008(endosome membrane);GO:0016020(membrane);GO:0016021(integral component of membrane);GO:…	NA	K10657	EC:2.3.2.27	membrane associated ring-CH-type finger 2 [Source:HGNC Symbol;Acc:HGNC:28038]	47.7367	31.5907	32.8504	17.7606	17.2701	11.595	15.9845	14.6903	10.3639	10.9102	2.31664	1.21204	3.21182e-06	0.000329514	up	yes
						chr1	153390032	153391073	-	ENSG00000143546	S100A8	ENST00000368732;ENST00000368733;ENST00000477801	GO:0001816(cytokine production);GO:0002224(toll-like receptor signaling pathway);GO:0002376(immune system process);GO:0002523(leukocyte migration involved in inflammatory response);GO:0002526(acute inflammatory response);GO:0002544(chronic inflammatory response);GO:0002793(positive regulation of peptide secretion);GO:0005509(calcium ion binding);GO:0005515(protein binding);GO:0005576(extracellula…	04657(IL-17 signaling pathway);04657(IL-17 signaling pathway)	K21127	NA	S100 calcium binding protein A8 [Source:HGNC Symbol;Acc:HGNC:10498]	805.395	734.313	605.059	317.899	439.994	295.837	256.39	278.133	267.501	155.614	2.31569	1.21144	9.07028e-07	0.00014015	up	yes
						chr14	21459020	21476960	-	ENSG00000129472	RAB2B	ENST00000461909;ENST00000397762;ENST00000475857;ENST00000485996;ENST00000417141	GO:0000139(Golgi membrane);GO:0000166(nucleotide binding);GO:0003924(GTPase activity);GO:0005515(protein binding);GO:0005525(GTP binding);GO:0005783(endoplasmic reticulum);GO:0005789(endoplasmic reticulum membrane);GO:0005794(Golgi apparatus);GO:0005886(plasma membrane);GO:0015031(protein transport);GO:0016020(membrane);GO:0016192(vesicle-mediated transport);GO:0045921(positive regulation of exoc…	NA	K07878	NA	RAB2B, member RAS oncogene family [Source:HGNC Symbol;Acc:HGNC:20246]	30.8305	5.49394	16.6059	5.85562	5.04316	5.76037	6.09568	4.69238	5.3801	5.6383	2.31543	1.21128	0.000275842	0.0084513	up	yes
						X	153861514	153886173	-	ENSG00000198910	L1CAM	ENST00000370060;ENST00000420165;ENST00000361981;ENST00000491983;ENST00000407935;ENST00000460553;ENST00000474853;ENST00000496122;ENST00000616195	GO:0005515(protein binding);GO:0005886(plasma membrane);GO:0005925(focal adhesion);GO:0006935(chemotaxis);GO:0007155(cell adhesion);GO:0007156(homophilic cell adhesion via plasma membrane adhesion molecules);GO:0007160(cell-matrix adhesion);GO:0007275(multicellular organism development);GO:0007399(nervous system development);GO:0007411(axon guidance);GO:0008046(axon guidance receptor activity);GO…	04360(Axon guidance);04514(Cell adhesion molecules (CAMs));04514(Cell adhesion molecules (CAMs))	K06550	NA	L1 cell adhesion molecule [Source:HGNC Symbol;Acc:HGNC:6470]	0.0597665	0.0710868	0.174364	0.228668	0.0847206	0.00329056	0.0274599	0.0616524	0.0887554	0.0864045	2.312	1.20914	0.0115207	0.102622	up	yes
						chr2	8852690	9003709	-	ENSG00000143797	MBOAT2	ENST00000305997;ENST00000486315;ENST00000474341;ENST00000460786;ENST00000477073;ENST00000462696;ENST00000473432;ENST00000494760;ENST00000486484;ENST00000471753	GO:0003841(1-acylglycerol-3-phosphate O-acyltransferase activity);GO:0005789(endoplasmic reticulum membrane);GO:0006629(lipid metabolic process);GO:0006644(phospholipid metabolic process);GO:0008654(phospholipid biosynthetic process);GO:0016020(membrane);GO:0016021(integral component of membrane);GO:0016740(transferase activity);GO:0016746(transferase activity, transferring acyl groups);GO:003025…	00561(Glycerolipid metabolism);00564(Glycerophospholipid metabolism);00564(Glycerophospholipid metabolism)	K13517	2.3.1.-;EC:2.3.1.51	membrane bound O-acyltransferase domain containing 2 [Source:HGNC Symbol;Acc:HGNC:25193]	7.15776	2.19853	3.85604	1.37375	1.19118	1.37084	1.48576	1.3283	1.34757	1.29932	2.30939	1.20751	0.000163551	0.0056687	up	yes
						chr5	151661096	151686975	-	ENSG00000113140	SPARC	ENST00000231061;ENST00000537849;ENST00000522348;ENST00000524277;ENST00000521327;ENST00000520687	GO:0001503(ossification);GO:0001937(negative regulation of endothelial cell proliferation);GO:0002576(platelet degranulation);GO:0005201(extracellular matrix structural constituent);GO:0005509(calcium ion binding);GO:0005515(protein binding);GO:0005518(collagen binding);GO:0005576(extracellular region);GO:0005604(basement membrane);GO:0005615(extracellular space);GO:0005634(nucleus);GO:0005737(cy…	NA	NA	NA	secreted protein acidic and cysteine rich [Source:HGNC Symbol;Acc:HGNC:11219]	52.647	53.9074	32.054	30.3029	25.0998	13.9033	28.3088	15.0029	9.58462	17.2379	2.30863	1.20704	2.21469e-06	0.00025735	up	yes
						chr4	184798296	184799046	-	ENSG00000249138	SLED1	ENST00000512051;ENST00000506741	NA	NA	NA	NA	proteoglycan 3, pro eosinophil major basic protein 2 pseudogene [Source:NCBI gene (formerly Entrezgene);Acc:643036]	3.15965	8.97455	5.35002	10.9139	23.9101	2.86157	2.53852	8.98676	4.82655	3.5173	2.30121	1.20239	0.00146701	0.0279603	up	yes
						chr10	13643706	14462142	-	ENSG00000151474	FRMD4A	ENST00000357447;ENST00000475141;ENST00000342409;ENST00000650137;ENST00000632314;ENST00000632570;ENST00000648761;ENST00000475325;ENST00000495956;ENST00000492155;ENST00000477221;ENST00000649246;ENST00000650014;ENST00000264546;ENST00000493380;ENST00000640906	GO:0005737(cytoplasm);GO:0005856(cytoskeleton);GO:0005912(adherens junction);GO:0005923(bicellular tight junction);GO:0030054(cell junction);GO:0030674(protein-macromolecule adaptor activity);GO:0050709(negative regulation of protein secretion);GO:0050714(positive regulation of protein secretion);GO:0090162(establishment of epithelial cell polarity);GO:0090162(establishment of epithelial cell pol…	NA	NA	NA	FERM domain containing 4A [Source:HGNC Symbol;Acc:HGNC:25491]	0.913678	0.136921	0.520717	0.212686	0.315446	0	0.184697	0.129583	0.206265	0.392575	2.2992	1.20113	0.0219718	0.146484	up	yes
						chr17	73207353	73236753	-	ENSG00000133193	FAM104A	ENST00000403627;ENST00000405159;ENST00000583178;ENST00000579872;ENST00000581110	GO:0005515(protein binding);GO:0005515(protein binding)	NA	NA	NA	family with sequence similarity 104 member A [Source:HGNC Symbol;Acc:HGNC:25918]	30.0001	6.75847	17.0976	6.79392	5.67937	6.01664	7.21832	3.77367	6.30267	5.58695	2.29528	1.19867	0.000174353	0.00593144	up	yes
						chr3	186787300	186787431	+	ENSG00000200320	SNORA63	ENST00000363450	NA	NA	NA	NA	small nucleolar RNA, H/ACA box 63 [Source:HGNC Symbol;Acc:HGNC:10106]	113.476	59.4573	153.633	56.9349	53.7905	32.1269	26.8484	85.3106	29.0983	17.3192	2.29304	1.19726	0.000520277	0.0135574	up	yes
						chr17	3662895	3668679	-	ENSG00000213977	TAX1BP3	ENST00000225525;ENST00000611779	GO:0001650(fibrillar center);GO:0005515(protein binding);GO:0005634(nucleus);GO:0005737(cytoplasm);GO:0005829(cytosol);GO:0005886(plasma membrane);GO:0007266(Rho protein signal transduction);GO:0008013(beta-catenin binding);GO:0008022(protein C-terminus binding);GO:0008285(negative regulation of cell population proliferation);GO:0015629(actin cytoskeleton);GO:0016020(membrane);GO:0016055(Wnt sign…	NA	NA	NA	Tax1 binding protein 3 [Source:HGNC Symbol;Acc:HGNC:30684]	13.2004	12.4176	10.7576	6.54396	7.05883	3.70597	6.09798	6.0685	3.09135	2.83808	2.29239	1.19685	1.08615e-05	0.000773839	up	yes
						chr6	31706866	31710679	+	ENSG00000204424	LY6G6F	ENST00000375832	GO:0002576(platelet degranulation);GO:0005886(plasma membrane);GO:0016020(membrane);GO:0016021(integral component of membrane);GO:0031092(platelet alpha granule membrane)	NA	K20006	NA	lymphocyte antigen 6 family member G6F [Source:HGNC Symbol;Acc:HGNC:13933]	13.6897	9.75824	8.75479	5.76786	6.31813	3.46264	6.51346	3.08156	2.51255	3.78156	2.28862	1.19447	2.68346e-05	0.00148242	up	yes
						chr6	27814302	27814777	-	ENSG00000276368	H2AC14	ENST00000333151	GO:0000786(nucleosome);GO:0000790(nuclear chromatin);GO:0003674(molecular_function);GO:0003677(DNA binding);GO:0005634(nucleus);GO:0005694(chromosome);GO:0006325(chromatin organization);GO:0006342(chromatin silencing);GO:0008150(biological_process);GO:0046982(protein heterodimerization activity);GO:0070062(extracellular exosome)	04217(Necroptosis);05034(Alcoholism);05322(Systemic lupus erythematosus)	K11251	NA	H2A clustered histone 14 [Source:HGNC Symbol;Acc:HGNC:4727]	13.6549	10.9865	11.8325	12.22	6.07122	3.46614	6.94111	7.56066	3.16405	2.85951	2.28269	1.19073	0.0001396	0.00521076	up	yes
						chr6	26269405	26271815	-	ENSG00000273983	H3C8	ENST00000614378	GO:0000183(chromatin silencing at rDNA);GO:0000228(nuclear chromosome);GO:0000786(nucleosome);GO:0000788(nuclear nucleosome);GO:0003677(DNA binding);GO:0005515(protein binding);GO:0005576(extracellular region);GO:0005634(nucleus);GO:0005654(nucleoplasm);GO:0005694(chromosome);GO:0006325(chromatin organization);GO:0006334(nucleosome assembly);GO:0006335(DNA replication-dependent nucleosome assembl…	05034(Alcoholism);05202(Transcriptional misregulation in cancer);05322(Systemic lupus erythematosus)	NA	NA	H3 clustered histone 8 [Source:HGNC Symbol;Acc:HGNC:4772]	1.38952	2.08869	1.6703	2.33399	0.802837	0	0.851736	1.81455	0.419529	0.546263	2.28116	1.18977	0.0327181	0.182656	up	yes
						chr1	148748894	148750099	+	ENSG00000177144	NUDT4B	ENST00000322209	GO:0000298(endopolyphosphatase activity);GO:0003723(RNA binding);GO:0005634(nucleus);GO:0005737(cytoplasm);GO:0005829(cytosol);GO:0008486(diphosphoinositol-polyphosphate diphosphatase activity);GO:0016787(hydrolase activity);GO:0034431(bis(5'-adenosyl)-hexaphosphatase activity);GO:0034432(bis(5'-adenosyl)-pentaphosphatase activity);GO:0046872(metal ion binding);GO:0050072(m7G(5')pppN diphosphatas…	NA	NA	NA	nudix hydrolase 4B [Source:HGNC Symbol;Acc:HGNC:18012]	14.4264	1.24075	15.7015	3.51375	1.29301	0.547304	2.005	5.00392	1.27371	7.05535	2.2773	1.18732	0.0137039	0.113185	up	yes
						chr6	36676460	36687337	+	ENSG00000124762	CDKN1A	ENST00000244741;ENST00000462537;ENST00000405375;ENST00000615513;ENST00000373711;ENST00000478800	GO:0000079(regulation of cyclin-dependent protein serine/threonine kinase activity);GO:0000082(G1/S transition of mitotic cell cycle);GO:0000086(G2/M transition of mitotic cell cycle);GO:0000307(cyclin-dependent protein kinase holoenzyme complex);GO:0004860(protein kinase inhibitor activity);GO:0004861(cyclin-dependent protein serine/threonine kinase inhibitor activity);GO:0005515(protein binding…	01522(Endocrine resistance);01524(Platinum drug resistance);04012(ErbB signaling pathway);04066(HIF-1 signaling pathway);04068(FoxO signaling pathway);04110(Cell cycle);04115(p53 signaling pathway);04151(PI3K-Akt signaling pathway);04218(Cellular senescence);04630(Jak-STAT signaling pathway);04921(Oxytocin signaling pathway);04928(Parathyroid hormone synthesis, secretion and action);04934(Cushing…	NA	NA	cyclin dependent kinase inhibitor 1A [Source:HGNC Symbol;Acc:HGNC:1784]	9.84826	30.6482	15.6684	20.2272	15.807	5.95314	8.0666	12.1886	8.37062	5.99734	2.27224	1.18412	2.06222e-08	8.75257e-06	up	yes
						chr5	62776877	62777263	-	ENSG00000217416	ISCA1P1	ENST00000426679	NA	NA	NA	NA	iron-sulfur cluster assembly 1 pseudogene 1 [Source:HGNC Symbol;Acc:HGNC:33263]	4.11326	0.831657	2.12528	1.105	1.15183	0.329057	1.30002	0.65363	0.761735	1.0633	2.2706	1.18307	0.00450355	0.0577022	up	yes
						chr1	42500205	42500339	-	ENSG00000236876	TMSB4XP1	ENST00000424567	NA	NA	NA	NA	TMSB4X pseudogene 1 [Source:HGNC Symbol;Acc:HGNC:11883]	15.2089	14.4869	1.81919	4.88827	11.3349	7.87072	6.37113	1.90277	4.41013	0.564184	2.26045	1.17661	0.0136945	0.113185	up	yes
						X	24558087	24672677	-	ENSG00000102230	PCYT1B	ENST00000379145;ENST00000379144;ENST00000496020	GO:0001541(ovarian follicle development);GO:0003824(catalytic activity);GO:0004105(choline-phosphate cytidylyltransferase activity);GO:0005737(cytoplasm);GO:0005783(endoplasmic reticulum);GO:0005789(endoplasmic reticulum membrane);GO:0006629(lipid metabolic process);GO:0006656(phosphatidylcholine biosynthetic process);GO:0006657(CDP-choline pathway);GO:0007283(spermatogenesis);GO:0008654(phosphol…	00440(Phosphonate and phosphinate metabolism);00564(Glycerophospholipid metabolism);05231(Choline metabolism in cancer);05231(Choline metabolism in cancer)	K00968	EC:2.7.7.15	phosphate cytidylyltransferase 1, choline, beta [Source:HGNC Symbol;Acc:HGNC:8755]	1.92452	2.58629	1.13446	1.42281	1.69043	0.631672	0.985832	0.583938	0.6	1.07445	2.25974	1.17616	1.69737e-06	0.000216132	up	yes
						chr16	234521	272183	+	ENSG00000167930	FAM234A	ENST00000496874;ENST00000421000;ENST00000468354;ENST00000417499;ENST00000399932;ENST00000420046;ENST00000301678;ENST00000600536;ENST00000447499;ENST00000449945;ENST00000419173;ENST00000659283;ENST00000666018;ENST00000426695;ENST00000653392;ENST00000453430;ENST00000301679	GO:0003674(molecular_function);GO:0008150(biological_process);GO:0009986(cell surface);GO:0016020(membrane);GO:0016021(integral component of membrane);GO:0070062(extracellular exosome);GO:0070062(extracellular exosome)	NA	K17258	NA	family with sequence similarity 234 member A [Source:HGNC Symbol;Acc:HGNC:14163]	7.75135	3.12894	9.07784	2.73447	3.11895	1.35015	2.88872	2.99004	2.51283	1.68107	2.25965	1.1761	8.20691e-05	0.00354199	up	yes
						chr14	105597691	105601728	-	ENSG00000211891	IGHE	ENST00000390541;ENST00000641420	GO:0002250(adaptive immune response);GO:0002376(immune system process);GO:0003823(antigen binding);GO:0005576(extracellular region);GO:0005886(plasma membrane);GO:0006910(phagocytosis, recognition);GO:0006911(phagocytosis, engulfment);GO:0006955(immune response);GO:0006958(complement activation, classical pathway);GO:0009897(external side of plasma membrane);GO:0016020(membrane);GO:0016021(integr…	NA	NA	NA	immunoglobulin heavy constant epsilon [Source:HGNC Symbol;Acc:HGNC:5522]	0.740761	0.614338	0.41727	0.647245	0.665914	0.3237	0.175936	0.415973	0.249596	0.202984	2.25519	1.17325	0.000711767	0.016795	up	yes
						chr7	101127104	101139247	+	ENSG00000106366	SERPINE1	ENST00000223095	GO:0001300(chronological cell aging);GO:0001525(angiogenesis);GO:0002020(protease binding);GO:0002576(platelet degranulation);GO:0004867(serine-type endopeptidase inhibitor activity);GO:0005102(signaling receptor binding);GO:0005515(protein binding);GO:0005576(extracellular region);GO:0005615(extracellular space);GO:0005886(plasma membrane);GO:0007623(circadian rhythm);GO:0010466(negative regulat…	04066(HIF-1 signaling pathway);04115(p53 signaling pathway);04218(Cellular senescence);04371(Apelin signaling pathway);04390(Hippo signaling pathway);04610(Complement and coagulation cascades);04933(AGE-RAGE signaling pathway in diabetic complications);05142(Chagas disease (American trypanosomiasis))	K03982	NA	serpin family E member 1 [Source:HGNC Symbol;Acc:HGNC:8583]	0.990118	1.48549	0.90629	0.767773	0.883715	0.276124	0.810019	0.437879	0.345612	0.363539	2.25392	1.17243	0.00011927	0.00466531	up	yes
						chr1	22636628	22639678	+	ENSG00000173372	C1QA	ENST00000374642;ENST00000402322	GO:0001540(amyloid-beta binding);GO:0001774(microglial cell activation);GO:0002376(immune system process);GO:0005515(protein binding);GO:0005576(extracellular region);GO:0005581(collagen trimer);GO:0005602(complement component C1 complex);GO:0006956(complement activation);GO:0006958(complement activation, classical pathway);GO:0007267(cell-cell signaling);GO:0007568(aging);GO:0010039(response to …	04610(Complement and coagulation cascades);05020(Prion diseases);05133(Pertussis);05142(Chagas disease (American trypanosomiasis));05150(Staphylococcus aureus infection);05322(Systemic lupus erythematosus);05322(Systemic lupus erythematosus)	NA	NA	complement C1q A chain [Source:HGNC Symbol;Acc:HGNC:1241]	1.43142	9.28293	4.82209	2.76794	2.4494	2.19061	2.69123	1.89738	1.57897	0.859988	2.2514	1.17082	0.00105327	0.0217874	up	yes
						chr11	70398404	70436584	+	ENSG00000085733	CTTN	ENST00000346329;ENST00000301843;ENST00000415461;ENST00000393747;ENST00000483662;ENST00000525852;ENST00000527962;ENST00000498223;ENST00000482755;ENST00000376561;ENST00000525276;ENST00000533931;ENST00000532334	GO:0001726(ruffle);GO:0002102(podosome);GO:0005515(protein binding);GO:0005522(profilin binding);GO:0005737(cytoplasm);GO:0005794(Golgi apparatus);GO:0005829(cytosol);GO:0005856(cytoskeleton);GO:0005884(actin filament);GO:0005886(plasma membrane);GO:0005905(clathrin-coated pit);GO:0005925(focal adhesion);GO:0005938(cell cortex);GO:0006886(intracellular protein transport);GO:0006897(endocytosis);G…	04530(Tight junction);05100(Bacterial invasion of epithelial cells);05130(Pathogenic Escherichia coli infection);05131(Shigellosis);05205(Proteoglycans in cancer);05205(Proteoglycans in cancer)	NA	NA	cortactin [Source:HGNC Symbol;Acc:HGNC:3338]	5.66366	5.15605	3.83806	3.50237	3.81729	1.98942	3.1282	1.68124	1.05458	1.91078	2.25081	1.17045	6.4423e-07	0.000109118	up	yes
						chr1	167529117	167553805	-	ENSG00000143162	CREG1	ENST00000370509;ENST00000466652	GO:0003714(transcription corepressor activity);GO:0005576(extracellular region);GO:0005615(extracellular space);GO:0005667(transcription factor complex);GO:0006355(regulation of transcription, DNA-templated);GO:0006357(regulation of transcription by RNA polymerase II);GO:0007275(multicellular organism development);GO:0008134(transcription factor binding);GO:0035578(azurophil granule lumen);GO:004…	NA	NA	NA	cellular repressor of E1A stimulated genes 1 [Source:HGNC Symbol;Acc:HGNC:2351]	49.9914	23.2984	31.6557	13.1824	16.0171	12.5722	11.5507	11.4888	14.9618	9.07715	2.24884	1.16918	2.30189e-05	0.00134359	up	yes
						chr9	137039463	137046179	-	ENSG00000107281	NPDC1	ENST00000371601;ENST00000371600;ENST00000488145;ENST00000496498;ENST00000485589	GO:0005515(protein binding);GO:0005886(plasma membrane);GO:0016020(membrane);GO:0016021(integral component of membrane);GO:0050776(regulation of immune response);GO:0050776(regulation of immune response)	NA	NA	NA	neural proliferation, differentiation and control 1 [Source:HGNC Symbol;Acc:HGNC:7899]	1.23485	2.3993	1.65346	3.79676	4.23795	1.01633	0.853484	1.50505	1.07012	1.48399	2.24698	1.16799	7.96942e-06	0.000601189	up	yes
						chr1	22652762	22661637	+	ENSG00000173369	C1QB	ENST00000510260;ENST00000509305	GO:0005515(protein binding);GO:0005576(extracellular region);GO:0006958(complement activation, classical pathway);GO:0045202(synapse);GO:0048839(inner ear development);GO:0098794(postsynapse);GO:0098883(synapse pruning);GO:0098883(synapse pruning)	04610(Complement and coagulation cascades);05020(Prion diseases);05133(Pertussis);05142(Chagas disease (American trypanosomiasis));05150(Staphylococcus aureus infection);05322(Systemic lupus erythematosus);05322(Systemic lupus erythematosus)	NA	NA	complement C1q B chain [Source:HGNC Symbol;Acc:HGNC:1242]	0.164665	1.42849	0.336639	0.664677	0.359227	0.236799	0.241433	0.228637	0.41324	0.194431	2.24694	1.16796	0.00888465	0.0876938	up	yes
						chr2	64453969	64461381	+	ENSG00000119862	LGALSL	ENST00000238875;ENST00000464281;ENST00000420552	GO:0005515(protein binding);GO:0005622(intracellular);GO:0030246(carbohydrate binding);GO:0030246(carbohydrate binding)	NA	NA	NA	galectin like [Source:HGNC Symbol;Acc:HGNC:25012]	11.8211	9.22739	8.02203	5.02987	5.19005	3.4889	6.91713	2.776	1.85541	2.45592	2.24602	1.16737	3.81037e-05	0.00197721	up	yes
						chr1	153357854	153361023	+	ENSG00000163220	S100A9	ENST00000368738	GO:0001816(cytokine production);GO:0002224(toll-like receptor signaling pathway);GO:0002376(immune system process);GO:0002523(leukocyte migration involved in inflammatory response);GO:0005509(calcium ion binding);GO:0005515(protein binding);GO:0005576(extracellular region);GO:0005615(extracellular space);GO:0005634(nucleus);GO:0005654(nucleoplasm);GO:0005737(cytoplasm);GO:0005829(cytosol);GO:0005…	04657(IL-17 signaling pathway)	K21128	NA	S100 calcium binding protein A9 [Source:HGNC Symbol;Acc:HGNC:10499]	1240.9	1191.07	1019.42	488.49	787.046	488.567	409.377	512.681	429.829	266.281	2.24372	1.16589	1.3396e-06	0.000185008	up	yes
						chr3	40309707	40312424	+	ENSG00000114784	EIF1B	ENST00000232905;ENST00000462088;ENST00000488260;ENST00000487151	GO:0003723(RNA binding);GO:0003743(translation initiation factor activity);GO:0005515(protein binding);GO:0005575(cellular_component);GO:0006412(translation);GO:0006413(translational initiation);GO:0006446(regulation of translational initiation);GO:0016282(eukaryotic 43S preinitiation complex);GO:0043024(ribosomal small subunit binding);GO:0043024(ribosomal small subunit binding)	03013(RNA transport);03013(RNA transport)	K03113	NA	eukaryotic translation initiation factor 1B [Source:HGNC Symbol;Acc:HGNC:30792]	36.2456	10.3981	19.5233	7.31964	7.5747	7.33278	7.09451	8.09545	6.58506	7.18539	2.23351	1.15931	0.000156299	0.00552844	up	yes
						chr1	31409565	31434680	+	ENSG00000168528	SERINC2	ENST00000373709;ENST00000491976;ENST00000536859;ENST00000487207	GO:0006658(phosphatidylserine metabolic process);GO:0006665(sphingolipid metabolic process);GO:0016020(membrane);GO:0016021(integral component of membrane);GO:0070062(extracellular exosome);GO:1904219(positive regulation of CDP-diacylglycerol-serine O-phosphatidyltransferase activity);GO:1904222(positive regulation of serine C-palmitoyltransferase activity);GO:1904222(positive regulation of serin…	NA	NA	NA	serine incorporator 2 [Source:HGNC Symbol;Acc:HGNC:23231]	1.14395	0.215253	1.86902	0.972777	0.639692	0.282848	0.145228	0.387164	1.07871	0.273504	2.23335	1.15921	0.00524855	0.0632577	up	yes
						chr7	140177184	140179640	+	ENSG00000260231	KDM7A-DT	ENST00000566699	NA	NA	NA	NA	KDM7A divergent transcript [Source:HGNC Symbol;Acc:HGNC:48959]	7.96107	1.7743	4.11831	1.91242	1.42118	1.5755	1.65946	1.18838	1.32656	1.94951	2.23228	1.15852	0.000453658	0.0121386	up	yes
						chr16	19856691	19886167	-	ENSG00000167191	GPRC5B	ENST00000300571;ENST00000568214;ENST00000562348;ENST00000562469	GO:0001664(G protein-coupled receptor binding);GO:0004930(G protein-coupled receptor activity);GO:0005615(extracellular space);GO:0005654(nucleoplasm);GO:0005730(nucleolus);GO:0005829(cytosol);GO:0005886(plasma membrane);GO:0007165(signal transduction);GO:0007186(G protein-coupled receptor signaling pathway);GO:0009986(cell surface);GO:0016020(membrane);GO:0016021(integral component of membrane);…	NA	K04619	NA	G protein-coupled receptor class C group 5 member B [Source:HGNC Symbol;Acc:HGNC:13308]	0.0478639	0.206635	0.107436	0.271755	0.374435	0.0946306	0.0696317	0.139805	0.0458886	0.101895	2.2311	1.15776	0.00565786	0.0659618	up	yes
						chr18	10454635	10489949	+	ENSG00000154856	APCDD1	ENST00000355285;ENST00000584596;ENST00000582723	GO:0001942(hair follicle development);GO:0005515(protein binding);GO:0005886(plasma membrane);GO:0005887(integral component of plasma membrane);GO:0016020(membrane);GO:0016021(integral component of membrane);GO:0016055(Wnt signaling pathway);GO:0017147(Wnt-protein binding);GO:0030178(negative regulation of Wnt signaling pathway);GO:0042487(regulation of odontogenesis of dentin-containing tooth);G…	NA	NA	NA	APC down-regulated 1 [Source:HGNC Symbol;Acc:HGNC:15718]	0.303338	0.50205	0.336063	0.316523	0.325797	0.144568	0.212488	0.206762	0.137623	0.0984981	2.22988	1.15697	8.12615e-05	0.00352408	up	yes
						chr12	100578744	100580197	+	ENSG00000257803	AC010200	ENST00000547380	NA	NA	NA	NA	phosphatidylinositol glycan anchor biosynthesis, class A (PIGA) pseudogene	0.177996	0.629809	0.096714	0.212478	0.641599	0.075358	0.078098	0.385002	0.157906	0.093868	2.22542	1.15408	0.0333425	0.184478	up	yes
						chr12	7812512	7891148	-	ENSG00000173262	SLC2A14	ENST00000543909;ENST00000539738;ENST00000340749	GO:0005355(glucose transmembrane transporter activity);GO:0005634(nucleus);GO:0005886(plasma membrane);GO:0007275(multicellular organism development);GO:0007283(spermatogenesis);GO:0008643(carbohydrate transport);GO:0016020(membrane);GO:0016021(integral component of membrane);GO:0022857(transmembrane transporter activity);GO:0030154(cell differentiation);GO:0033300(dehydroascorbic acid transmembr…	NA	NA	NA	solute carrier family 2 member 14 [Source:HGNC Symbol;Acc:HGNC:18301]	0.464395	0.849296	0.507362	1.07864	0.373468	0.0110498	0.307753	0.631597	0.271153	0.250009	2.22427	1.15333	0.0128024	0.108729	up	yes
						chr17	75633434	75641404	+	ENSG00000204323	SMIM5	ENST00000375215;ENST00000537494;ENST00000581115	GO:0005515(protein binding);GO:0016020(membrane);GO:0016021(integral component of membrane);GO:0016021(integral component of membrane)	NA	NA	NA	small integral membrane protein 5 [Source:HGNC Symbol;Acc:HGNC:40030]	4.05161	1.39666	2.47382	1.29871	1.32772	0.763676	1.19445	0.885156	0.940552	0.983348	2.21274	1.14583	7.87685e-05	0.0034409	up	yes
						chr8	143612618	143618048	-	ENSG00000104522	TSTA3	ENST00000425753;ENST00000531473;ENST00000532308;ENST00000531006;ENST00000529064;ENST00000526290;ENST00000527006;ENST00000527677;ENST00000524719;ENST00000529899;ENST00000527549;ENST00000530474;ENST00000528920	GO:0001913(T cell mediated cytotoxicity);GO:0003824(catalytic activity);GO:0005515(protein binding);GO:0005829(cytosol);GO:0007159(leukocyte cell-cell adhesion);GO:0008152(metabolic process);GO:0009055(electron transfer activity);GO:0009226(nucleotide-sugar biosynthetic process);GO:0010595(positive regulation of endothelial cell migration);GO:0016491(oxidoreductase activity);GO:0016853(isomerase …	00051(Fructose and mannose metabolism);00520(Amino sugar and nucleotide sugar metabolism);00520(Amino sugar and nucleotide sugar metabolism)	K02377	EC:1.1.1.271	tissue specific transplantation antigen P35B [Source:HGNC Symbol;Acc:HGNC:12390]	14.7149	3.21462	8.78518	3.25827	2.49101	3.08512	3.11102	3.4778	2.92506	2.07643	2.21213	1.14543	0.000441402	0.0118993	up	yes
						chr15	101976558	101979093	-	ENSG00000248472	DDX11L9	ENST00000559159;ENST00000562189;ENST00000560040	NA	NA	NA	NA	DEAD/H-box helicase 11 like 9 (pseudogene) [Source:HGNC Symbol;Acc:HGNC:37109]	2.30039	0.810547	1.46584	0.884679	1.027	0.435657	0.875268	1.0426	0.261414	0.319091	2.21145	1.14499	0.00191579	0.0333339	up	yes
						chr22	36800684	36819479	-	ENSG00000100362	PVALB	ENST00000417718;ENST00000216200;ENST00000467935;ENST00000406910	GO:0005509(calcium ion binding);GO:0005634(nucleus);GO:0005737(cytoplasm);GO:0030424(axon);GO:0032420(stereocilium);GO:0032437(cuticular plate);GO:0032991(protein-containing complex);GO:0042802(identical protein binding);GO:0043025(neuronal cell body);GO:0044877(protein-containing complex binding);GO:0046872(metal ion binding);GO:0090102(cochlea development);GO:0090102(cochlea development)	NA	NA	NA	parvalbumin [Source:HGNC Symbol;Acc:HGNC:9704]	1.32523	1.04713	0.657446	0.936559	0.73951	0.174385	0.786871	0.507757	0.244571	0.415024	2.21078	1.14455	0.00229984	0.0370659	up	yes
						chr19	10286955	10288522	+	ENSG00000105371	ICAM4	ENST00000380770;ENST00000340992;ENST00000393717	GO:0005178(integrin binding);GO:0005576(extracellular region);GO:0005886(plasma membrane);GO:0005887(integral component of plasma membrane);GO:0007155(cell adhesion);GO:0016020(membrane);GO:0016021(integral component of membrane);GO:0030198(extracellular matrix organization);GO:0050776(regulation of immune response);GO:0098609(cell-cell adhesion);GO:0098609(cell-cell adhesion)	NA	NA	NA	intercellular adhesion molecule 4 (Landsteiner-Wiener blood group) [Source:HGNC Symbol;Acc:HGNC:5347]	1.17025	0.643227	1.45171	0.602238	1.2088	0.576407	0.367965	0.550004	0.356416	0.445727	2.2104	1.14431	0.000500319	0.0131391	up	yes
						chr10	12896625	13099652	-	ENSG00000151468	CCDC3	ENST00000378825;ENST00000378839	GO:0005576(extracellular region);GO:0005783(endoplasmic reticulum);GO:0010629(negative regulation of gene expression);GO:0010804(negative regulation of tumor necrosis factor-mediated signaling pathway);GO:0045600(positive regulation of fat cell differentiation);GO:0045833(negative regulation of lipid metabolic process);GO:0046889(positive regulation of lipid biosynthetic process);GO:0051055(negat…	NA	NA	NA	coiled-coil domain containing 3 [Source:HGNC Symbol;Acc:HGNC:23813]	0.327328	0.120662	0.169562	0.243821	0.222561	0.0353385	0.17197	0.0974125	0.0443807	0.14144	2.20967	1.14383	0.00450608	0.0577022	up	yes
						chr19	28435388	28727680	-	ENSG00000283403	AC005394	ENST00000592347	NA	NA	NA	NA	novel transcript	0.577909	0.313718	0.444398	0.521852	0.194393	0.058193	0.447776	0.107378	0.146829	0.168595	2.20966	1.14383	0.00425683	0.0560316	up	yes
						chr17	6996049	7010754	+	ENSG00000108839	ALOX12	ENST00000251535;ENST00000406228;ENST00000480801	GO:0004052(arachidonate 12(S)-lipoxygenase activity);GO:0005506(iron ion binding);GO:0005515(protein binding);GO:0005737(cytoplasm);GO:0005829(cytosol);GO:0005886(plasma membrane);GO:0006629(lipid metabolic process);GO:0006631(fatty acid metabolic process);GO:0007568(aging);GO:0010628(positive regulation of gene expression);GO:0010656(negative regulation of muscle cell apoptotic process);GO:00109…	00590(Arachidonic acid metabolism);01523(Antifolate resistance);04726(Serotonergic synapse);04750(Inflammatory mediator regulation of TRP channels);04750(Inflammatory mediator regulation of TRP channels)	NA	NA	arachidonate 12-lipoxygenase, 12S type [Source:HGNC Symbol;Acc:HGNC:429]	10.9276	8.13786	6.7715	4.32146	3.7425	2.4887	4.96281	3.28006	1.44299	3.1832	2.20741	1.14236	7.09092e-05	0.0031779	up	yes
						chr1	20633458	20651511	+	ENSG00000158828	PINK1	ENST00000321556;ENST00000492302;ENST00000400490	GO:0000166(nucleotide binding);GO:0000287(magnesium ion binding);GO:0000422(autophagy of mitochondrion);GO:0000785(chromatin);GO:0001934(positive regulation of protein phosphorylation);GO:0002020(protease binding);GO:0002082(regulation of oxidative phosphorylation);GO:0002931(response to ischemia);GO:0004672(protein kinase activity);GO:0004674(protein serine/threonine kinase activity);GO:0005515(…	04137(Mitophagy - animal);05012(Parkinson disease);05012(Parkinson disease)	K05688	EC:2.7.11.1	PTEN induced kinase 1 [Source:HGNC Symbol;Acc:HGNC:14581]	20.164	4.73599	11.6072	3.81081	3.58197	3.99254	4.29353	4.18777	3.75122	3.7154	2.20155	1.13852	0.000327729	0.00947512	up	yes
						chr12	6199715	6238271	+	ENSG00000010278	CD9	ENST00000009180;ENST00000645368;ENST00000382518;ENST00000610354;ENST00000646407;ENST00000546073;ENST00000538418;ENST00000645565;ENST00000536586;ENST00000481267;ENST00000642746;ENST00000382515;ENST00000538834;ENST00000543916;ENST00000540891	GO:0002576(platelet degranulation);GO:0005178(integrin binding);GO:0005515(protein binding);GO:0005576(extracellular region);GO:0005615(extracellular space);GO:0005886(plasma membrane);GO:0005887(integral component of plasma membrane);GO:0005925(focal adhesion);GO:0007155(cell adhesion);GO:0007338(single fertilization);GO:0007342(fusion of sperm to egg plasma membrane involved in single fertiliza…	04640(Hematopoietic cell lineage);04640(Hematopoietic cell lineage)	NA	NA	CD9 molecule [Source:HGNC Symbol;Acc:HGNC:1709]	10.1004	7.43975	6.3699	4.37552	3.45387	3.0915	4.33326	2.7682	1.96631	2.27169	2.1994	1.13711	1.65235e-05	0.00106331	up	yes
						chr11	119084866	119093549	+	ENSG00000256269	HMBS	ENST00000392841;ENST00000543543;ENST00000650101;ENST00000652429;ENST00000537841;ENST00000650307;ENST00000543090;ENST00000544387;ENST00000545901;ENST00000546226;ENST00000648374;ENST00000534956;ENST00000542044;ENST00000543821;ENST00000542345;ENST00000539045;ENST00000544360;ENST00000535253;ENST00000542822;ENST00000535793;ENST00000648488;ENST00000542729;ENST00000544182;ENST00000640813;ENST00000442944…	GO:0004418(hydroxymethylbilane synthase activity);GO:0005515(protein binding);GO:0005737(cytoplasm);GO:0005829(cytosol);GO:0006779(porphyrin-containing compound biosynthetic process);GO:0006782(protoporphyrinogen IX biosynthetic process);GO:0006783(heme biosynthetic process);GO:0016740(transferase activity);GO:0018160(peptidyl-pyrromethane cofactor linkage);GO:0033014(tetrapyrrole biosynthetic pr…	00860(Porphyrin and chlorophyll metabolism);00860(Porphyrin and chlorophyll metabolism)	K01749	EC:2.5.1.61	hydroxymethylbilane synthase [Source:HGNC Symbol;Acc:HGNC:4982]	6.05827	1.35184	4.00802	1.10132	1.45248	1.16925	1.3237	1.23209	1.28946	1.34116	2.19835	1.13642	0.000460207	0.012259	up	yes
						chr1	9035106	9088478	-	ENSG00000142583	SLC2A5	ENST00000377424;ENST00000377414;ENST00000479813;ENST00000474145;ENST00000487492;ENST00000486632;ENST00000473209	GO:0003044(regulation of systemic arterial blood pressure mediated by a chemical signal);GO:0005353(fructose transmembrane transporter activity);GO:0005355(glucose transmembrane transporter activity);GO:0005515(protein binding);GO:0005886(plasma membrane);GO:0005887(integral component of plasma membrane);GO:0005975(carbohydrate metabolic process);GO:0008643(carbohydrate transport);GO:0009750(resp…	04973(Carbohydrate digestion and absorption);04973(Carbohydrate digestion and absorption)	K08143	NA	solute carrier family 2 member 5 [Source:HGNC Symbol;Acc:HGNC:11010]	1.48562	1.10001	1.0208	0.375252	0.437657	0.610945	0.385937	0.3176	0.492626	0.203213	2.19833	1.13641	0.00048056	0.0127069	up	yes
						chr20	40685848	40689236	-	ENSG00000204103	MAFB	ENST00000373313	GO:0000790(nuclear chromatin);GO:0000978(RNA polymerase II cis-regulatory region sequence-specific DNA binding);GO:0000981(DNA-binding transcription factor activity, RNA polymerase II-specific);GO:0001228(DNA-binding transcription activator activity, RNA polymerase II-specific);GO:0003677(DNA binding);GO:0003700(DNA-binding transcription factor activity);GO:0005515(protein binding);GO:0005634(nuc…	04928(Parathyroid hormone synthesis, secretion and action)	K09036	NA	MAF bZIP transcription factor B [Source:HGNC Symbol;Acc:HGNC:6408]	10.9979	66.1959	24.727	20.0801	24.7321	11.8604	10.2053	17.8717	18.4216	8.61122	2.19102	1.1316	3.18529e-05	0.00172255	up	yes
						chr15	43510958	43531620	+	ENSG00000166963	MAP1A	ENST00000300231;ENST00000382031	GO:0000226(microtubule cytoskeleton organization);GO:0003779(actin binding);GO:0005198(structural molecule activity);GO:0005515(protein binding);GO:0005737(cytoplasm);GO:0005829(cytosol);GO:0005856(cytoskeleton);GO:0005874(microtubule);GO:0005875(microtubule associated complex);GO:0007409(axonogenesis);GO:0007613(memory);GO:0008017(microtubule binding);GO:0008093(cytoskeletal adaptor activity);GO…	NA	K10429	NA	microtubule associated protein 1A [Source:HGNC Symbol;Acc:HGNC:6835]	3.85639	4.18856	2.67055	2.8241	3.07209	1.25608	1.87585	1.51112	1.04765	1.91738	2.18343	1.1266	3.01815e-08	1.178e-05	up	yes
						chr16	50664903	50671639	+	ENSG00000260249	AC007608	ENST00000570167;ENST00000570241	NA	NA	NA	NA	novel transcript, antisense to SNX20	0.345085	0.153445	0.739347	0.127299	0.288167	0.119213	0.0917555	0.214732	0.195685	0.136017	2.18291	1.12625	0.00232714	0.0373078	up	yes
						chr17	30194319	30236002	-	ENSG00000108576	SLC6A4	ENST00000261707;ENST00000578609;ENST00000650711;ENST00000401766	GO:0001666(response to hypoxia);GO:0005326(neurotransmitter transmembrane transporter activity);GO:0005328(neurotransmitter:sodium symporter activity);GO:0005335(serotonin:sodium symporter activity);GO:0005515(protein binding);GO:0005768(endosome);GO:0005886(plasma membrane);GO:0005887(integral component of plasma membrane);GO:0005925(focal adhesion);GO:0006836(neurotransmitter transport);GO:0006…	04721(Synaptic vesicle cycle);04726(Serotonergic synapse);04726(Serotonergic synapse)	NA	NA	solute carrier family 6 member 4 [Source:HGNC Symbol;Acc:HGNC:11050]	1.05694	0.985565	0.751935	0.52266	0.577096	0.285716	0.595806	0.257274	0.19882	0.448989	2.17966	1.1241	0.000123729	0.00480829	up	yes
						chr6	36354091	36387800	-	ENSG00000010030	ETV7	ENST00000340181;ENST00000538992;ENST00000615781;ENST00000373738;ENST00000339796;ENST00000620358;ENST00000627426	GO:0000122(negative regulation of transcription by RNA polymerase II);GO:0000790(nuclear chromatin);GO:0000977(RNA polymerase II regulatory region sequence-specific DNA binding);GO:0000981(DNA-binding transcription factor activity, RNA polymerase II-specific);GO:0001227(DNA-binding transcription repressor activity, RNA polymerase II-specific);GO:0003677(DNA binding);GO:0003700(DNA-binding transcr…	05202(Transcriptional misregulation in cancer);05202(Transcriptional misregulation in cancer)	K03211	NA	ETS variant transcription factor 7 [Source:HGNC Symbol;Acc:HGNC:18160]	0.176841	1.96992	1.11249	1.04399	0.435363	0.423696	0.362442	0.73918	0.517198	0.131885	2.17927	1.12384	0.0112426	0.100975	up	yes
						chr7	107044705	107161811	+	ENSG00000005249	PRKAR2B	ENST00000265717;ENST00000393613;ENST00000488792	GO:0000086(G2/M transition of mitotic cell cycle);GO:0000166(nucleotide binding);GO:0001932(regulation of protein phosphorylation);GO:0003091(renal water homeostasis);GO:0004862(cAMP-dependent protein kinase inhibitor activity);GO:0005515(protein binding);GO:0005737(cytoplasm);GO:0005813(centrosome);GO:0005829(cytosol);GO:0005886(plasma membrane);GO:0005952(cAMP-dependent protein kinase complex);…	04910(Insulin signaling pathway);04910(Insulin signaling pathway)	NA	NA	protein kinase cAMP-dependent type II regulatory subunit beta [Source:HGNC Symbol;Acc:HGNC:9392]	27.4646	27.2872	19.3867	13.9603	13.0454	8.45203	14.216	7.13785	6.64324	9.9962	2.17771	1.12281	2.34398e-06	0.000264342	up	yes
						chr10	11742366	11764070	+	ENSG00000134463	ECHDC3	ENST00000379215;ENST00000496136;ENST00000420401;ENST00000422887;ENST00000495787	GO:0003824(catalytic activity);GO:0004300(enoyl-CoA hydratase activity);GO:0005739(mitochondrion);GO:0006629(lipid metabolic process);GO:0006631(fatty acid metabolic process);GO:1900078(positive regulation of cellular response to insulin stimulus);GO:1900078(positive regulation of cellular response to insulin stimulus)	NA	NA	NA	enoyl-CoA hydratase domain containing 3 [Source:HGNC Symbol;Acc:HGNC:23489]	0.757387	1.50826	1.27123	0.687479	0.848535	0.404627	0.471493	0.465586	0.566712	0.422157	2.17667	1.12212	8.89054e-05	0.00380049	up	yes
						chr19	55013705	55038264	-	ENSG00000088053	GP6	ENST00000417454;ENST00000310373;ENST00000333884;ENST00000468239;ENST00000465648	GO:0004888(transmembrane signaling receptor activity);GO:0005515(protein binding);GO:0005518(collagen binding);GO:0005886(plasma membrane);GO:0005887(integral component of plasma membrane);GO:0007167(enzyme linked receptor protein signaling pathway);GO:0007596(blood coagulation);GO:0007599(hemostasis);GO:0009986(cell surface);GO:0016020(membrane);GO:0016021(integral component of membrane);GO:0030…	04512(ECM-receptor interaction);04611(Platelet activation);04611(Platelet activation)	K06264	NA	glycoprotein VI platelet [Source:HGNC Symbol;Acc:HGNC:14388]	4.40211	5.04116	3.33219	3.6984	3.84793	1.78599	3.1047	1.56466	1.46196	1.42069	2.17625	1.12184	1.79335e-06	0.00022516	up	yes
						chr3	194394821	194398354	-	ENSG00000178732	GP5	ENST00000401815	GO:0005515(protein binding);GO:0005886(plasma membrane);GO:0005887(integral component of plasma membrane);GO:0007155(cell adhesion);GO:0007596(blood coagulation);GO:0007597(blood coagulation, intrinsic pathway);GO:0007599(hemostasis);GO:0016020(membrane);GO:0016021(integral component of membrane);GO:0030168(platelet activation);GO:0070062(extracellular exosome)	04512(ECM-receptor interaction);04611(Platelet activation);04640(Hematopoietic cell lineage)	K06260	NA	glycoprotein V platelet [Source:HGNC Symbol;Acc:HGNC:4443]	3.42728	3.58584	2.57541	2.92668	2.99568	1.07689	1.77908	1.41098	0.954538	1.91697	2.17286	1.1196	8.27663e-07	0.000129216	up	yes
						chr3	124761948	124901418	-	ENSG00000082781	ITGB5	ENST00000296181;ENST00000460797;ENST00000483168;ENST00000496703;ENST00000476988;ENST00000481591;ENST00000474838;ENST00000488466;ENST00000608945;ENST00000608107;ENST00000465464	GO:0001618(virus receptor activity);GO:0002479(antigen processing and presentation of exogenous peptide antigen via MHC class I, TAP-dependent);GO:0005178(integrin binding);GO:0005515(protein binding);GO:0005886(plasma membrane);GO:0005925(focal adhesion);GO:0006936(muscle contraction);GO:0007155(cell adhesion);GO:0007160(cell-matrix adhesion);GO:0007179(transforming growth factor beta receptor s…	04145(Phagosome);04151(PI3K-Akt signaling pathway);04510(Focal adhesion);04512(ECM-receptor interaction);04810(Regulation of actin cytoskeleton);05165(Human papillomavirus infection);05205(Proteoglycans in cancer);05410(Hypertrophic cardiomyopathy (HCM));05412(Arrhythmogenic right ventricular cardiomyopathy (ARVC));05414(Dilated cardiomyopathy (DCM));05414(Dilated cardiomyopathy (DCM))	K06588	NA	integrin subunit beta 5 [Source:HGNC Symbol;Acc:HGNC:6160]	5.33678	4.46804	3.79793	3.07604	3.0191	1.72446	3.0826	1.46182	1.04963	1.7475	2.17272	1.1195	4.20881e-06	0.000394347	up	yes
						chr14	90524564	90816479	-	ENSG00000165914	TTC7B	ENST00000328459;ENST00000555005;ENST00000553948;ENST00000557292;ENST00000556749;ENST00000554654;ENST00000555894;ENST00000556960;ENST00000557059;ENST00000557766;ENST00000554462;ENST00000556490;ENST00000557187	GO:0005515(protein binding);GO:0005737(cytoplasm);GO:0005829(cytosol);GO:0005886(plasma membrane);GO:0016020(membrane);GO:0046854(phosphatidylinositol phosphorylation);GO:0072659(protein localization to plasma membrane);GO:0072659(protein localization to plasma membrane)	NA	K21843	NA	tetratricopeptide repeat domain 7B [Source:HGNC Symbol;Acc:HGNC:19858]	0.846651	0.850056	0.577668	0.478625	0.328273	0.29238	0.409615	0.222231	0.213867	0.280811	2.17159	1.11875	1.4366e-05	0.00095276	up	yes
						chr3	185506262	185552588	-	ENSG00000163898	LIPH	ENST00000296252;ENST00000424591	GO:0004465(lipoprotein lipase activity);GO:0004620(phospholipase activity);GO:0004806(triglyceride lipase activity);GO:0005576(extracellular region);GO:0005615(extracellular space);GO:0005886(plasma membrane);GO:0006629(lipid metabolic process);GO:0006633(fatty acid biosynthetic process);GO:0006654(phosphatidic acid biosynthetic process);GO:0008201(heparin binding);GO:0016020(membrane);GO:0016042…	NA	K19404	EC:3.1.1.-	lipase H [Source:HGNC Symbol;Acc:HGNC:18483]	0.576523	0.630284	0.456135	0.404991	0.406482	0.179601	0.456318	0.152273	0.138525	0.213789	2.16957	1.11741	0.000459415	0.0122561	up	yes
						chr9	128729786	128772414	-	ENSG00000160445	ZER1	ENST00000291900;ENST00000427848;ENST00000494461;ENST00000414921	GO:0005515(protein binding);GO:0006515(protein quality control for misfolded or incompletely synthesized proteins);GO:0031462(Cul2-RING ubiquitin ligase complex);GO:0032436(positive regulation of proteasomal ubiquitin-dependent protein catabolic process);GO:0032436(positive regulation of proteasomal ubiquitin-dependent protein catabolic process)	NA	K10350	NA	zyg-11 related cell cycle regulator [Source:HGNC Symbol;Acc:HGNC:30960]	42.7845	10.838	26.4621	11.2023	10.6597	9.69965	10.6679	10.0231	8.00519	8.64083	2.16738	1.11595	0.000134907	0.00512078	up	yes
						chr12	54292111	54301015	-	ENSG00000123405	NFE2	ENST00000312156;ENST00000553070;ENST00000540264;ENST00000435572;ENST00000553198	GO:0000790(nuclear chromatin);GO:0000976(transcription regulatory region sequence-specific DNA binding);GO:0000981(DNA-binding transcription factor activity, RNA polymerase II-specific);GO:0000987(cis-regulatory region sequence-specific DNA binding);GO:0003677(DNA binding);GO:0003700(DNA-binding transcription factor activity);GO:0005515(protein binding);GO:0005634(nucleus);GO:0005654(nucleoplasm)…	NA	K09039	NA	nuclear factor, erythroid 2 [Source:HGNC Symbol;Acc:HGNC:7780]	63.5194	21.8611	40.1756	11.5548	19.6606	16.792	14.012	13.4522	15.3671	12.7514	2.16611	1.1151	0.000119263	0.00466531	up	yes
						chr19	46774883	46788594	-	ENSG00000105281	SLC1A5	ENST00000542575;ENST00000434726;ENST00000594991;ENST00000412532	GO:0001618(virus receptor activity);GO:0005515(protein binding);GO:0005886(plasma membrane);GO:0005887(integral component of plasma membrane);GO:0006865(amino acid transport);GO:0006868(glutamine transport);GO:0009925(basal plasma membrane);GO:0010585(glutamine secretion);GO:0015171(amino acid transmembrane transporter activity);GO:0015175(neutral amino acid transmembrane transporter activity);GO…	04974(Protein digestion and absorption);05230(Central carbon metabolism in cancer);05230(Central carbon metabolism in cancer)	NA	NA	solute carrier family 1 member 5 [Source:HGNC Symbol;Acc:HGNC:10943]	56.4216	17.4659	38.2735	13.2547	13.6307	13.5171	13.6572	14.1326	13.2565	9.68728	2.16412	1.11378	0.000156425	0.00552844	up	yes
						chr10	19710328	19728550	-	ENSG00000233968	AL157895	ENST00000431157;ENST00000451713;ENST00000657622;ENST00000423551	NA	NA	NA	NA	novel transcript, antisense to C10orf112	0.477481	0.138364	0.325189	0.105066	0.13313	0.113021	0.26405	0.0666397	0.0610003	0.0405663	2.16263	1.11279	0.00790911	0.0810966	up	yes
						chr8	109362461	109537207	+	ENSG00000205038	PKHD1L1	ENST00000378402;ENST00000534623;ENST00000533183	GO:0005615(extracellular space);GO:0005829(cytosol);GO:0005929(cilium);GO:0006955(immune response);GO:0016020(membrane);GO:0016021(integral component of membrane);GO:0038023(signaling receptor activity);GO:0038023(signaling receptor activity)	NA	NA	NA	PKHD1 like 1 [Source:HGNC Symbol;Acc:HGNC:20313]	1.88411	1.40835	0.997744	1.0596	0.918819	0.553304	0.862845	0.505915	0.271084	0.708302	2.16051	1.11137	1.11624e-05	0.000785918	up	yes
						chr6	108559835	108684774	+	ENSG00000118689	FOXO3	ENST00000406360;ENST00000343882;ENST00000540898	GO:0000122(negative regulation of transcription by RNA polymerase II);GO:0000790(nuclear chromatin);GO:0000976(transcription regulatory region sequence-specific DNA binding);GO:0000978(RNA polymerase II cis-regulatory region sequence-specific DNA binding);GO:0000981(DNA-binding transcription factor activity, RNA polymerase II-specific);GO:0001221(transcription cofactor binding);GO:0001227(DNA-bin…	01521(EGFR tyrosine kinase inhibitor resistance);04062(Chemokine signaling pathway);04068(FoxO signaling pathway);04137(Mitophagy - animal);04151(PI3K-Akt signaling pathway);04152(AMPK signaling pathway);04211(Longevity regulating pathway);04213(Longevity regulating pathway - multiple species);04218(Cellular senescence);04722(Neurotrophin signaling pathway);04917(Prolactin signaling pathway);0521…	NA	NA	forkhead box O3 [Source:HGNC Symbol;Acc:HGNC:3821]	48.7221	14.1376	27.7953	11.433	11.3834	10.5385	11.9659	10.5972	9.62735	9.80306	2.16004	1.11106	0.000136508	0.00516868	up	yes
						X	132369317	132489968	-	ENSG00000076770	MBNL3	ENST00000370853;ENST00000421707;ENST00000394311;ENST00000370844;ENST00000442191;ENST00000473364;ENST00000436215;ENST00000370839	GO:0000381(regulation of alternative mRNA splicing, via spliceosome);GO:0003723(RNA binding);GO:0005515(protein binding);GO:0005634(nucleus);GO:0005654(nucleoplasm);GO:0005737(cytoplasm);GO:0006397(mRNA processing);GO:0007275(multicellular organism development);GO:0008380(RNA splicing);GO:0043484(regulation of RNA splicing);GO:0045662(negative regulation of myoblast differentiation);GO:0046872(me…	NA	K14943	NA	muscleblind like splicing regulator 3 [Source:HGNC Symbol;Acc:HGNC:20564]	40.8664	9.68942	24.1648	8.46806	7.51774	8.76924	9.31865	7.02255	7.90336	9.02537	2.15767	1.10947	0.000308343	0.0090754	up	yes
						chr1	70852353	71047808	-	ENSG00000050628	PTGER3	ENST00000370924;ENST00000351052;ENST00000306666;ENST00000370931;ENST00000497146;ENST00000356595;ENST00000354608	GO:0004930(G protein-coupled receptor activity);GO:0004955(prostaglandin receptor activity);GO:0004957(prostaglandin E receptor activity);GO:0005635(nuclear envelope);GO:0005886(plasma membrane);GO:0005887(integral component of plasma membrane);GO:0006954(inflammatory response);GO:0007165(signal transduction);GO:0007186(G protein-coupled receptor signaling pathway);GO:0007189(adenylate cyclase-ac…	04020(Calcium signaling pathway);04024(cAMP signaling pathway);04080(Neuroactive ligand-receptor interaction);04923(Regulation of lipolysis in adipocytes);05163(Human cytomegalovirus infection);05200(Pathways in cancer);05200(Pathways in cancer)	NA	NA	prostaglandin E receptor 3 [Source:HGNC Symbol;Acc:HGNC:9595]	0.083062	0.186659	0.105855	0.112668	0.17307	0.0426037	0.0223535	0.0735197	0.0366611	0.131408	2.15731	1.10923	0.00327176	0.0473337	up	yes
						X	103376395	103378164	+	ENSG00000166681	BEX3	ENST00000372645;ENST00000361298;ENST00000372634	GO:0005102(signaling receptor binding);GO:0005123(death receptor binding);GO:0005163(nerve growth factor receptor binding);GO:0005515(protein binding);GO:0005634(nucleus);GO:0005737(cytoplasm);GO:0005829(cytosol);GO:0006915(apoptotic process);GO:0006919(activation of cysteine-type endopeptidase activity involved in apoptotic process);GO:0007165(signal transduction);GO:0007275(multicellular organi…	04722(Neurotrophin signaling pathway);04722(Neurotrophin signaling pathway)	K12465	NA	brain expressed X-linked 3 [Source:HGNC Symbol;Acc:HGNC:13388]	11.6196	13.9521	8.68477	9.46031	9.05643	4.78242	5.87564	4.36348	4.11232	5.47512	2.14447	1.10062	2.88596e-07	5.88802e-05	up	yes
						chr6	27866792	27867588	-	ENSG00000184357	H1-5	ENST00000331442	GO:0000122(negative regulation of transcription by RNA polymerase II);GO:0000786(nucleosome);GO:0000790(nuclear chromatin);GO:0003677(DNA binding);GO:0003690(double-stranded DNA binding);GO:0003723(RNA binding);GO:0005515(protein binding);GO:0005634(nucleus);GO:0005694(chromosome);GO:0005719(nuclear euchromatin);GO:0005720(nuclear heterochromatin);GO:0006325(chromatin organization);GO:0006334(nuc…	NA	K11275	NA	H1.5 linker histone, cluster member [Source:HGNC Symbol;Acc:HGNC:4719]	12.2664	9.65567	12.0005	10.8595	6.35367	3.26801	6.03647	7.77111	2.59443	4.24621	2.13812	1.09634	9.80565e-05	0.00401026	up	yes
						chr20	59019429	59026654	+	ENSG00000101162	TUBB1	ENST00000217133	GO:0000166(nucleotide binding);GO:0000226(microtubule cytoskeleton organization);GO:0000278(mitotic cell cycle);GO:0003924(GTPase activity);GO:0005200(structural constituent of cytoskeleton);GO:0005525(GTP binding);GO:0005737(cytoplasm);GO:0005856(cytoskeleton);GO:0005874(microtubule);GO:0007017(microtubule-based process);GO:0051225(spindle assembly);GO:0070062(extracellular exosome)	04145(Phagosome);04540(Gap junction);05130(Pathogenic Escherichia coli infection)	K07375	NA	tubulin beta 1 class VI [Source:HGNC Symbol;Acc:HGNC:16257]	165.297	165.138	109.83	99.3508	83.9413	43.2281	91.3661	56.826	40.8756	59.4455	2.13736	1.09583	2.66478e-06	0.000292245	up	yes
						chr12	108589851	108598320	-	ENSG00000183160	TMEM119	ENST00000392806;ENST00000549031;ENST00000549447	GO:0001503(ossification);GO:0001649(osteoblast differentiation);GO:0001934(positive regulation of protein phosphorylation);GO:0001958(endochondral ossification);GO:0003674(molecular_function);GO:0005737(cytoplasm);GO:0005783(endoplasmic reticulum);GO:0005789(endoplasmic reticulum membrane);GO:0005886(plasma membrane);GO:0007283(spermatogenesis);GO:0010628(positive regulation of gene expression);G…	NA	NA	NA	transmembrane protein 119 [Source:HGNC Symbol;Acc:HGNC:27884]	0.138002	0.508623	0.241511	1.09712	0.320349	0.0166709	0.182089	0.403936	0.27039	0.210634	2.12749	1.08916	0.0342801	0.187674	up	yes
						chr1	11869	14409	+	ENSG00000223972	DDX11L1	ENST00000456328;ENST00000450305	NA	NA	NA	NA	DEAD/H-box helicase 11 like 1 (pseudogene) [Source:HGNC Symbol;Acc:HGNC:37102]	3.40428	1.1859	2.70068	0.793326	0.947486	0.674104	1.55697	1.48267	0.242751	0.288868	2.12742	1.0891	0.00775981	0.080207	up	yes
						chr5	80556755	80570280	-	ENSG00000189127	ANKRD34B	ENST00000338682;ENST00000508916	GO:0005515(protein binding);GO:0005634(nucleus);GO:0005737(cytoplasm);GO:0005737(cytoplasm)	NA	NA	NA	ankyrin repeat domain 34B [Source:HGNC Symbol;Acc:HGNC:33736]	0.679788	0.719422	0.422148	0.177112	0.377149	0.131188	0.137082	0.116761	0.436898	0.294836	2.12723	1.08898	0.00237782	0.0379479	up	yes
						chr21	8208473	8208652	+	ENSG00000275708	MIR3648-1	ENST00000615959	NA	NA	NA	NA	microRNA 3648-1 [Source:HGNC Symbol;Acc:HGNC:38941]	40.9528	76.3698	90.6261	68.1209	80.9085	18.8108	24.6832	45.3225	35.7233	43.424	2.12533	1.08769	2.22175e-06	0.00025735	up	yes
						chr2	64338067	64341647	-	ENSG00000238201	AC114752	ENST00000424119	NA	NA	NA	NA	novel transcript	3.0108	2.73217	2.56094	1.36032	2.15609	1.13729	1.84872	1.53937	1.04431	0	2.12226	1.0856	0.0189412	0.134949	up	yes
						chr16	11254408	11256204	-	ENSG00000185338	SOCS1	ENST00000644787;ENST00000332029	GO:0001932(regulation of protein phosphorylation);GO:0004860(protein kinase inhibitor activity);GO:0005159(insulin-like growth factor receptor binding);GO:0005515(protein binding);GO:0005634(nucleus);GO:0005654(nucleoplasm);GO:0005737(cytoplasm);GO:0005829(cytosol);GO:0005942(phosphatidylinositol 3-kinase complex);GO:0006469(negative regulation of protein kinase activity);GO:0007259(receptor sign…	04120(Ubiquitin mediated proteolysis);04380(Osteoclast differentiation);04630(Jak-STAT signaling pathway);04910(Insulin signaling pathway);04917(Prolactin signaling pathway);04930(Type II diabetes mellitus);05145(Toxoplasmosis);05206(MicroRNAs in cancer);05206(MicroRNAs in cancer)	K04694	NA	suppressor of cytokine signaling 1 [Source:HGNC Symbol;Acc:HGNC:19383]	0.786516	2.71237	2.12197	2.44176	7.19217	0.698897	0.839911	2.72262	1.17521	1.7564	2.12077	1.08459	0.00553083	0.0651325	up	yes
						chr3	12733528	12769457	-	ENSG00000088726	TMEM40	ENST00000435575;ENST00000314124;ENST00000435218;ENST00000485124;ENST00000480698	GO:0016020(membrane);GO:0016021(integral component of membrane);GO:0016021(integral component of membrane)	NA	NA	NA	transmembrane protein 40 [Source:HGNC Symbol;Acc:HGNC:25620]	3.75648	2.47789	2.26943	2.33532	2.16127	0.73357	2.16963	0.958975	0.969911	1.30057	2.11986	1.08397	5.81711e-05	0.00275568	up	yes
						chr11	76657056	76663866	+	ENSG00000236304	AP001189	ENST00000447519	NA	NA	NA	NA	novel transcript	21.7339	14.8179	13.3121	10.0619	9.28151	4.16742	10.1943	6.45417	5.17483	6.68012	2.11832	1.08292	2.29807e-05	0.00134359	up	yes
						chr4	151139991	151141103	+	ENSG00000270681	AC095055	ENST00000603472	NA	NA	NA	NA	novel transcript, antisense to SH3D19	0.417591	1.651	0.478899	1.67683	0.934193	0.529858	0.268341	0.97106	0.477679	0.19037	2.11648	1.08167	0.0135534	0.112448	up	yes
						chr19	10871553	10923075	+	ENSG00000142453	CARM1	ENST00000586221;ENST00000344150;ENST00000586508;ENST00000327064;ENST00000590699;ENST00000589693;ENST00000590039;ENST00000592516	GO:0000976(transcription regulatory region sequence-specific DNA binding);GO:0003420(regulation of growth plate cartilage chondrocyte proliferation);GO:0003713(transcription coactivator activity);GO:0005515(protein binding);GO:0005634(nucleus);GO:0005654(nucleoplasm);GO:0005737(cytoplasm);GO:0005829(cytosol);GO:0006325(chromatin organization);GO:0006355(regulation of transcription, DNA-templated)…	01522(Endocrine resistance);01522(Endocrine resistance)	K05931	EC:2.1.1.319	coactivator associated arginine methyltransferase 1 [Source:HGNC Symbol;Acc:HGNC:23393]	14.6455	5.64727	9.71095	4.52474	4.83643	3.85326	3.49634	4.43436	3.49148	3.33117	2.11564	1.08109	4.86027e-05	0.00241721	up	yes
						chr6	31718594	31726714	+	ENSG00000204420	MPIG6B	ENST00000649779;ENST00000375809;ENST00000375810;ENST00000466312;ENST00000471545;ENST00000480039;ENST00000375805	GO:0005515(protein binding);GO:0005654(nucleoplasm);GO:0005783(endoplasmic reticulum);GO:0005794(Golgi apparatus);GO:0005829(cytosol);GO:0005886(plasma membrane);GO:0007229(integrin-mediated signaling pathway);GO:0007596(blood coagulation);GO:0008201(heparin binding);GO:0009968(negative regulation of signal transduction);GO:0016020(membrane);GO:0016021(integral component of membrane);GO:0030168(p…	NA	NA	NA	megakaryocyte and platelet inhibitory receptor G6b [Source:HGNC Symbol;Acc:HGNC:13937]	36.2184	41.8866	25.8473	24.7285	26.115	12.4153	23.1594	12.1563	8.61519	16.8999	2.11337	1.07954	9.13306e-07	0.00014015	up	yes
						chr3	32817997	32897824	+	ENSG00000206557	TRIM71	ENST00000383763	GO:0000082(G1/S transition of mitotic cell cycle);GO:0000209(protein polyubiquitination);GO:0000932(P-body);GO:0001843(neural tube closure);GO:0003723(RNA binding);GO:0004842(ubiquitin-protein transferase activity);GO:0005515(protein binding);GO:0005737(cytoplasm);GO:0007275(multicellular organism development);GO:0008270(zinc ion binding);GO:0008543(fibroblast growth factor receptor signaling pat…	05206(MicroRNAs in cancer)	K12035	EC:2.3.2.27	tripartite motif containing 71 [Source:HGNC Symbol;Acc:HGNC:32669]	0.098263	0.236042	0.11723	0.084078	0.107126	0.054998	0.024688	0.056886	0.102764	0.065101	2.11124	1.07809	0.00245187	0.038785	up	yes
						chr4	6693878	6697170	+	ENSG00000163993	S100P	ENST00000296370	GO:0000287(magnesium ion binding);GO:0005509(calcium ion binding);GO:0005515(protein binding);GO:0005576(extracellular region);GO:0005634(nucleus);GO:0005737(cytoplasm);GO:0005886(plasma membrane);GO:0010033(response to organic substance);GO:0016020(membrane);GO:0016604(nuclear body);GO:0031528(microvillus membrane);GO:0034774(secretory granule lumen);GO:0042803(protein homodimerization activity)…	NA	NA	NA	S100 calcium binding protein P [Source:HGNC Symbol;Acc:HGNC:10504]	7.78773	9.01173	5.62022	2.36246	0.74805	1.37667	3.22101	3.37711	2.10819	2.01973	2.10946	1.07687	0.00625235	0.0702385	up	yes
						chr11	76657524	76670747	-	ENSG00000137507	LRRC32	ENST00000407242;ENST00000260061	GO:0005515(protein binding);GO:0005615(extracellular space);GO:0005654(nucleoplasm);GO:0005886(plasma membrane);GO:0005887(integral component of plasma membrane);GO:0007179(transforming growth factor beta receptor signaling pathway);GO:0009986(cell surface);GO:0010628(positive regulation of gene expression);GO:0016020(membrane);GO:0016021(integral component of membrane);GO:0019838(growth factor b…	NA	NA	NA	leucine rich repeat containing 32 [Source:HGNC Symbol;Acc:HGNC:4161]	0.591109	0.437336	0.472939	0.563057	0.687272	0.237833	0.385506	0.220765	0.215608	0.245757	2.10783	1.07576	9.04632e-05	0.00382232	up	yes
						chr9	68328308	68531061	+	ENSG00000154330	PGM5	ENST00000396396;ENST00000396392;ENST00000496758;ENST00000587852;ENST00000604870	GO:0000287(magnesium ion binding);GO:0001725(stress fiber);GO:0005198(structural molecule activity);GO:0005737(cytoplasm);GO:0005829(cytosol);GO:0005856(cytoskeleton);GO:0005912(adherens junction);GO:0005914(spot adherens junction);GO:0005925(focal adhesion);GO:0005975(carbohydrate metabolic process);GO:0006006(glucose metabolic process);GO:0007155(cell adhesion);GO:0009898(cytoplasmic side of pl…	NA	K15636	NA	phosphoglucomutase 5 [Source:HGNC Symbol;Acc:HGNC:8908]	0.265835	0.489248	0.198207	0.0644508	0.0906632	0.120131	0.135538	0.180392	0.0797137	0.0109341	2.10439	1.0734	0.0181022	0.131902	up	yes
						chr13	110523066	110561722	-	ENSG00000139832	RAB20	ENST00000267328	GO:0000166(nucleotide binding);GO:0003924(GTPase activity);GO:0005525(GTP binding);GO:0005794(Golgi apparatus);GO:0006886(intracellular protein transport);GO:0012505(endomembrane system);GO:0015031(protein transport);GO:0016020(membrane);GO:0030670(phagocytic vesicle membrane);GO:0031410(cytoplasmic vesicle);GO:0043231(intracellular membrane-bounded organelle);GO:0045335(phagocytic vesicle);GO:00…	NA	K07911	NA	RAB20, member RAS oncogene family [Source:HGNC Symbol;Acc:HGNC:18260]	3.04	17.7585	4.83785	4.65553	4.431	2.48837	3.03838	6.69996	2.61069	1.66377	2.10426	1.07332	0.00292261	0.0439101	up	yes
						chr13	113584721	113641473	+	ENSG00000198176	TFDP1	ENST00000375370;ENST00000544902;ENST00000408980;ENST00000475254;ENST00000465174;ENST00000494812;ENST00000464794;ENST00000453989	GO:0000083(regulation of transcription involved in G1/S transition of mitotic cell cycle);GO:0000790(nuclear chromatin);GO:0000977(RNA polymerase II regulatory region sequence-specific DNA binding);GO:0000981(DNA-binding transcription factor activity, RNA polymerase II-specific);GO:0000987(cis-regulatory region sequence-specific DNA binding);GO:0001228(DNA-binding transcription activator activity…	04110(Cell cycle);04350(TGF-beta signaling pathway);04350(TGF-beta signaling pathway)	K04683	NA	transcription factor Dp-1 [Source:HGNC Symbol;Acc:HGNC:11749]	20.4081	6.75489	13.0714	4.91506	4.9787	4.78934	5.14347	5.37999	4.24763	4.27101	2.10344	1.07275	0.000177892	0.00599225	up	yes
						chr6	27808199	27808701	+	ENSG00000196747	H2AC13	ENST00000358739	GO:0000786(nucleosome);GO:0000790(nuclear chromatin);GO:0003677(DNA binding);GO:0005515(protein binding);GO:0005634(nucleus);GO:0005694(chromosome);GO:0006325(chromatin organization);GO:0006342(chromatin silencing);GO:0008150(biological_process);GO:0019899(enzyme binding);GO:0046982(protein heterodimerization activity);GO:0070062(extracellular exosome)	04217(Necroptosis);05034(Alcoholism);05322(Systemic lupus erythematosus)	K11251	NA	H2A clustered histone 13 [Source:HGNC Symbol;Acc:HGNC:4725]	7.8615	5.99932	7.34043	6.78864	3.68187	3.63976	3.2529	4.66821	1.906	1.59882	2.10225	1.07193	0.000511479	0.0133783	up	yes
						chr9	122370530	122395703	+	ENSG00000095303	PTGS1	ENST00000362012;ENST00000540753;ENST00000643576;ENST00000643810;ENST00000373698;ENST00000645132;ENST00000426608;ENST00000223423;ENST00000619306	GO:0001516(prostaglandin biosynthetic process);GO:0001750(photoreceptor outer segment);GO:0004601(peroxidase activity);GO:0004666(prostaglandin-endoperoxide synthase activity);GO:0005737(cytoplasm);GO:0005783(endoplasmic reticulum);GO:0005789(endoplasmic reticulum membrane);GO:0005794(Golgi apparatus);GO:0006629(lipid metabolic process);GO:0006631(fatty acid metabolic process);GO:0006633(fatty ac…	00590(Arachidonic acid metabolism);04611(Platelet activation);04726(Serotonergic synapse);04923(Regulation of lipolysis in adipocytes);04923(Regulation of lipolysis in adipocytes)	K00509	EC:1.14.99.1	prostaglandin-endoperoxide synthase 1 [Source:HGNC Symbol;Acc:HGNC:9604]	42.6367	31.5282	26.5985	22.1792	17.9798	11.461	19.3248	11.2847	9.5607	15.4038	2.10222	1.07192	4.5152e-06	0.000401232	up	yes
						chr7	497258	520296	-	ENSG00000197461	PDGFA	ENST00000402802;ENST00000405692;ENST00000354513;ENST00000482462	GO:0000139(Golgi membrane);GO:0000165(MAPK cascade);GO:0001525(angiogenesis);GO:0001775(cell activation);GO:0001942(hair follicle development);GO:0002053(positive regulation of mesenchymal cell proliferation);GO:0002576(platelet degranulation);GO:0005161(platelet-derived growth factor receptor binding);GO:0005515(protein binding);GO:0005518(collagen binding);GO:0005576(extracellular region);GO:00…	01521(EGFR tyrosine kinase inhibitor resistance);04010(MAPK signaling pathway);04014(Ras signaling pathway);04015(Rap1 signaling pathway);04072(Phospholipase D signaling pathway);04151(PI3K-Akt signaling pathway);04510(Focal adhesion);04540(Gap junction);04630(Jak-STAT signaling pathway);04810(Regulation of actin cytoskeleton);05200(Pathways in cancer);05202(Transcriptional misregulation in cance…	NA	NA	platelet derived growth factor subunit A [Source:HGNC Symbol;Acc:HGNC:8799]	2.39716	1.90114	1.47611	1.49336	0.842973	0.597373	1.16471	0.944284	0.603842	0.551504	2.10029	1.07059	0.000174435	0.00593144	up	yes
						chr6	42915989	42925838	+	ENSG00000171611	PTCRA	ENST00000304672;ENST00000616441;ENST00000441198	GO:0005515(protein binding);GO:0016020(membrane);GO:0016021(integral component of membrane);GO:0070244(negative regulation of thymocyte apoptotic process);GO:0070244(negative regulation of thymocyte apoptotic process)	04330(Notch signaling pathway);05202(Transcriptional misregulation in cancer);05202(Transcriptional misregulation in cancer)	K06056	NA	pre T cell antigen receptor alpha [Source:HGNC Symbol;Acc:HGNC:21290]	5.51677	3.47315	3.72933	2.91405	4.71743	1.54598	3.15814	2.27779	1.35024	1.35789	2.10017	1.0705	0.000187006	0.00627571	up	yes
						chr16	75566375	75577881	+	ENSG00000034713	GABARAPL2	ENST00000037243;ENST00000565057;ENST00000565985;ENST00000568455;ENST00000563744	GO:0000045(autophagosome assembly);GO:0000139(Golgi membrane);GO:0000149(SNARE binding);GO:0000421(autophagosome membrane);GO:0000422(autophagy of mitochondrion);GO:0005515(protein binding);GO:0005622(intracellular);GO:0005737(cytoplasm);GO:0005776(autophagosome);GO:0005783(endoplasmic reticulum);GO:0005789(endoplasmic reticulum membrane);GO:0005794(Golgi apparatus);GO:0005829(cytosol);GO:0006891…	04068(FoxO signaling pathway);04136(Autophagy - other);04137(Mitophagy - animal);04140(Autophagy - animal);04371(Apelin signaling pathway);04621(NOD-like receptor signaling pathway);04727(GABAergic synapse);05167(Kaposi sarcoma-associated herpesvirus infection);05167(Kaposi sarcoma-associated herpesvirus infection)	NA	NA	GABA type A receptor associated protein like 2 [Source:HGNC Symbol;Acc:HGNC:13291]	36.3345	11.3923	22.131	11.1316	9.06612	7.89618	9.1709	9.01503	8.6243	8.28535	2.09472	1.06676	0.00010328	0.00417634	up	yes
						X	71095851	71103532	+	ENSG00000184481	FOXO4	ENST00000374259;ENST00000341558;ENST00000464598;ENST00000466874	GO:0000122(negative regulation of transcription by RNA polymerase II);GO:0000790(nuclear chromatin);GO:0000981(DNA-binding transcription factor activity, RNA polymerase II-specific);GO:0001228(DNA-binding transcription activator activity, RNA polymerase II-specific);GO:0003677(DNA binding);GO:0003700(DNA-binding transcription factor activity);GO:0005515(protein binding);GO:0005634(nucleus);GO:000…	04014(Ras signaling pathway);04068(FoxO signaling pathway);04068(FoxO signaling pathway)	K12358	NA	forkhead box O4 [Source:HGNC Symbol;Acc:HGNC:7139]	29.9222	7.56208	19.0903	6.76234	5.92789	6.70887	7.28237	7.83961	5.58801	5.66061	2.09389	1.06619	0.000405904	0.0112463	up	yes
						chr8	143990056	143993415	+	ENSG00000178719	GRINA	ENST00000313269;ENST00000395068;ENST00000525513;ENST00000529301;ENST00000533377;ENST00000531992;ENST00000530898;ENST00000534791;ENST00000533044	GO:0005515(protein binding);GO:0005783(endoplasmic reticulum);GO:0005794(Golgi apparatus);GO:0016020(membrane);GO:0016021(integral component of membrane);GO:0032469(endoplasmic reticulum calcium ion homeostasis);GO:0044325(ion channel binding);GO:1902236(negative regulation of endoplasmic reticulum stress-induced intrinsic apoptotic signaling pathway);GO:1902236(negative regulation of endoplasmic…	NA	NA	NA	glutamate ionotropic receptor NMDA type subunit associated protein 1 [Source:HGNC Symbol;Acc:HGNC:4589]	53.6791	31.0048	43.5667	18.1183	27.2735	16.7211	14.6441	21.4762	19.2228	10.9355	2.09208	1.06494	2.14684e-05	0.00128911	up	yes
						chr19	44846175	44889223	+	ENSG00000130202	NECTIN2	ENST00000252483;ENST00000252485;ENST00000591581;ENST00000587386	GO:0001618(virus receptor activity);GO:0001675(acrosome assembly);GO:0002860(positive regulation of natural killer cell mediated cytotoxicity directed against tumor cell target);GO:0002891(positive regulation of immunoglobulin mediated immune response);GO:0005515(protein binding);GO:0005886(plasma membrane);GO:0005911(cell-cell junction);GO:0005915(zonula adherens);GO:0005925(focal adhesion);GO:0…	04514(Cell adhesion molecules (CAMs));04520(Adherens junction);04520(Adherens junction)	NA	NA	nectin cell adhesion molecule 2 [Source:HGNC Symbol;Acc:HGNC:9707]	1.11931	2.48351	1.14678	1.11208	0.637042	0.522085	0.799426	0.729489	0.580596	0.478609	2.08949	1.06315	0.000256089	0.00794096	up	yes
						chr4	152936352	152979696	+	ENSG00000137460	FHDC1	ENST00000511601	GO:0003779(actin binding);GO:0005794(Golgi apparatus);GO:0005874(microtubule);GO:0005881(cytoplasmic microtubule);GO:0005929(cilium);GO:0008017(microtubule binding);GO:0030030(cell projection organization);GO:0042995(cell projection);GO:0043149(stress fiber assembly);GO:0060271(cilium assembly);GO:0090161(Golgi ribbon formation)	NA	NA	NA	FH2 domain containing 1 [Source:HGNC Symbol;Acc:HGNC:29363]	0.458695	0.0917726	0.353966	0.0755163	0.138289	0.113638	0.137889	0.0833324	0.0636363	0.13766	2.08566	1.06051	0.00476589	0.0602905	up	yes
						chr16	87830023	87869507	-	ENSG00000103257	SLC7A5	ENST00000261622;ENST00000563489;ENST00000565644	GO:0002720(positive regulation of cytokine production involved in immune response);GO:0005515(protein binding);GO:0005764(lysosome);GO:0005765(lysosomal membrane);GO:0005829(cytosol);GO:0005886(plasma membrane);GO:0006865(amino acid transport);GO:0009925(basal plasma membrane);GO:0010629(negative regulation of gene expression);GO:0015171(amino acid transmembrane transporter activity);GO:0015173(a…	04150(mTOR signaling pathway);05230(Central carbon metabolism in cancer);05230(Central carbon metabolism in cancer)	K13780	NA	solute carrier family 7 member 5 [Source:HGNC Symbol;Acc:HGNC:11063]	10.5352	4.21223	6.24179	3.64082	3.00435	1.7332	2.35237	4.49163	2.00036	2.69305	2.08238	1.05823	0.000230087	0.0073636	up	yes
						chr7	142587868	142588359	+	ENSG00000275743	TRBV14	ENST00000617639	GO:0002250(adaptive immune response);GO:0002376(immune system process);GO:0005886(plasma membrane);GO:0007166(cell surface receptor signaling pathway);GO:0016020(membrane);GO:0042101(T cell receptor complex)	NA	NA	NA	T cell receptor beta variable 14 [Source:HGNC Symbol;Acc:HGNC:12189]	0.587879	2.26362	1.18998	7.29386	7.74973	1.24564	1.65844	2.1307	1.49145	2.64841	2.0802	1.05672	0.0272356	0.164476	up	yes
						chr8	27459756	27479883	-	ENSG00000120903	CHRNA2	ENST00000407991;ENST00000520933;ENST00000521921;ENST00000637241;ENST00000518712;ENST00000522008;ENST00000520600;ENST00000520650	GO:0004888(transmembrane signaling receptor activity);GO:0005216(ion channel activity);GO:0005230(extracellular ligand-gated ion channel activity);GO:0005886(plasma membrane);GO:0005887(integral component of plasma membrane);GO:0005892(acetylcholine-gated channel complex);GO:0006811(ion transport);GO:0007165(signal transduction);GO:0007268(chemical synaptic transmission);GO:0007271(synaptic trans…	04080(Neuroactive ligand-receptor interaction);04080(Neuroactive ligand-receptor interaction)	NA	NA	cholinergic receptor nicotinic alpha 2 subunit [Source:HGNC Symbol;Acc:HGNC:1956]	0.459993	0.189091	0.246832	0.163435	0.162907	0.095818	0.269412	0.0808987	0.0447547	0.0970444	2.07893	1.05584	0.00521081	0.0632577	up	yes
						chr4	5051480	5500994	+	ENSG00000152953	STK32B	ENST00000282908;ENST00000512018;ENST00000511959;ENST00000513705;ENST00000508728	GO:0000166(nucleotide binding);GO:0004672(protein kinase activity);GO:0004674(protein serine/threonine kinase activity);GO:0005524(ATP binding);GO:0006468(protein phosphorylation);GO:0016301(kinase activity);GO:0016310(phosphorylation);GO:0016740(transferase activity);GO:0018105(peptidyl-serine phosphorylation);GO:0035556(intracellular signal transduction);GO:0046872(metal ion binding);GO:0046872…	NA	K08793	EC:2.7.11.1	serine/threonine kinase 32B [Source:HGNC Symbol;Acc:HGNC:14217]	0.146548	0.313209	0.162198	0.165183	0.156687	0.0776288	0.0673979	0.116479	0.12281	0.0713727	2.07121	1.05047	0.00145243	0.0278739	up	yes
						chr7	156388922	156640654	-	ENSG00000182648	LINC01006	ENST00000663891;ENST00000458645;ENST00000624071;ENST00000656505;ENST00000440711;ENST00000447933;ENST00000418309;ENST00000656837;ENST00000333319;ENST00000436670;ENST00000425712;ENST00000652322;ENST00000664734	NA	NA	NA	NA	long intergenic non-protein coding RNA 1006 [Source:HGNC Symbol;Acc:HGNC:48971]	0.0211332	0.111352	0.0885162	0.0774225	0.0151329	0.00963348	0.0177603	0.0114584	0.0250419	0.0876498	2.06908	1.04899	0.0378271	0.198349	up	yes
						chr1	43337818	43354466	+	ENSG00000117400	MPL	ENST00000372470;ENST00000413998;ENST00000643351;ENST00000638732	GO:0001780(neutrophil homeostasis);GO:0004896(cytokine receptor activity);GO:0005515(protein binding);GO:0005794(Golgi apparatus);GO:0005886(plasma membrane);GO:0009986(cell surface);GO:0016020(membrane);GO:0016021(integral component of membrane);GO:0019221(cytokine-mediated signaling pathway);GO:0031965(nuclear membrane);GO:0035702(monocyte homeostasis);GO:0038163(thrombopoietin-mediated signali…	04060(Cytokine-cytokine receptor interaction);04630(Jak-STAT signaling pathway);04630(Jak-STAT signaling pathway)	K05082	NA	MPL proto-oncogene, thrombopoietin receptor [Source:HGNC Symbol;Acc:HGNC:7217]	4.75924	3.71091	3.59936	2.96913	2.7104	1.14678	2.86751	1.48689	1.0969	1.99381	2.06579	1.04669	2.84322e-05	0.00155632	up	yes
						chr9	122372605	122372825	+	ENSG00000269970	AL162424	ENST00000602325	NA	NA	NA	NA	novel transcript, sense intronic to PTGS1	15.5758	10.5385	11.0261	9.12691	8.35088	5.78866	7.07887	5.66356	3.66743	4.24667	2.06533	1.04638	0.000306139	0.00905507	up	yes
						chr19	42507304	42561234	-	ENSG00000079385	CEACAM1	ENST00000352591;ENST00000403136;ENST00000377806;ENST00000161559;ENST00000488639;ENST00000485605;ENST00000465051;ENST00000600172;ENST00000358394;ENST00000599389;ENST00000471298;ENST00000344391	GO:0001525(angiogenesis);GO:0001558(regulation of cell growth);GO:0001568(blood vessel development);GO:0001915(negative regulation of T cell mediated cytotoxicity);GO:0002859(negative regulation of natural killer cell mediated cytotoxicity directed against tumor cell target);GO:0003674(molecular_function);GO:0003779(actin binding);GO:0005515(protein binding);GO:0005516(calmodulin binding);GO:0005…	NA	NA	NA	CEA cell adhesion molecule 1 [Source:HGNC Symbol;Acc:HGNC:1814]	2.01516	2.36566	1.26777	0.828504	1.34715	1.03375	0.953698	0.367996	0.996734	0.436687	2.06506	1.04619	0.000243289	0.00767879	up	yes
						chr10	60869438	61001440	-	ENSG00000072422	RHOBTB1	ENST00000337910;ENST00000496237;ENST00000483488;ENST00000490827	GO:0000166(nucleotide binding);GO:0003924(GTPase activity);GO:0005515(protein binding);GO:0005525(GTP binding);GO:0005737(cytoplasm);GO:0005829(cytosol);GO:0005856(cytoskeleton);GO:0005886(plasma membrane);GO:0005938(cell cortex);GO:0007015(actin filament organization);GO:0007264(small GTPase mediated signal transduction);GO:0008360(regulation of cell shape);GO:0019901(protein kinase binding);GO:…	04120(Ubiquitin mediated proteolysis);04120(Ubiquitin mediated proteolysis)	K07868	NA	Rho related BTB domain containing 1 [Source:HGNC Symbol;Acc:HGNC:18738]	5.95769	4.08096	4.17988	2.85691	2.76122	1.96152	2.61642	1.3914	1.40579	2.23573	2.06398	1.04543	1.24051e-05	0.00084364	up	yes
						chr22	17116297	17121367	-	ENSG00000183307	TMEM121B	ENST00000331437	NA	NA	NA	NA	transmembrane protein 121B [Source:HGNC Symbol;Acc:HGNC:1844]	3.27474	3.66024	3.94571	2.75866	2.71882	1.10288	0.894227	2.55688	1.81363	1.55958	2.06355	1.04513	1.13451e-05	0.000792567	up	yes
						chr17	76624761	76643786	-	ENSG00000070526	ST6GALNAC1	ENST00000592042;ENST00000589992;ENST00000588375;ENST00000590915;ENST00000589813;ENST00000156626;ENST00000589004;ENST00000590878	GO:0000139(Golgi membrane);GO:0001665(alpha-N-acetylgalactosaminide alpha-2,6-sialyltransferase activity);GO:0005794(Golgi apparatus);GO:0006486(protein glycosylation);GO:0008373(sialyltransferase activity);GO:0009312(oligosaccharide biosynthetic process);GO:0016020(membrane);GO:0016021(integral component of membrane);GO:0016740(transferase activity);GO:0016757(transferase activity, transferring …	00512(Mucin type O-glycan biosynthesis);00512(Mucin type O-glycan biosynthesis)	K03479	EC:2.4.99.3	ST6 N-acetylgalactosaminide alpha-2,6-sialyltransferase 1 [Source:HGNC Symbol;Acc:HGNC:23614]	0.0974353	0.207569	0.137951	0.44746	0.316932	0.0703362	0.103651	0.232459	0.0533121	0.125686	2.06228	1.04424	0.014116	0.114721	up	yes
						chr22	24540423	24555935	-	ENSG00000138867	GUCD1	ENST00000621833;ENST00000404664;ENST00000407471;ENST00000435822;ENST00000480272;ENST00000468170;ENST00000493099;ENST00000402766;ENST00000447813;ENST00000490810	GO:0005515(protein binding);GO:0005515(protein binding)	NA	NA	NA	guanylyl cyclase domain containing 1 [Source:HGNC Symbol;Acc:HGNC:14237]	51.4423	19.4204	35.2699	14.4219	15.6471	12.4922	13.1724	15.1985	12.6734	12.8345	2.05213	1.03712	9.5753e-05	0.00396198	up	yes
						chr10	24848614	24952606	-	ENSG00000099256	PRTFDC1	ENST00000320152;ENST00000376378;ENST00000376376	GO:0000166(nucleotide binding);GO:0000287(magnesium ion binding);GO:0004422(hypoxanthine phosphoribosyltransferase activity);GO:0005515(protein binding);GO:0006166(purine ribonucleoside salvage);GO:0009116(nucleoside metabolic process);GO:0042803(protein homodimerization activity);GO:0046872(metal ion binding);GO:0046872(metal ion binding)	NA	NA	NA	phosphoribosyl transferase domain containing 1 [Source:HGNC Symbol;Acc:HGNC:23333]	0.67216	0.805102	0.437852	0.533313	0.334659	0.129079	0.636444	0.152011	0.202329	0.236341	2.05212	1.03711	0.00491864	0.0613685	up	yes
						chr3	37452115	37823507	+	ENSG00000144668	ITGA9	ENST00000264741;ENST00000461533;ENST00000422441	GO:0005518(collagen binding);GO:0005886(plasma membrane);GO:0007155(cell adhesion);GO:0007229(integrin-mediated signaling pathway);GO:0008305(integrin complex);GO:0009925(basal plasma membrane);GO:0016020(membrane);GO:0016021(integral component of membrane);GO:0030198(extracellular matrix organization);GO:0030593(neutrophil chemotaxis);GO:0034679(integrin alpha9-beta1 complex);GO:0042060(wound he…	04151(PI3K-Akt signaling pathway);04510(Focal adhesion);04512(ECM-receptor interaction);04514(Cell adhesion molecules (CAMs));04810(Regulation of actin cytoskeleton);05165(Human papillomavirus infection);05410(Hypertrophic cardiomyopathy (HCM));05412(Arrhythmogenic right ventricular cardiomyopathy (ARVC));05414(Dilated cardiomyopathy (DCM));05414(Dilated cardiomyopathy (DCM))	K06585	NA	integrin subunit alpha 9 [Source:HGNC Symbol;Acc:HGNC:6145]	0.999666	0.841986	0.659103	0.327216	0.322683	0.440715	0.471027	0.204658	0.1009	0.321637	2.04729	1.03372	0.00156456	0.0290488	up	yes
						chr21	29193480	29288205	+	ENSG00000215533	LINC00189	ENST00000420364;ENST00000447125;ENST00000431661	NA	NA	NA	NA	long intergenic non-protein coding RNA 189 [Source:HGNC Symbol;Acc:HGNC:18461]	0.199198	0.992795	0.706236	2.38583	1.14318	0.573233	0.220494	0.31803	0.934241	0.609913	2.04346	1.03101	0.0192073	0.135874	up	yes
						chr3	192796815	192917856	-	ENSG00000180611	MB21D2	ENST00000392452	GO:0005515(protein binding);GO:0044877(protein-containing complex binding);GO:0045296(cadherin binding)	NA	NA	NA	Mab-21 domain containing 2 [Source:HGNC Symbol;Acc:HGNC:30438]	1.34102	1.83079	1.43759	1.89753	1.98189	0.559477	0.719259	1.46323	0.914804	0.503998	2.04021	1.02872	0.00014883	0.00542007	up	yes
						chr1	47216290	47232220	-	ENSG00000162367	TAL1	ENST00000294339;ENST00000459729;ENST00000481091;ENST00000465912;ENST00000464796;ENST00000371884	GO:0000118(histone deacetylase complex);GO:0000122(negative regulation of transcription by RNA polymerase II);GO:0000790(nuclear chromatin);GO:0000976(transcription regulatory region sequence-specific DNA binding);GO:0000977(RNA polymerase II regulatory region sequence-specific DNA binding);GO:0000978(RNA polymerase II cis-regulatory region sequence-specific DNA binding);GO:0000981(DNA-binding tr…	NA	K09068	NA	TAL bHLH transcription factor 1, erythroid differentiation factor [Source:HGNC Symbol;Acc:HGNC:11556]	9.98347	5.55798	6.28411	4.26324	3.99394	2.71845	3.53856	2.99834	2.54808	2.94961	2.03909	1.02792	1.10395e-05	0.00078341	up	yes
						chr20	45898621	45912155	-	ENSG00000100979	PLTP	ENST00000354050;ENST00000372431;ENST00000477313;ENST00000372420	GO:0005576(extracellular region);GO:0005615(extracellular space);GO:0005634(nucleus);GO:0006629(lipid metabolic process);GO:0006869(lipid transport);GO:0008035(high-density lipoprotein particle binding);GO:0008289(lipid binding);GO:0008429(phosphatidylethanolamine binding);GO:0008525(phosphatidylcholine transporter activity);GO:0008526(phosphatidylinositol transfer activity);GO:0010189(vitamin E …	03320(PPAR signaling pathway);04979(Cholesterol metabolism);04979(Cholesterol metabolism)	K08761	NA	phospholipid transfer protein [Source:HGNC Symbol;Acc:HGNC:9093]	0.84044	0.610468	0.629526	0.461666	0.307267	0.520843	0.536124	0.144344	0.145421	0.0570273	2.02981	1.02135	0.00893904	0.0879888	up	yes
						X	148052233	148052746	+	ENSG00000219507	FTH1P8	ENST00000498161	NA	NA	NA	NA	ferritin heavy chain 1 pseudogene 8 [Source:HGNC Symbol;Acc:HGNC:3995]	4.7611	5.6601	4.44715	3.16711	3.20668	1.14441	2.4463	2.89408	2.08817	1.91094	2.02617	1.01875	0.000576633	0.0144795	up	yes
						chr1	246771837	246839611	-	ENSG00000223519	KIF28P	ENST00000504864;ENST00000451123;ENST00000508436	NA	NA	NA	NA	kinesin family member 28, pseudogene [Source:HGNC Symbol;Acc:HGNC:49205]	1.07978	0.36573	0.932122	0.496704	0.539823	0.10917	0.36004	0.448504	0.380812	0.387481	2.025	1.01792	0.00212671	0.0352892	up	yes
						chr20	62708836	62762771	+	ENSG00000101188	NTSR1	ENST00000370501;ENST00000482259	GO:0001659(temperature homeostasis);GO:0003085(negative regulation of systemic arterial blood pressure);GO:0003254(regulation of membrane depolarization);GO:0004930(G protein-coupled receptor activity);GO:0005515(protein binding);GO:0005737(cytoplasm);GO:0005739(mitochondrion);GO:0005783(endoplasmic reticulum);GO:0005794(Golgi apparatus);GO:0005886(plasma membrane);GO:0005887(integral component o…	04020(Calcium signaling pathway);04080(Neuroactive ligand-receptor interaction);04080(Neuroactive ligand-receptor interaction)	K04211	NA	neurotensin receptor 1 [Source:HGNC Symbol;Acc:HGNC:8039]	1.65247	1.59434	1.71448	0.645752	0.975942	0.785853	0.719095	0.465386	0.539263	0.743241	2.02377	1.01704	0.000153923	0.00549411	up	yes
						chr2	74557883	74648338	-	ENSG00000159374	M1AP	ENST00000290536;ENST00000421985;ENST00000536235;ENST00000464686	GO:0003674(molecular_function);GO:0005515(protein binding);GO:0005737(cytoplasm);GO:0006396(RNA processing);GO:0007127(meiosis I);GO:0007283(spermatogenesis);GO:0007292(female gamete generation);GO:0016021(integral component of membrane);GO:0030154(cell differentiation);GO:0031497(chromatin assembly);GO:0042802(identical protein binding);GO:0051308(male meiosis chromosome separation);GO:0051308(m…	NA	NA	NA	meiosis 1 associated protein [Source:HGNC Symbol;Acc:HGNC:25183]	0.328411	0.268306	0.28738	0.221977	0.157511	0.142522	0.243406	0.127751	0.110693	0	2.02377	1.01704	0.023899	0.153384	up	yes
						chr2	73700576	73701340	-	ENSG00000204872	NAT8B	ENST00000377712	NA	00480(Glutathione metabolism)	K20838	2.3.1.-;EC:2.3.1.80	N-acetyltransferase 8B (putative, gene/pseudogene) [Source:HGNC Symbol;Acc:HGNC:30235]	2.37373	2.18913	1.77215	1.82102	1.12632	0.282957	2.19838	1.09674	0.488966	0.520195	2.02352	1.01687	0.00792387	0.0812015	up	yes
						chr9	127935099	127937854	-	ENSG00000136908	DPM2	ENST00000314392;ENST00000495270;ENST00000470181;ENST00000373110;ENST00000473360	GO:0000506(glycosylphosphatidylinositol-N-acetylglucosaminyltransferase (GPI-GnT) complex);GO:0004582(dolichyl-phosphate beta-D-mannosyltransferase activity);GO:0005515(protein binding);GO:0005783(endoplasmic reticulum);GO:0005789(endoplasmic reticulum membrane);GO:0006486(protein glycosylation);GO:0006506(GPI anchor biosynthetic process);GO:0008047(enzyme activator activity);GO:0016020(membrane)…	00510(N-Glycan biosynthesis);00563(Glycosylphosphatidylinositol (GPI)-anchor biosynthesis);00563(Glycosylphosphatidylinositol (GPI)-anchor biosynthesis)	K09658	NA	dolichyl-phosphate mannosyltransferase subunit 2, regulatory [Source:HGNC Symbol;Acc:HGNC:3006]	24.0492	5.1231	14.1763	5.37041	5.14297	5.22836	4.34577	5.60358	5.86825	5.59912	2.02146	1.0154	0.000608966	0.0150184	up	yes
						chr1	230837119	230869589	-	ENSG00000119280	C1orf198	ENST00000366663;ENST00000523410;ENST00000470540;ENST00000427697;ENST00000519360;ENST00000521263	GO:0005737(cytoplasm);GO:0005829(cytosol);GO:0005829(cytosol)	NA	NA	NA	chromosome 1 open reading frame 198 [Source:HGNC Symbol;Acc:HGNC:25900]	5.21719	4.16675	3.59826	3.26608	3.08818	1.48278	2.66953	1.788	1.58434	2.05406	2.01869	1.01342	2.87371e-06	0.000307111	up	yes
						chr1	22710839	22921500	+	ENSG00000133216	EPHB2	ENST00000374630;ENST00000374627;ENST00000374632;ENST00000400191;ENST00000465676;ENST00000544305;ENST00000490436	GO:0000166(nucleotide binding);GO:0000902(cell morphogenesis);GO:0001525(angiogenesis);GO:0001540(amyloid-beta binding);GO:0001655(urogenital system development);GO:0001933(negative regulation of protein phosphorylation);GO:0004672(protein kinase activity);GO:0004713(protein tyrosine kinase activity);GO:0004714(transmembrane receptor protein tyrosine kinase activity);GO:0005003(ephrin receptor ac…	04360(Axon guidance);04360(Axon guidance)	NA	NA	EPH receptor B2 [Source:HGNC Symbol;Acc:HGNC:3393]	0.616633	0.77286	1.12647	0.200192	0.590719	0.222012	0.232092	0.211138	0.665317	0.309743	2.01602	1.01151	0.00126487	0.0248192	up	yes
						chr22	30285238	30299482	-	ENSG00000248751	AC004997	ENST00000447976;ENST00000434291;ENST00000418047;ENST00000330168;ENST00000434987	GO:0005096(GTPase activator activity);GO:0005737(cytoplasm);GO:0005829(cytosol);GO:0006886(intracellular protein transport);GO:0017137(Rab GTPase binding);GO:0034618(arginine binding);GO:0061700(GATOR2 complex);GO:0090630(activation of GTPase activity);GO:1902531(regulation of intracellular signal transduction);GO:1903432(regulation of TORC1 signaling);GO:1903577(cellular response to L-arginine);…	NA	NA	NA	novel protein	0.0938943	0.576921	0.315528	0.485104	0.0893781	0.0801734	0.147728	0.162693	0.287177	0.0967922	2.0151	1.01085	0.0315904	0.179542	up	yes
						chr18	61585746	61607006	-	ENSG00000267279	AC090409	ENST00000586949;ENST00000666670;ENST00000587754	NA	NA	NA	NA	novel transcript	1.06976	1.46776	0.561858	0.424004	0.954584	0.438487	0.790516	0.443444	0.403025	0.146949	2.01491	1.01071	0.00591771	0.0681485	up	yes
						chr7	6022247	6059175	-	ENSG00000086232	EIF2AK1	ENST00000199389;ENST00000495565;ENST00000474029;ENST00000446699;ENST00000463213;ENST00000422786;ENST00000490523;ENST00000470168;ENST00000431744;ENST00000461493	GO:0000166(nucleotide binding);GO:0002526(acute inflammatory response);GO:0003743(translation initiation factor activity);GO:0004672(protein kinase activity);GO:0004674(protein serine/threonine kinase activity);GO:0004694(eukaryotic translation initiation factor 2alpha kinase activity);GO:0005515(protein binding);GO:0005524(ATP binding);GO:0005737(cytoplasm);GO:0006413(translational initiation);G…	04141(Protein processing in endoplasmic reticulum);05160(Hepatitis C);05162(Measles);05164(Influenza A);05168(Herpes simplex virus 1 infection);05168(Herpes simplex virus 1 infection)	K16194	EC:2.7.11.1	eukaryotic translation initiation factor 2 alpha kinase 1 [Source:HGNC Symbol;Acc:HGNC:24921]	66.3117	23.3085	37.7012	18.9564	17.2526	16.0428	18.0556	17.0521	14.247	15.8062	2.01383	1.00994	0.000152149	0.00546337	up	yes
						chr14	35401513	35404749	-	ENSG00000100906	NFKBIA	ENST00000216797;ENST00000557140;ENST00000555371;ENST00000556664;ENST00000555629;ENST00000557459;ENST00000557100;ENST00000557389	GO:0005515(protein binding);GO:0005634(nucleus);GO:0005654(nucleoplasm);GO:0005737(cytoplasm);GO:0005829(cytosol);GO:0005886(plasma membrane);GO:0006606(protein import into nucleus);GO:0006915(apoptotic process);GO:0007249(I-kappaB kinase/NF-kappaB signaling);GO:0007253(cytoplasmic sequestering of NF-kappaB);GO:0008134(transcription factor binding);GO:0008139(nuclear localization sequence binding…	04024(cAMP signaling pathway);04062(Chemokine signaling pathway);04064(NF-kappa B signaling pathway);04210(Apoptosis);04380(Osteoclast differentiation);04620(Toll-like receptor signaling pathway);04621(NOD-like receptor signaling pathway);04622(RIG-I-like receptor signaling pathway);04623(Cytosolic DNA-sensing pathway);04625(C-type lectin receptor signaling pathway);04657(IL-17 signaling pathway)…	K04734	NA	NFKB inhibitor alpha [Source:HGNC Symbol;Acc:HGNC:7797]	27.5578	84.2744	49.1438	45.5874	55.3814	19.2742	16.474	50.0324	24.0536	20.4641	2.01035	1.00744	2.03022e-05	0.00123561	up	yes
						chr2	206651621	206721570	-	ENSG00000232125	DYTN	ENST00000674258;ENST00000477734	GO:0005886(plasma membrane);GO:0008270(zinc ion binding);GO:0016020(membrane);GO:0045202(synapse);GO:0046872(metal ion binding);GO:0099536(synaptic signaling);GO:0099536(synaptic signaling)	NA	NA	NA	dystrotelin [Source:HGNC Symbol;Acc:HGNC:23279]	0.321701	0.284816	0.358487	0.229966	0.24746	0.0342102	0.217839	0.091016	0.156011	0.218852	2.00916	1.00659	0.00550961	0.0650165	up	yes
						chr10	4786629	4848062	+	ENSG00000165568	AKR1E2	ENST00000463345;ENST00000345253;ENST00000525627;ENST00000441590;ENST00000533295;ENST00000525572;ENST00000298375;ENST00000487985;ENST00000474119;ENST00000532248;ENST00000525281;ENST00000334019	GO:0004032(alditol:NADP+ 1-oxidoreductase activity);GO:0005654(nucleoplasm);GO:0005737(cytoplasm);GO:0005794(Golgi apparatus);GO:0005829(cytosol);GO:0008106(alcohol dehydrogenase (NADP+) activity);GO:0016491(oxidoreductase activity);GO:0050571(1,5-anhydro-D-fructose reductase activity);GO:0055114(oxidation-reduction process);GO:0055114(oxidation-reduction process)	NA	K13981	EC:1.1.1.263	aldo-keto reductase family 1 member E2 [Source:HGNC Symbol;Acc:HGNC:23437]	2.30563	0.839776	1.42395	1.55863	0.782206	0.886817	0.670093	0.486195	0.721219	0.676031	2.00857	1.00617	0.000569867	0.0144104	up	yes
						chr1	149852619	149854274	+	ENSG00000203852	H3C15	ENST00000403683	GO:0000183(chromatin silencing at rDNA);GO:0000786(nucleosome);GO:0003677(DNA binding);GO:0005515(protein binding);GO:0005576(extracellular region);GO:0005634(nucleus);GO:0005654(nucleoplasm);GO:0005694(chromosome);GO:0006325(chromatin organization);GO:0006334(nucleosome assembly);GO:0007596(blood coagulation);GO:0038111(interleukin-7-mediated signaling pathway);GO:0044267(cellular protein metabo…	05034(Alcoholism);05202(Transcriptional misregulation in cancer);05322(Systemic lupus erythematosus)	K11253	NA	H3 clustered histone 15 [Source:HGNC Symbol;Acc:HGNC:20505]	1.6916	1.21317	1.34609	0.893998	0.61951	0.591792	0.616906	1.06601	0.307628	0.290906	2.00623	1.00448	0.00303301	0.0450178	up	yes
						chr1	156742109	156766925	-	ENSG00000143321	HDGF	ENST00000357325;ENST00000469145;ENST00000495212;ENST00000477306;ENST00000465180;ENST00000482651;ENST00000368206	GO:0000122(negative regulation of transcription by RNA polymerase II);GO:0000166(nucleotide binding);GO:0001222(transcription corepressor binding);GO:0003677(DNA binding);GO:0003714(transcription corepressor activity);GO:0003723(RNA binding);GO:0005576(extracellular region);GO:0005615(extracellular space);GO:0005634(nucleus);GO:0005654(nucleoplasm);GO:0005737(cytoplasm);GO:0007165(signal transduc…	NA	K16641	NA	heparin binding growth factor [Source:HGNC Symbol;Acc:HGNC:4856]	65.582	29.0351	44.0428	20.5191	19.4526	19.2179	19.9756	20.5263	14.9354	14.4004	2.00584	1.00421	0.000104745	0.00421101	up	yes
						chr10	42751178	42754297	-	ENSG00000259869	AL022344	ENST00000568976	NA	NA	NA	NA	novel transcript	0.495705	0.4382	0.249722	0.179068	0.228726	0.257849	0.327418	0.128176	0	0.082165	2.00026	1.00019	0.0382576	0.199384	up	yes
						chr9	127907886	127917041	-	ENSG00000136840	ST6GALNAC4	ENST00000335791;ENST00000495983;ENST00000474282;ENST00000483438;ENST00000361444;ENST00000479747	GO:0000139(Golgi membrane);GO:0001574(ganglioside biosynthetic process);GO:0001665(alpha-N-acetylgalactosaminide alpha-2,6-sialyltransferase activity);GO:0005794(Golgi apparatus);GO:0006486(protein glycosylation);GO:0006664(glycolipid metabolic process);GO:0008373(sialyltransferase activity);GO:0009311(oligosaccharide metabolic process);GO:0016020(membrane);GO:0016021(integral component of membra…	00604(Glycosphingolipid biosynthesis - ganglio series);00604(Glycosphingolipid biosynthesis - ganglio series)	K03374	EC:2.4.99.7	ST6 N-acetylgalactosaminide alpha-2,6-sialyltransferase 4 [Source:HGNC Symbol;Acc:HGNC:17846]	11.6806	2.77376	7.90397	2.64134	2.79027	2.49473	2.56317	3.45323	2.75456	2.62828	2.00014	1.0001	0.000865114	0.0192231	up	yes
						chr7	134527567	134541412	+	ENSG00000198074	AKR1B10	ENST00000359579	GO:0001523(retinoid metabolic process);GO:0001758(retinal dehydrogenase activity);GO:0004032(alditol:NADP+ 1-oxidoreductase activity);GO:0004033(aldo-keto reductase (NADP) activity);GO:0005515(protein binding);GO:0005576(extracellular region);GO:0005739(mitochondrion);GO:0005764(lysosome);GO:0005829(cytosol);GO:0008106(alcohol dehydrogenase (NADP+) activity);GO:0016488(farnesol catabolic process)…	00040(Pentose and glucuronate interconversions);00051(Fructose and mannose metabolism);00052(Galactose metabolism);00561(Glycerolipid metabolism);00790(Folate biosynthesis)	K00011	EC:1.1.1.21	aldo-keto reductase family 1 member B10 [Source:HGNC Symbol;Acc:HGNC:382]	0	0.0324613	0	0	0	0	0	0	1.66426	1.26583	0.0110786	-6.49608	0.00130299	0.0254557	down	yes
						chr19	44025354	44087318	+	ENSG00000267022	AC067968	ENST00000591793	GO:0003676(nucleic acid binding);GO:0006355(regulation of transcription, DNA-templated);GO:0046872(metal ion binding)	NA	NA	NA	novel protein	0	0	0.035948	0	0	0.05429	0.376272	0	1.16332	0.870635	0.0145862	-6.09925	0.000189719	0.00634304	down	yes
						chr20	54153446	54173986	-	ENSG00000019186	CYP24A1	ENST00000216862;ENST00000460643;ENST00000487593;ENST00000395954	GO:0001649(osteoblast differentiation);GO:0004497(monooxygenase activity);GO:0005506(iron ion binding);GO:0005654(nucleoplasm);GO:0005739(mitochondrion);GO:0005741(mitochondrial outer membrane);GO:0005886(plasma membrane);GO:0006766(vitamin metabolic process);GO:0008403(25-hydroxycholecalciferol-24-hydroxylase activity);GO:0010430(fatty acid omega-oxidation);GO:0016491(oxidoreductase activity);GO…	00100(Steroid biosynthesis);04928(Parathyroid hormone synthesis, secretion and action);05206(MicroRNAs in cancer);05206(MicroRNAs in cancer)	K07436	EC:1.14.15.16	cytochrome P450 family 24 subfamily A member 1 [Source:HGNC Symbol;Acc:HGNC:2602]	0.0119862	0	0	0	0	0	0	0	0.263158	0.404081	0.0179638	-5.79876	0.0106899	0.0980722	down	yes
						chr17	19737984	19748943	-	ENSG00000108602	ALDH3A1	ENST00000457500;ENST00000479677;ENST00000225740;ENST00000575860;ENST00000487650	GO:0001666(response to hypoxia);GO:0004028(3-chloroallyl aldehyde dehydrogenase activity);GO:0004029(aldehyde dehydrogenase (NAD+) activity);GO:0004030(aldehyde dehydrogenase [NAD(P)+] activity);GO:0005515(protein binding);GO:0005615(extracellular space);GO:0005737(cytoplasm);GO:0005783(endoplasmic reticulum);GO:0005829(cytosol);GO:0005886(plasma membrane);GO:0006081(cellular aldehyde metabolic p…	00010(Glycolysis / Gluconeogenesis);00340(Histidine metabolism);00350(Tyrosine metabolism);00360(Phenylalanine metabolism);00410(beta-Alanine metabolism);00980(Metabolism of xenobiotics by cytochrome P450);00982(Drug metabolism - cytochrome P450);05204(Chemical carcinogenesis);05204(Chemical carcinogenesis)	NA	NA	aldehyde dehydrogenase 3 family member A1 [Source:HGNC Symbol;Acc:HGNC:405]	0	0.0198875	0	0	0.0117344	0	0	0	0.456461	0.84084	0.0243752	-5.35844	0.00649756	0.0718333	down	yes
						chr19	18153158	18178117	+	ENSG00000268173	AC007192	ENST00000593731	NA	NA	NA	NA	novel protein, readthrough between PIK3R2 and IFI30	0.000106	0.036229	0.308349	0.000907	0	3.7915	0.235303	5.52834	3.32527	0.05072	0.0267255	-5.22564	0.000313387	0.00916375	down	yes
						chr1	104072983	104226678	+	ENSG00000215869	AC092506	ENST00000634580;ENST00000418362;ENST00000634997;ENST00000634888;ENST00000401022	NA	NA	NA	NA	THAP domain containing, apoptosis associated protein 3 (THAP3) pseudogene	0.00966622	0	0	0.0399767	0.0156336	1.12264	1.24318	0	0	0.0640184	0.0268645	-5.21815	0.00102493	0.021649	down	yes
						chr13	46052497	46161379	+	ENSG00000235903	CPB2-AS1	ENST00000663159;ENST00000606243;ENST00000664417;ENST00000669053;ENST00000659168;ENST00000662364	NA	NA	NA	NA	CPB2 antisense RNA 1 [Source:HGNC Symbol;Acc:HGNC:39898]	0	0.00342685	0	0.00872605	0.0094853	0.187398	0.00308412	0.00647119	0.171845	0.175894	0.0397256	-4.65379	5.22092e-05	0.00254028	down	yes
						chr7	92131774	92245924	-	ENSG00000285953	AC000120	ENST00000650585	GO:0004497(monooxygenase activity);GO:0005506(iron ion binding);GO:0005515(protein binding);GO:0005856(cytoskeleton);GO:0016705(oxidoreductase activity, acting on paired donors, with incorporation or reduction of molecular oxygen);GO:0020037(heme binding);GO:0055114(oxidation-reduction process)	NA	NA	NA	novel protein	0	0	0	0.139685	0.357455	6.0935	0	0	4.03289	0	0.0490935	-4.34832	0.0341857	0.187411	down	yes
						chr16	70802084	71230722	-	ENSG00000157423	HYDIN	ENST00000393567;ENST00000540892;ENST00000378856;ENST00000538382;ENST00000537789;ENST00000393552;ENST00000546297;ENST00000539973;ENST00000288168;ENST00000543639;ENST00000545230;ENST00000321489	GO:0002064(epithelial cell development);GO:0003341(cilium movement);GO:0005929(cilium);GO:0007275(multicellular organism development);GO:0007420(brain development);GO:0016020(membrane);GO:0021591(ventricular system development);GO:0042995(cell projection);GO:0060438(trachea development);GO:1904158(axonemal central apparatus assembly);GO:1990718(axonemal central pair projection);GO:1990718(axonema…	NA	K17570	NA	HYDIN axonemal central pair apparatus protein [Source:HGNC Symbol;Acc:HGNC:19368]	0	0.00947737	0	0.00474623	0.00146941	0.0697292	0.139884	0.0804481	0.00872212	0.0062735	0.0514429	-4.28088	3.51958e-05	0.00185309	down	yes
						chr1	248030070	248042305	+	ENSG00000203663	OR2L2	ENST00000641771;ENST00000366479	GO:0003674(molecular_function);GO:0004930(G protein-coupled receptor activity);GO:0004984(olfactory receptor activity);GO:0005886(plasma membrane);GO:0007165(signal transduction);GO:0007186(G protein-coupled receptor signaling pathway);GO:0007608(sensory perception of smell);GO:0008150(biological_process);GO:0016020(membrane);GO:0016021(integral component of membrane);GO:0050896(response to stimu…	04740(Olfactory transduction);04740(Olfactory transduction)	K04257	NA	olfactory receptor family 2 subfamily L member 2 [Source:HGNC Symbol;Acc:HGNC:8266]	0	0.00655854	0.00573117	0.0256699	0.0347769	0.320238	0.165129	0.0149669	0.286691	0.349818	0.0639811	-3.96621	2.23938e-06	0.00025773	down	yes
						chr12	53441741	53467528	+	ENSG00000257379	AC023509	ENST00000547717	NA	NA	NA	NA	novel transcript	0.862105	0	0.741067	0	1.29233	32.2473	2.16208	4.51178	1.47843	2.43738	0.0675935	-3.88697	0.00362972	0.0505591	down	yes
						chr3	179396961	179399191	+	ENSG00000242539	AC007620	ENST00000600539;ENST00000598857	NA	NA	NA	NA	novel transcript	0.0324992	0.11275	0.0990003	0.126962	0.226385	0.291448	0.331841	0.195659	0.403486	7.15778	0.0713104	-3.80974	5.28867e-05	0.00255937	down	yes
						chr21	33229901	33297160	+	ENSG00000249624	AP000295	ENST00000646150;ENST00000432231;ENST00000433395	GO:0004896(cytokine receptor activity);GO:0004905(type I interferon receptor activity);GO:0005515(protein binding);GO:0005886(plasma membrane);GO:0016021(integral component of membrane);GO:0019221(cytokine-mediated signaling pathway);GO:0060337(type I interferon signaling pathway);GO:0060337(type I interferon signaling pathway)	NA	NA	NA	novel protein	0	0.654172	0.171368	0.11981	0	7.3614	0.103805	0.100237	0	5.00119	0.0752271	-3.7326	0.020137	0.139752	down	yes
						chr12	9642872	9657070	+	ENSG00000272917	AC010186	ENST00000573622	NA	NA	NA	NA	novel transcript	0	0	0.597708	0.786649	0	3.06783	7.58977	1.56158	2.652	3.45728	0.0755305	-3.7268	0.000669464	0.0160261	down	yes
						chr16	4777939	4801423	-	ENSG00000285952	AC020663	ENST00000649556	NA	NA	NA	NA	novel transcript	0.092375	0	0	0	0	0.491256	0.117227	0.144314	0.053376	0.378145	0.0779985	-3.68041	0.0242205	0.154368	down	yes
						chr13	52024691	52033600	+	ENSG00000253797	UTP14C	ENST00000521776	GO:0005515(protein binding);GO:0005634(nucleus);GO:0005730(nucleolus);GO:0005829(cytosol);GO:0006364(rRNA processing);GO:0007275(multicellular organism development);GO:0007283(spermatogenesis);GO:0030154(cell differentiation);GO:0032040(small-subunit processome);GO:0042254(ribosome biogenesis);GO:0051321(meiotic cell cycle)	03008(Ribosome biogenesis in eukaryotes)	K14567	NA	UTP14C small subunit processome component [Source:HGNC Symbol;Acc:HGNC:20321]	0.055913	0.093739	0.065841	0.144636	0.146737	0.193723	0.215831	2.34621	0.083599	2.68696	0.0917184	-3.44664	2.52992e-05	0.00143741	down	yes
						chr6	26198784	26199293	-	ENSG00000196866	H2AC7	ENST00000341023	GO:0000786(nucleosome);GO:0000790(nuclear chromatin);GO:0003674(molecular_function);GO:0003677(DNA binding);GO:0005634(nucleus);GO:0005694(chromosome);GO:0006325(chromatin organization);GO:0006342(chromatin silencing);GO:0008150(biological_process);GO:0046982(protein heterodimerization activity);GO:0070062(extracellular exosome)	04217(Necroptosis);05034(Alcoholism);05322(Systemic lupus erythematosus)	K11251	NA	H2A clustered histone 7 [Source:HGNC Symbol;Acc:HGNC:4729]	0.721862	0.379683	0.362125	0.486654	0.787847	2.36398	1.9274	16.885	1.10472	7.53292	0.0918419	-3.4447	9.54996e-06	0.000702705	down	yes
						chr4	41256413	41268455	+	ENSG00000154277	UCHL1	ENST00000510566;ENST00000381760;ENST00000514764	GO:0002931(response to ischemia);GO:0004197(cysteine-type endopeptidase activity);GO:0004843(thiol-dependent ubiquitin-specific protease activity);GO:0005515(protein binding);GO:0005737(cytoplasm);GO:0005783(endoplasmic reticulum);GO:0005789(endoplasmic reticulum membrane);GO:0005829(cytosol);GO:0005886(plasma membrane);GO:0006508(proteolysis);GO:0006511(ubiquitin-dependent protein catabolic proc…	05012(Parkinson disease);05012(Parkinson disease)	K05611	EC:3.4.19.12	ubiquitin C-terminal hydrolase L1 [Source:HGNC Symbol;Acc:HGNC:12513]	0.0391054	0	0	0	0.0886211	0.0780003	0.190503	0.282852	0.402201	0.34499	0.0983611	-3.34577	0.000803961	0.0182703	down	yes
						chr10	4987400	5018031	-	ENSG00000151632	AKR1C2	ENST00000380753;ENST00000460124;ENST00000604428;ENST00000421196	GO:0004032(alditol:NADP+ 1-oxidoreductase activity);GO:0005496(steroid binding);GO:0005737(cytoplasm);GO:0005829(cytosol);GO:0006629(lipid metabolic process);GO:0006693(prostaglandin metabolic process);GO:0007186(G protein-coupled receptor signaling pathway);GO:0007586(digestion);GO:0008106(alcohol dehydrogenase (NADP+) activity);GO:0008202(steroid metabolic process);GO:0008207(C21-steroid hormon…	00140(Steroid hormone biosynthesis);05204(Chemical carcinogenesis);05204(Chemical carcinogenesis)	NA	NA	aldo-keto reductase family 1 member C2 [Source:HGNC Symbol;Acc:HGNC:385]	0.0202397	0.0286615	0.0362954	0.018998	0.0227749	0.0135294	0	0.00433675	0.553087	0.708343	0.0992495	-3.3328	0.0102674	0.0958116	down	yes
						chr1	248003129	248004068	+	ENSG00000232215	OR2L6P	ENST00000416377	NA	NA	NA	NA	olfactory receptor family 2 subfamily L member 6 pseudogene [Source:HGNC Symbol;Acc:HGNC:15012]	0	0.118043	0.037203	0.109123	0.163327	0.863351	0.271628	0.659725	0.852006	1.41905	0.105195	-3.24887	1.52771e-06	0.000206229	down	yes
						chr1	248013660	248024276	+	ENSG00000197454	OR2L5	ENST00000355281	GO:0003674(molecular_function);GO:0004930(G protein-coupled receptor activity);GO:0004984(olfactory receptor activity);GO:0005886(plasma membrane);GO:0007165(signal transduction);GO:0007186(G protein-coupled receptor signaling pathway);GO:0007608(sensory perception of smell);GO:0008150(biological_process);GO:0016020(membrane);GO:0016021(integral component of membrane);GO:0050896(response to stimu…	04740(Olfactory transduction)	K04257	NA	olfactory receptor family 2 subfamily L member 5 [Source:HGNC Symbol;Acc:HGNC:15011]	0	0	0.074921	0.132197	0	0.447985	0.266774	0	0.622361	0.623236	0.105653	-3.24259	0.0148773	0.118503	down	yes
						chr2	191045458	191065345	+	ENSG00000288064	AC067945	ENST00000658263	NA	NA	NA	NA	novel transcript, antisense to STAT4	0	0.122423	0	0	0	0.463511	0.410529	0	0.281827	0	0.105914	-3.23903	0.0389059	0.20136	down	yes
						chr6	31666102	31673546	+	ENSG00000263020	AL662899	ENST00000617558	GO:0005956(protein kinase CK2 complex);GO:0016055(Wnt signaling pathway);GO:0019887(protein kinase regulator activity);GO:0045859(regulation of protein kinase activity)	NA	NA	NA	novel protein	0.0127629	0.0609045	0.139068	0.0437292	0.10104	0.0271575	0.465313	0	1.60298	1.27145	0.106182	-3.23539	0.0042875	0.0562112	down	yes
						chr2	106369724	106378247	+	ENSG00000235486	ANAPC1P6	ENST00000447760	NA	NA	NA	NA	ANAPC1 pseudogene 6 [Source:HGNC Symbol;Acc:HGNC:54712]	0	0	0	0.402184	0	1.26623	1.02245	0.592174	0	0.883328	0.106845	-3.22641	0.0132215	0.110615	down	yes
						chr11	86833068	86837615	+	ENSG00000269895	AP000654	ENST00000602510	NA	NA	NA	NA	novel transcript	0.113882	0.172261	0.078051	0.290982	0.246991	2.28782	3.06559	0.723751	1.16985	1.17523	0.107117	-3.22274	1.9317e-08	8.75257e-06	down	yes
						chr5	141417645	141512975	+	ENSG00000254122	PCDHGB7	ENST00000612073	GO:0005509(calcium ion binding);GO:0005886(plasma membrane);GO:0005887(integral component of plasma membrane);GO:0007155(cell adhesion);GO:0007156(homophilic cell adhesion via plasma membrane adhesion molecules);GO:0016020(membrane);GO:0016021(integral component of membrane)	NA	K16496	NA	protocadherin gamma subfamily B, 7 [Source:HGNC Symbol;Acc:HGNC:8714]	0.0243814	0.0583452	0.0206911	0.0223878	0.0283467	0.519513	0.312326	0.109538	0.31033	0.141495	0.110646	-3.17598	6.19553e-07	0.000106956	down	yes
						chr12	10426854	10442300	-	ENSG00000205809	KLRC2	ENST00000536833;ENST00000381901;ENST00000537017;ENST00000381902;ENST00000535069;ENST00000619500	GO:0002228(natural killer cell mediated immunity);GO:0004888(transmembrane signaling receptor activity);GO:0005515(protein binding);GO:0005886(plasma membrane);GO:0005887(integral component of plasma membrane);GO:0006968(cellular defense response);GO:0007165(signal transduction);GO:0016020(membrane);GO:0016021(integral component of membrane);GO:0023024(MHC class I protein complex binding);GO:0030…	04612(Antigen processing and presentation);04650(Natural killer cell mediated cytotoxicity);04650(Natural killer cell mediated cytotoxicity)	K06541	NA	killer cell lectin like receptor C2 [Source:HGNC Symbol;Acc:HGNC:6375]	1.36957	4.16501	1.49744	1.54288	1.73606	32.1356	36.6315	9.78787	3.45987	3.64957	0.120364	-3.05452	1.7435e-06	0.000220442	down	yes
						chr2	121902501	122887691	+	ENSG00000286481	AC011246	ENST00000655733;ENST00000657880	NA	NA	NA	NA	novel transcript	0.0130435	0.0124305	0.0179805	0.0491461	0	0.203045	0.164479	0.137896	0.0525895	0.148945	0.130985	-2.93252	8.06859e-05	0.00350759	down	yes
						chr10	69801867	69964275	+	ENSG00000197467	COL13A1	ENST00000478219;ENST00000673736;ENST00000645393;ENST00000673927;ENST00000673830;ENST00000479733;ENST00000673681;ENST00000673755;ENST00000673914;ENST00000484990;ENST00000456019;ENST00000398978;ENST00000674040;ENST00000674124	GO:0001501(skeletal system development);GO:0001503(ossification);GO:0001763(morphogenesis of a branching structure);GO:0001958(endochondral ossification);GO:0005201(extracellular matrix structural constituent);GO:0005515(protein binding);GO:0005576(extracellular region);GO:0005581(collagen trimer);GO:0005600(collagen type XIII trimer);GO:0005615(extracellular space);GO:0005788(endoplasmic reticul…	04974(Protein digestion and absorption);04974(Protein digestion and absorption)	NA	NA	collagen type XIII alpha 1 chain [Source:HGNC Symbol;Acc:HGNC:2190]	0.0274792	0.00728273	0.0262358	0.0782241	0.0728978	0.458144	0.760953	0.127724	0.176768	0.0792566	0.132339	-2.91769	4.24256e-05	0.00217631	down	yes
						chr3	170448639	170860993	+	ENSG00000285051	SLC7A14-AS1	ENST00000644993	NA	NA	NA	NA	SLC7A14 antisense RNA 1 [Source:HGNC Symbol;Acc:HGNC:54092]	0.0122112	0	0.00968259	0.0025045	0.0223785	0.0484555	0.0862137	0.0685283	0.0558838	0.0868236	0.13523	-2.88651	0.000299383	0.00892878	down	yes
						chr10	46578217	46594173	+	ENSG00000204176	SYT15	ENST00000374323;ENST00000374328	GO:0000149(SNARE binding);GO:0001786(phosphatidylserine binding);GO:0005509(calcium ion binding);GO:0005544(calcium-dependent phospholipid binding);GO:0005886(plasma membrane);GO:0014059(regulation of dopamine secretion);GO:0016020(membrane);GO:0016021(integral component of membrane);GO:0016192(vesicle-mediated transport);GO:0017156(calcium-ion regulated exocytosis);GO:0017158(regulation of calci…	NA	K19914	NA	synaptotagmin 15 [Source:HGNC Symbol;Acc:HGNC:17167]	0.0116862	0.0169696	0.0172245	0.0171356	0.0210032	0.194957	0.0400996	0.0255307	0.204293	0.126219	0.14214	-2.81461	7.97959e-05	0.00347732	down	yes
						chr12	9936504	9943495	-	ENSG00000225231	LINC02470	ENST00000667501;ENST00000670937;ENST00000655933;ENST00000663603;ENST00000412084	NA	NA	NA	NA	long intergenic non-protein coding RNA 2470 [Source:HGNC Symbol;Acc:HGNC:53409]	0.0380901	0.893724	0.0529475	0.257916	0.403009	2.71848	2.36785	0.401622	2.71524	3.34318	0.142528	-2.81068	2.57808e-05	0.00145014	down	yes
						chr8	40530590	40897833	-	ENSG00000165061	ZMAT4	ENST00000297737;ENST00000523823;ENST00000315769;ENST00000518242;ENST00000523542;ENST00000519806	GO:0003676(nucleic acid binding);GO:0003677(DNA binding);GO:0005515(protein binding);GO:0005634(nucleus);GO:0008270(zinc ion binding);GO:0046872(metal ion binding);GO:0046872(metal ion binding)	NA	NA	NA	zinc finger matrin-type 4 [Source:HGNC Symbol;Acc:HGNC:25844]	0	0.0976471	0.03014	0.0534944	0.246146	0.46356	0.572197	0.723073	0.664356	0.524123	0.145023	-2.78565	4.7238e-05	0.00236243	down	yes
						chr7	66809993	66844882	-	ENSG00000230583	GTF2IRD1P1	ENST00000457166;ENST00000434721;ENST00000650401	NA	NA	NA	NA	GTF2I repeat domain containing 1 pseudogene 1 [Source:HGNC Symbol;Acc:HGNC:44136]	0.0231836	0.0188856	0.0110343	0.0881665	0.0302429	0.0160785	0.128603	0.443932	0.383814	0.192764	0.147197	-2.76418	0.000887833	0.0195825	down	yes
						chr5	141484997	141512979	+	ENSG00000242419	PCDHGC4	ENST00000617094	GO:0005509(calcium ion binding);GO:0005886(plasma membrane);GO:0005887(integral component of plasma membrane);GO:0007155(cell adhesion);GO:0007156(homophilic cell adhesion via plasma membrane adhesion molecules);GO:0016020(membrane);GO:0016021(integral component of membrane);GO:0050808(synapse organization)	NA	K16497	NA	protocadherin gamma subfamily C, 4 [Source:HGNC Symbol;Acc:HGNC:8717]	0.0211996	0.0106374	0	0.0301182	0.0298959	0.158361	0.0793899	0.0861113	0.134894	0.15292	0.150163	-2.7354	0.000109256	0.00433022	down	yes
						X	39226103	39299786	-	ENSG00000224610	AC108879	ENST00000438026	NA	NA	NA	NA	novel transcript	0	0	0.080009	0	0.520174	0.36494	0.069779	0.222914	1.74644	1.51315	0.153217	-2.70636	0.0191205	0.13558	down	yes
						chr11	78652829	79441030	-	ENSG00000149256	TENM4	ENST00000278550;ENST00000527736;ENST00000533525;ENST00000529798;ENST00000533074;ENST00000528688;ENST00000532654	GO:0001702(gastrulation with mouth forming second);GO:0005515(protein binding);GO:0005634(nucleus);GO:0005737(cytoplasm);GO:0005886(plasma membrane);GO:0005887(integral component of plasma membrane);GO:0007157(heterophilic cell-cell adhesion via plasma membrane cell adhesion molecules);GO:0007165(signal transduction);GO:0007275(multicellular organism development);GO:0016020(membrane);GO:0016021(i…	NA	NA	NA	teneurin transmembrane protein 4 [Source:HGNC Symbol;Acc:HGNC:29945]	0	0.022877	0.0797075	0.0131903	0	0.254897	0.149045	0.00755585	0.170311	0.156741	0.15676	-2.67337	0.0273351	0.16469	down	yes
						chr17	30624413	30625494	+	ENSG00000264943	SH3GL1P2	ENST00000582245	NA	NA	NA	NA	SH3 domain containing GRB2 like 1, endophilin A2 pseudogene 2 [Source:HGNC Symbol;Acc:HGNC:10836]	0.126673	0.029738	0.1427	0.210213	0.108756	0.955316	1.4406	0.126581	0.477855	0.888018	0.158956	-2.6533	0.000614227	0.0150823	down	yes
						chr9	27937617	27944497	-	ENSG00000260412	AL353746	ENST00000566293	NA	NA	NA	NA	novel transcript, overlapping LINGO2	0.023575	0.036349	0.008151	0.006982	0.005645	0.161465	0.175457	0.018281	0.023414	0.123429	0.160746	-2.63714	0.00448799	0.0576068	down	yes
						chr20	45174902	45176544	+	ENSG00000124102	PI3	ENST00000243924	GO:0001533(cornified envelope);GO:0004866(endopeptidase inhibitor activity);GO:0004867(serine-type endopeptidase inhibitor activity);GO:0005576(extracellular region);GO:0005615(extracellular space);GO:0005829(cytosol);GO:0007620(copulation);GO:0010466(negative regulation of peptidase activity);GO:0010951(negative regulation of endopeptidase activity);GO:0018149(peptide cross-linking);GO:0019730(a…	NA	NA	NA	peptidase inhibitor 3 [Source:HGNC Symbol;Acc:HGNC:8947]	0.772249	0.142682	0.291956	0.181747	0	0.423345	0.349261	2.29648	4.8632	0.653115	0.161743	-2.62822	0.0381703	0.199102	down	yes
						chr16	58129519	58163246	+	ENSG00000260927	AC009107	ENST00000569580;ENST00000660742;ENST00000656934	NA	NA	NA	NA	uncharacterized LOC101927556 [Source:NCBI gene (formerly Entrezgene);Acc:101927556]	0.029668	0.029357	0.018194	0.0498128	0.061432	0.234804	0.425313	0.136125	0.201419	0.164869	0.162115	-2.62491	1.08221e-05	0.000773839	down	yes
[truncated: 990 more rows]
