# Supplementary material for: Potential Target Analysis of Triptolide Based on Transcriptome-Wide m6A Methylome in Rheumatoid Arthritis
Source: Front Pharmacol. 2022 Mar 25;13:843358. doi: 10.3389/fphar.2022.843358 (PMC8993230; doi:10.3389/fphar.2022.843358)
Supplement: Supplementary file 4 [file Table1.xlsx]

## Sheet: Sheet 1
Supplementary Table 1. The detail of clinical information about RA patients and controls.
	Discovery phase		Validation phase
	RA=5	Control=5	Control=5
Age (Mean±SD)	52.00±9.08	49.00±7.62	48.40±5.46
Gender (Male/Famale)	1/4	2/3	1/4
CRP (mg/L) (Mean±SD)	12.14±1.85	6.15±0.84	5.97±0.86
ESR (mm/h) (Mean±SD)	49.80±9.76	12.61±0.77	14.33±1.27
RF (IU/ml) (Mean±SD)	236.00±67.35	—	—
