# Supplementary material for: Potential Target Analysis of Triptolide Based on Transcriptome-Wide m6A Methylome in Rheumatoid Arthritis
Source: Front Pharmacol. 2022 Mar 25;13:843358. doi: 10.3389/fphar.2022.843358 (PMC8993230; doi:10.3389/fphar.2022.843358)
Supplement: Supplementary file 5 [file Table5.xlsx]

## Sheet: Target proteins of TP
Name	GI
signal transducer and activator of transcription 3 isoform 1 [Homo sapiens]	21618340
regulator of G-protein signaling 4 isoform 2 [Homo sapiens]	5032039
alkaline phosphatase, tissue-nonspecific isozyme isoform 1 preproprotein [Homo sapiens]	116734717
vitamin D3 receptor isoform VDRA [Homo sapiens]	63054845
muscleblind-like protein 1 isoform 1 [Homo sapiens]	41281591
histone-lysine N-methyltransferase EZH2 isoform a [Homo sapiens]	21361095
runt-related transcription factor 1 isoform AML1c [Homo sapiens]	19923198
survival motor neuron protein isoform d [Homo sapiens]	10937869
orexin/Hypocretin receptor type 1 [Homo sapiens]	222080095
transcriptional coactivator YAP1 isoform 1 [Homo sapiens]	194306653
ubiquitin carboxyl-terminal hydrolase 2 isoform a [Homo sapiens]	188528692
OTU domain-containing protein 3 [Homo sapiens]	149192871
histone-lysine N-methyltransferase NSD2 isoform 1 [Homo sapiens]	109633019
huntingtin isoform 2 [Homo sapiens]	90903231
relaxin receptor 1 isoform 1 [Homo sapiens]	85986601
interferon gamma precursor [Homo sapiens]	56786138
histone-lysine N-methyltransferase 2A isoform 2 precursor [Homo sapiens]	56550039
G-protein coupled receptor 55 [Homo sapiens]	33695107
NACHT, LRR and PYD domains-containing protein 1 isoform 1 [Homo sapiens]	14719829
DNA dC->dU-editing enzyme APOBEC-3G isoform 1 [Homo sapiens]	13399304
histone deacetylase 3 isoform 2 [Homo sapiens]	13128862
nucleotide-binding oligomerization domain-containing protein 2 isoform 1 [Homo sapiens]	11545912
nucleotide-binding oligomerization domain-containing protein 1 isoform 1 [Homo sapiens]	5174617
D(2) dopamine receptor isoform long [Homo sapiens]	4503385
D(1A) dopamine receptor [Homo sapiens]	4503383
catenin beta-1 isoform 1 [Homo sapiens]	4503131
aryl hydrocarbon receptor [Homo sapiens]	4502003
NPC intracellular cholesterol transporter 1 precursor [Homo sapiens]	255652944
eukaryotic translation initiation factor 2-alpha kinase 3 isoform 1 precursor [Homo sapiens]	134304838
serine hydrolase RBBP9 [Homo sapiens]	24119166
DNA polymerase beta [Homo sapiens]	4505931
voltage-dependent N-type calcium channel subunit alpha-1B isoform 1 [Homo sapiens]	4502523
FAD-linked sulfhydryl oxidase ALR [Homo sapiens]	54112432
platelet-activating factor acetylhydrolase precursor [Homo sapiens]	270133071
RecName: Full=Ubiquitin carboxyl-terminal hydrolase 17-like protein 5; AltName: Full=Deubiquitinating enzyme 17-like protein 5; AltName: Full=Ubiquitin thioesterase 17-like protein 5; AltName: Full=Ubiquitin-specific-processing protease 17-like protein 5	187663984
RecName: Full=Leucine-rich repeat-containing protein 26; AltName: Full=BK channel auxiliary gamma subunit LRRC26; AltName: Full=Cytokeratin-associated protein in cancer; Flags: Precursor	160410009
RecName: Full=Alanine aminotransferase 2; Short=ALT2; AltName: Full=Glutamate pyruvate transaminase 2; Short=GPT 2; AltName: Full=Glutamic--alanine transaminase 2; AltName: Full=Glutamic--pyruvic transaminase 2	74730602
RecName: Full=Cyclic GMP-AMP synthase; Short=cGAMP synthase; Short=cGAS; Short=h-cGAS; AltName: Full=2'3'-cGAMP synthase; AltName: Full=Mab-21 domain-containing protein 1	68565218
voltage-dependent T-type calcium channel subunit alpha-1H isoform a [Homo sapiens]	53832009
RecName: Full=Ubiquitin carboxyl-terminal hydrolase 30; AltName: Full=Deubiquitinating enzyme 30; AltName: Full=Ubiquitin thioesterase 30; AltName: Full=Ubiquitin-specific-processing protease 30; Short=Ub-specific protease 30	52000872
RecName: Full=G-protein coupled receptor 151; AltName: Full=G-protein coupled receptor PGR7; AltName: Full=GPCR-2037; AltName: Full=Galanin receptor 4; AltName: Full=Galanin-receptor-like protein; Short=GalRL	48428097
neuropeptide S receptor isoform A [Homo sapiens]	46395496
nuclear factor NF-kappa-B p105 subunit isoform 1 [Homo sapiens]	34577122
Calcium-activated potassium channel subunit alpha-1 isoform b [Homo sapiens]	26638650
peroxisome proliferator-activated receptor gamma isoform 2 [Homo sapiens]	20336229
RecName: Full=Ubiquitin carboxyl-terminal hydrolase 28; AltName: Full=Deubiquitinating enzyme 28; AltName: Full=Ubiquitin thioesterase 28; AltName: Full=Ubiquitin-specific-processing protease 28	20140700
menin isoform 1 [Homo sapiens]	18860839
RecName: Full=Ubiquitin carboxyl-terminal hydrolase 10; AltName: Full=Deubiquitinating enzyme 10; AltName: Full=Ubiquitin thioesterase 10; AltName: Full=Ubiquitin-specific-processing protease 10	2501458
RecName: Full=Ubiquitin carboxyl-terminal hydrolase 8; AltName: Full=Deubiquitinating enzyme 8; AltName: Full=Ubiquitin isopeptidase Y; Short=hUBPy; AltName: Full=Ubiquitin thioesterase 8; AltName: Full=Ubiquitin-specific-processing protease 8	731046
RecName: Full=Heat shock factor protein 1; Short=HSF 1; AltName: Full=Heat shock transcription factor 1; Short=HSTF 1	462333
RecName: Full=Apoptosis regulator Bcl-2	231632
RecName: Full=Ubiquitin carboxyl-terminal hydrolase isozyme L1; Short=UCH-L1; AltName: Full=Neuron cytoplasmic protein 9.5; AltName: Full=PGP 9.5; Short=PGP9.5; AltName: Full=Ubiquitin thioesterase L1; Flags: Precursor	136681
RecName: Full=Interferon beta; Short=IFN-beta; AltName: Full=Fibroblast interferon; Flags: Precursor	124469
protein-arginine deiminase type-4 [Homo sapiens]	216548487
ubiquitin carboxyl-terminal hydrolase 7 isoform 1 [Homo sapiens]	150378533
myc proto-oncogene protein isoform 1 [Homo sapiens]	71774083
glycogen synthase kinase-3 alpha [Homo sapiens]	49574532
polyadenylate-binding protein 1 [Homo sapiens]	46367787
potassium voltage-gated channel subfamily KQT member 1 isoform 1 [Homo sapiens]	32479527
oxytocin receptor [Homo sapiens]	32307152
nuclear receptor coactivator 3 isoform a [Homo sapiens]	32307126
glycogen synthase kinase-3 beta isoform 1 [Homo sapiens]	21361340
caspase-3 isoform a preproprotein [Homo sapiens]	14790119
DNA polymerase kappa isoform 1 [Homo sapiens]	7705344
Chain A, TYROSYL-DNA PHOSPHODIESTERASE	20150581
microphthalmia-associated transcription factor isoform 9 [Homo sapiens]	1237937630
tyrosine-protein phosphatase non-receptor type 22 isoform 1 [Homo sapiens]	224586929
mitogen-activated protein kinase 1 [Homo sapiens]	66932916
broad substrate specificity ATP-binding cassette transporter ABCG2 isoform 1 [Homo sapiens]	62526033
microphthalmia-associated transcription factor isoform 1 [Homo sapiens]	38156699
nuclear receptor coactivator 1 isoform 1 [Homo sapiens]	22538455
thyroid hormone receptor beta isoform a [Homo sapiens]	189491771
beta-adrenergic receptor kinase 1 [Homo sapiens]	148539876
transient receptor potential cation channel subfamily V member 1 [Homo sapiens]	74315350
sphingosine 1-phosphate receptor 3 [Homo sapiens]	38788193
SUMO-conjugating enzyme UBC9 [Homo sapiens]	4507785
tumor necrosis factor ligand superfamily member 10 isoform 1 [Homo sapiens]	4507593
guanine nucleotide-binding protein G(i) subunit alpha-1 isoform 1 [Homo sapiens]	33946324
guanine nucleotide-binding protein G(o) subunit alpha isoform a [Homo sapiens]	10567816
bcl-2-like protein 11 isoform 1 [Homo sapiens]	20336315
eukaryotic translation initiation factor 4 gamma 1 isoform 4 [Homo sapiens]	302699239
mitogen-activated protein kinase kinase kinase 3 isoform 1 [Homo sapiens]	42794767
prostaglandin E2 receptor EP2 subtype [Homo sapiens]	31881630
core-binding factor subunit beta isoform 1 [Homo sapiens]	13124881
neuropeptide Y receptor type 1 [Homo sapiens]	4505445
lysosomal alpha-glucosidase preproprotein [Homo sapiens]	119393891
serine/threonine-protein phosphatase PP1-alpha catalytic subunit isoform 3 [Homo sapiens]	56790945
pyruvate kinase PKM isoform a [Homo sapiens]	33286418
vasopressin V1a receptor [Homo sapiens]	4502331
lamin isoform A-delta10 [Homo sapiens]	27436948
bcl-2-related protein A1 isoform 1 [Homo sapiens]	4757840
Bloom syndrome protein isoform 1 [Homo sapiens]	4557365
regulator of G-protein signaling 16 [Homo sapiens]	156416009
integrin alpha-4 isoform 1 preproprotein [Homo sapiens]	67191027
dual specificity protein phosphatase 3 [Homo sapiens]	4758208
insulin-degrading enzyme isoform 1 [Homo sapiens]	155969707
glyceraldehyde-3-phosphate dehydrogenase isoform 1 [Homo sapiens]	7669492
ras-related protein Rab-9A [Homo sapiens]	4759012
histone acetyltransferase KAT2A isoform 1 [Homo sapiens]	153791535
G-protein coupled receptor 35 isoform a [Homo sapiens]	33695097
kappa-type opioid receptor isoform 1 [Homo sapiens]	39725940
regulator of G-protein signaling 19 [Homo sapiens]	86990435
eyes absent homolog 2 isoform a [Homo sapiens]	26667227
serine/threonine-protein kinase 33 isoform a [Homo sapiens]	23943882
mitogen-activated protein kinase kinase kinase kinase 2 isoform 1 [Homo sapiens]	22035600
protein phosphatase methylesterase 1 isoform a [Homo sapiens]	7706645
calcium-activated potassium channel subunit beta-2 [Homo sapiens]	5031823
tyrosine-protein kinase Yes [Homo sapiens]	4885661
neuropeptide Y receptor type 2 [Homo sapiens]	4505447
G protein-activated inward rectifier potassium channel 2 [Homo sapiens]	4504843
galactokinase [Homo sapiens]	4503895
glutathione S-transferase omega-1 isoform 1 [Homo sapiens]	4758484
acyl-protein thioesterase 1 isoform 1 [Homo sapiens]	5453722
thyrotropin-releasing hormone receptor [Homo sapiens]	4507681
high affinity choline transporter 1 isoform a [Homo sapiens]	11141885
calcium-activated potassium channel subunit beta-1 [Homo sapiens]	4758626
calcium-activated potassium channel subunit beta-4 [Homo sapiens]	26051275
phosphoethanolamine/phosphocholine phosphatase isoform 1 [Homo sapiens]	219689097
Chain A, ATP-DEPENDENT DNA HELICASE Q1	282403581
Chain A, 2-oxoglutarate Oxygenase	221046486
Chain A, BCL-2-RELATED PROTEIN A1	167013344
Chain A, MAJOR APURINIC/APYRIMIDINIC ENDONUCLEASE	6980812
neuropeptides B/W receptor 1 [Homo sapiens]	119607128
Janus kinase 2 (a protein tyrosine kinase) [Homo sapiens]	119579178
Neuropilin 2 [Homo sapiens]	219520294
Prolyl endopeptidase-like [Homo sapiens]	153217451
TSHR protein [Homo sapiens]	118341367
Valosin-containing protein [Homo sapiens]	111305821
Microtubule-associated protein tau [Homo sapiens]	92096784
HSP90AA1 protein, partial [Homo sapiens]	83318444
TDP1 protein [Homo sapiens]	79154014
Myeloid cell leukemia sequence 1 (BCL2-related) [Homo sapiens]	78070770
RGS8 protein [Homo sapiens]	74355113
Isocitrate dehydrogenase 1 (NADP+), soluble [Homo sapiens]	62203298
WEE1 homolog (S	47123300
Eukaryotic translation initiation factor 4H [Homo sapiens]	45219878
Dihydrolipoamide dehydrogenase [Homo sapiens]	17391426
SUMO1 activating enzyme subunit 1 [Homo sapiens]	17390638
Fumarate hydratase [Homo sapiens]	16924307
Sphingosine-1-phosphate receptor 4 [Homo sapiens]	15929025
Ubiquitin-like modifier activating enzyme 2 [Homo sapiens]	13111961
Heat shock 70kDa protein 1A [Homo sapiens]	12803275
NCOA2 protein [Homo sapiens]	62201602
MCOLN3 protein [Homo sapiens]	38174238
PPP5C protein, partial [Homo sapiens]	37589898
MPI protein [Homo sapiens]	16878311
RGS7, partial [Homo sapiens]	1166512
chaperonin-containing TCP-1 beta subunit homolog [Homo sapiens]	4090929
Bcl-w [Homo sapiens]	1572493
Id4 [Homo sapiens]	881546
putative potassium channel subunit [Homo sapiens]	487738
mutant p53 [Homo sapiens]	208342286
electroneutral potassium-chloride cotransporter KCC2 [Homo sapiens]	12003227
Mcl-1 [Homo sapiens]	7582271
dopamine transporter [Homo sapiens]	7108463
RGS12 [Homo sapiens]	3290016
aldehyde dehydrogenase 1 family, member A1 [Homo sapiens]	30582681
plectin 1 [Homo sapiens]	40849930
photoreceptor-specific nuclear receptor [Homo sapiens]	216409728
RAD51 [Homo sapiens]	49168602
serine/threonine kinase 33 [Homo sapiens]	12830367
alpha-galactosidase [Homo sapiens]	757912
bcl-xL [Homo sapiens]	510901
bromodomain adjacent to zinc finger domain 2B [Homo sapiens]	6683500
MAS-related GPR member X1 [Homo sapiens]	195969650
regulator of G-protein signaling 4 [Homo sapiens]	86301163
regulator of G-protein signaling 4 [Homo sapiens]	86301151
Kruppel-like factor 5 [Homo sapiens]	124263658
glucocerebrosidase [Homo sapiens]	496369
